# Supplementary material for: Multi‐Omics Insights Into the Mechanisms of Early Muscle Fiber Difference and Transformation Between Lean‐Type and Chinese Indigenous Pigs
Source: Adv Sci (Weinh). 2026 Apr 17;13(38):e23959. doi: 10.1002/advs.202523959 (PMC13334937; doi:10.1002/advs.202523959)
Supplement: Supplementary file 2 — Supporting File 2: advs75292‐sup‐0002‐TableS1‐S4.zip. [file ADVS-13-e23959-s002.zip › Table S1.xlsx]

## Sheet: Sheet1
RNA-seq
Samples	total Reads	Uniquely Mapped (%)	Multi Mapped (%)	total Mapped (%)	Accession number	Age	Sex	Tissue sampling site	Rearing conditions	Diet composition	Instrument model
LargeWhite-1	48498800	0.8491	0.1212	0.9703	SRR10764646	2-week-old	Male	Longissimus dorsi muscle	HZAU Experimental Pig Farm; climate-controlled farrowing house (26 ± 1.5 °C; 65% ± 5%)	Pre-weaning: piglets fed maternal milk only; sows fed same standardized commercial sow diet; water ad libitum	Illumina HiSeq X Ten (PE150)
LargeWhite-1	59113444	0.8766	0.0958	0.9724	SRR10764645	2-week-old	Male	Longissimus dorsi muscle	HZAU Experimental Pig Farm; climate-controlled farrowing house (26 ± 1.5 °C; 65% ± 5%)	Pre-weaning: piglets fed maternal milk only; sows fed same standardized commercial sow diet; water ad libitum	Illumina HiSeq X Ten (PE150)
Duroc-1	47391910	0.8702	0.1008	0.971	SRR10764621	2-week-old	Male	Longissimus dorsi muscle	HZAU Experimental Pig Farm; climate-controlled farrowing house (26 ± 1.5 °C; 65% ± 5%)	Pre-weaning: piglets fed maternal milk only; sows fed same standardized commercial sow diet; water ad libitum	Illumina HiSeq X Ten (PE150)
Duroc-2	49962072	0.9043	0.0769	0.9812	SRR10764610	2-week-old	Male	Longissimus dorsi muscle	HZAU Experimental Pig Farm; climate-controlled farrowing house (26 ± 1.5 °C; 65% ± 5%)	Pre-weaning: piglets fed maternal milk only; sows fed same standardized commercial sow diet; water ad libitum	Illumina HiSeq X Ten (PE150)
JianLi-1	37074374	0.8831	0.0995	0.9826	data from this study	2-week-old	Male	Longissimus dorsi muscle	HZAU Experimental Pig Farm; climate-controlled farrowing house (26 ± 1.5 °C; 65% ± 5%)	Pre-weaning: piglets fed maternal milk only; sows fed same standardized commercial sow diet; water ad libitum	Illumina HiSeq X Ten (PE150)
JianLi-2	45608463	0.8891	0.0845	0.9736	data from this study	2-week-old	Male	Longissimus dorsi muscle	HZAU Experimental Pig Farm; climate-controlled farrowing house (26 ± 1.5 °C; 65% ± 5%)	Pre-weaning: piglets fed maternal milk only; sows fed same standardized commercial sow diet; water ad libitum	Illumina HiSeq X Ten (PE150)
LaiWu-1	45358090	0.9088	0.0711	0.9799	data from this study	2-week-old	Male	Longissimus dorsi muscle	HZAU Experimental Pig Farm; climate-controlled farrowing house (26 ± 1.5 °C; 65% ± 5%)	Pre-weaning: piglets fed maternal milk only; sows fed same standardized commercial sow diet; water ad libitum	Illumina HiSeq X Ten (PE150)
LaiWu-2	48911253	0.9002	0.0804	0.9806	data from this study	2-week-old	Male	Longissimus dorsi muscle	HZAU Experimental Pig Farm; climate-controlled farrowing house (26 ± 1.5 °C; 65% ± 5%)	Pre-weaning: piglets fed maternal milk only; sows fed same standardized commercial sow diet; water ad libitum	Illumina HiSeq X Ten (PE150)
ChIP-seq
Samples	total Reads	Uniquely Mapped (%)	Multi Mapped (%)	total Mapped (%)	Accession number	Age	Sex	Tissue sampling site	Rearing conditions	Diet composition	Instrument model
LargeWhite-H3K27ac_1	30835849	0.9522	0.0322	0.9844	SRR10764485	2-week-old	Male	Longissimus dorsi muscle	HZAU Experimental Pig Farm; climate-controlled farrowing house (26 ± 1.5 °C; 65% ± 5%)	Pre-weaning: piglets fed maternal milk only; sows fed same standardized commercial sow diet; water ad libitum	Illumina HiSeq X Ten (PE150)
LargeWhite-H3K4me3_1	30761141	0.913	0.0448	0.9578	SRR10764484	2-week-old	Male	Longissimus dorsi muscle	HZAU Experimental Pig Farm; climate-controlled farrowing house (26 ± 1.5 °C; 65% ± 5%)	Pre-weaning: piglets fed maternal milk only; sows fed same standardized commercial sow diet; water ad libitum	Illumina HiSeq X Ten (PE150)
LargeWhite-Input_1	23607617	0.8886	0.0755	0.9641	SRR10764483	2-week-old	Male	Longissimus dorsi muscle	HZAU Experimental Pig Farm; climate-controlled farrowing house (26 ± 1.5 °C; 65% ± 5%)	Pre-weaning: piglets fed maternal milk only; sows fed same standardized commercial sow diet; water ad libitum	Illumina HiSeq X Ten (PE150)
LargeWhite-H3K27ac_2	30038714	0.9388	0.0291	0.9679	SRR10764482	2-week-old	Male	Longissimus dorsi muscle	HZAU Experimental Pig Farm; climate-controlled farrowing house (26 ± 1.5 °C; 65% ± 5%)	Pre-weaning: piglets fed maternal milk only; sows fed same standardized commercial sow diet; water ad libitum	Illumina HiSeq X Ten (PE150)
LargeWhite-H3K4me3_2	41646357	0.922	0.0464	0.9684	SRR10764481	2-week-old	Male	Longissimus dorsi muscle	HZAU Experimental Pig Farm; climate-controlled farrowing house (26 ± 1.5 °C; 65% ± 5%)	Pre-weaning: piglets fed maternal milk only; sows fed same standardized commercial sow diet; water ad libitum	Illumina HiSeq X Ten (PE150)
LargeWhite-Input_2	22527199	0.8886	0.0817	0.9703	SRR10764480	2-week-old	Male	Longissimus dorsi muscle	HZAU Experimental Pig Farm; climate-controlled farrowing house (26 ± 1.5 °C; 65% ± 5%)	Pre-weaning: piglets fed maternal milk only; sows fed same standardized commercial sow diet; water ad libitum	Illumina HiSeq X Ten (PE150)
Duroc-H3K27ac_1	35584182	0.9496	0.0338	0.9834	SRR10764609	2-week-old	Male	Longissimus dorsi muscle	HZAU Experimental Pig Farm; climate-controlled farrowing house (26 ± 1.5 °C; 65% ± 5%)	Pre-weaning: piglets fed maternal milk only; sows fed same standardized commercial sow diet; water ad libitum	Illumina HiSeq X Ten (PE150)
Duroc-H3K4me3_1	40792658	0.9023	0.0624	0.9647	SRR10764608	2-week-old	Male	Longissimus dorsi muscle	HZAU Experimental Pig Farm; climate-controlled farrowing house (26 ± 1.5 °C; 65% ± 5%)	Pre-weaning: piglets fed maternal milk only; sows fed same standardized commercial sow diet; water ad libitum	Illumina HiSeq X Ten (PE150)
Duroc-Input_1	11883689	0.8623	0.0956	0.9579	SRR10764607	2-week-old	Male	Longissimus dorsi muscle	HZAU Experimental Pig Farm; climate-controlled farrowing house (26 ± 1.5 °C; 65% ± 5%)	Pre-weaning: piglets fed maternal milk only; sows fed same standardized commercial sow diet; water ad libitum	Illumina HiSeq X Ten (PE150)
Duroc-H3K27ac_2	31531438	0.9388	0.0379	0.9767	SRR10764606	2-week-old	Male	Longissimus dorsi muscle	HZAU Experimental Pig Farm; climate-controlled farrowing house (26 ± 1.5 °C; 65% ± 5%)	Pre-weaning: piglets fed maternal milk only; sows fed same standardized commercial sow diet; water ad libitum	Illumina HiSeq X Ten (PE150)
Duroc-H3K4me3_2	39545426	0.8704	0.0843	0.9547	SRR10764605	2-week-old	Male	Longissimus dorsi muscle	HZAU Experimental Pig Farm; climate-controlled farrowing house (26 ± 1.5 °C; 65% ± 5%)	Pre-weaning: piglets fed maternal milk only; sows fed same standardized commercial sow diet; water ad libitum	Illumina HiSeq X Ten (PE150)
Duroc-Input_2	27487396	0.8502	0.103	0.9532	SRR10764604	2-week-old	Male	Longissimus dorsi muscle	HZAU Experimental Pig Farm; climate-controlled farrowing house (26 ± 1.5 °C; 65% ± 5%)	Pre-weaning: piglets fed maternal milk only; sows fed same standardized commercial sow diet; water ad libitum	Illumina HiSeq X Ten (PE150)
JianLi-H3K27ac_1	26259242	0.9102	0.0473	0.9575	data from this study	2-week-old	Male	Longissimus dorsi muscle	HZAU Experimental Pig Farm; climate-controlled farrowing house (26 ± 1.5 °C; 65% ± 5%)	Pre-weaning: piglets fed maternal milk only; sows fed same standardized commercial sow diet; water ad libitum	Illumina HiSeq X Ten (PE150)
JianLi-H3K4me3_1	33064983	0.9352	0.0306	0.9658	data from this study	2-week-old	Male	Longissimus dorsi muscle	HZAU Experimental Pig Farm; climate-controlled farrowing house (26 ± 1.5 °C; 65% ± 5%)	Pre-weaning: piglets fed maternal milk only; sows fed same standardized commercial sow diet; water ad libitum	Illumina HiSeq X Ten (PE150)
JianLi-Input_1	16817115	0.8813	0.0821	0.9634	data from this study	2-week-old	Male	Longissimus dorsi muscle	HZAU Experimental Pig Farm; climate-controlled farrowing house (26 ± 1.5 °C; 65% ± 5%)	Pre-weaning: piglets fed maternal milk only; sows fed same standardized commercial sow diet; water ad libitum	Illumina HiSeq X Ten (PE150)
JianLi-H3K27ac_2	29003896	0.8889	0.0478	0.9367	data from this study	2-week-old	Male	Longissimus dorsi muscle	HZAU Experimental Pig Farm; climate-controlled farrowing house (26 ± 1.5 °C; 65% ± 5%)	Pre-weaning: piglets fed maternal milk only; sows fed same standardized commercial sow diet; water ad libitum	Illumina HiSeq X Ten (PE150)
JianLi-H3K4me3_2	30124735	0.9132	0.048	0.9612	data from this study	2-week-old	Male	Longissimus dorsi muscle	HZAU Experimental Pig Farm; climate-controlled farrowing house (26 ± 1.5 °C; 65% ± 5%)	Pre-weaning: piglets fed maternal milk only; sows fed same standardized commercial sow diet; water ad libitum	Illumina HiSeq X Ten (PE150)
JianLi-Input_2	18008760	0.8632	0.0964	0.9596	data from this study	2-week-old	Male	Longissimus dorsi muscle	HZAU Experimental Pig Farm; climate-controlled farrowing house (26 ± 1.5 °C; 65% ± 5%)	Pre-weaning: piglets fed maternal milk only; sows fed same standardized commercial sow diet; water ad libitum	Illumina HiSeq X Ten (PE150)
LaiWu-H3K27ac_1	28785108	0.9186	0.0392	0.9578	data from this study	2-week-old	Male	Longissimus dorsi muscle	HZAU Experimental Pig Farm; climate-controlled farrowing house (26 ± 1.5 °C; 65% ± 5%)	Pre-weaning: piglets fed maternal milk only; sows fed same standardized commercial sow diet; water ad libitum	Illumina HiSeq X Ten (PE150)
LaiWu-H3K4me3_new_1	27476501	0.9137	0.0543	0.968	data from this study	2-week-old	Male	Longissimus dorsi muscle	HZAU Experimental Pig Farm; climate-controlled farrowing house (26 ± 1.5 °C; 65% ± 5%)	Pre-weaning: piglets fed maternal milk only; sows fed same standardized commercial sow diet; water ad libitum	Illumina HiSeq X Ten (PE150)
LaiWu-Input_1	17320778	0.8758	0.0946	0.9704	data from this study	2-week-old	Male	Longissimus dorsi muscle	HZAU Experimental Pig Farm; climate-controlled farrowing house (26 ± 1.5 °C; 65% ± 5%)	Pre-weaning: piglets fed maternal milk only; sows fed same standardized commercial sow diet; water ad libitum	Illumina HiSeq X Ten (PE150)
LaiWu-Input_new_1	19197781	0.8798	0.0853	0.9651	data from this study	2-week-old	Male	Longissimus dorsi muscle	HZAU Experimental Pig Farm; climate-controlled farrowing house (26 ± 1.5 °C; 65% ± 5%)	Pre-weaning: piglets fed maternal milk only; sows fed same standardized commercial sow diet; water ad libitum	Illumina HiSeq X Ten (PE150)
LaiWu-H3K27ac_2	30248121	0.9088	0.0447	0.9535	data from this study	2-week-old	Male	Longissimus dorsi muscle	HZAU Experimental Pig Farm; climate-controlled farrowing house (26 ± 1.5 °C; 65% ± 5%)	Pre-weaning: piglets fed maternal milk only; sows fed same standardized commercial sow diet; water ad libitum	Illumina HiSeq X Ten (PE150)
LaiWu-H3K4me3_new_2	41287716	0.9174	0.0481	0.9655	data from this study	2-week-old	Male	Longissimus dorsi muscle	HZAU Experimental Pig Farm; climate-controlled farrowing house (26 ± 1.5 °C; 65% ± 5%)	Pre-weaning: piglets fed maternal milk only; sows fed same standardized commercial sow diet; water ad libitum	Illumina HiSeq X Ten (PE150)
LaiWu-Input_2	17185028	0.8586	0.0931	0.9517	data from this study	2-week-old	Male	Longissimus dorsi muscle	HZAU Experimental Pig Farm; climate-controlled farrowing house (26 ± 1.5 °C; 65% ± 5%)	Pre-weaning: piglets fed maternal milk only; sows fed same standardized commercial sow diet; water ad libitum	Illumina HiSeq X Ten (PE150)
LaiWu-Input_new_2	17460393	0.8944	0.0847	0.9791	data from this study	2-week-old	Male	Longissimus dorsi muscle	HZAU Experimental Pig Farm; climate-controlled farrowing house (26 ± 1.5 °C; 65% ± 5%)	Pre-weaning: piglets fed maternal milk only; sows fed same standardized commercial sow diet; water ad libitum	Illumina HiSeq X Ten (PE150)
ATAC-seq
Samples	total Reads	Uniquely Mapped (%)	Multi Mapped (%)	total Mapped (%)	Accession number	Age	Sex	Tissue sampling site	Rearing conditions	Diet composition	Instrument model
LargeWhite_1	90623715	0.7105	0.2755	0.986	SRR10764667	2-week-old	Male	Longissimus dorsi muscle	HZAU Experimental Pig Farm; climate-controlled farrowing house (26 ± 1.5 °C; 65% ± 5%)	Pre-weaning: piglets fed maternal milk only; sows fed same standardized commercial sow diet; water ad libitum	Illumina HiSeq X Ten (PE150)
LargeWhite_2	134012926	0.7115	0.2812	0.9927	SRR10764666	2-week-old	Male	Longissimus dorsi muscle	HZAU Experimental Pig Farm; climate-controlled farrowing house (26 ± 1.5 °C; 65% ± 5%)	Pre-weaning: piglets fed maternal milk only; sows fed same standardized commercial sow diet; water ad libitum	Illumina HiSeq X Ten (PE150)
Duroc_1	90558861	0.7036	0.287	0.9906	SRR10764683	2-week-old	Male	Longissimus dorsi muscle	HZAU Experimental Pig Farm; climate-controlled farrowing house (26 ± 1.5 °C; 65% ± 5%)	Pre-weaning: piglets fed maternal milk only; sows fed same standardized commercial sow diet; water ad libitum	Illumina HiSeq X Ten (PE150)
Duroc_2	87803251	0.7354	0.2521	0.9875	SRR10764682	2-week-old	Male	Longissimus dorsi muscle	HZAU Experimental Pig Farm; climate-controlled farrowing house (26 ± 1.5 °C; 65% ± 5%)	Pre-weaning: piglets fed maternal milk only; sows fed same standardized commercial sow diet; water ad libitum	Illumina HiSeq X Ten (PE150)
JianLi_1	216352171	0.6841	0.2318	0.9159	data from this study	2-week-old	Male	Longissimus dorsi muscle	HZAU Experimental Pig Farm; climate-controlled farrowing house (26 ± 1.5 °C; 65% ± 5%)	Pre-weaning: piglets fed maternal milk only; sows fed same standardized commercial sow diet; water ad libitum	Illumina HiSeq X Ten (PE150)
JianLi_2	173865451	0.6828	0.2491	0.9319	data from this study	2-week-old	Male	Longissimus dorsi muscle	HZAU Experimental Pig Farm; climate-controlled farrowing house (26 ± 1.5 °C; 65% ± 5%)	Pre-weaning: piglets fed maternal milk only; sows fed same standardized commercial sow diet; water ad libitum	Illumina HiSeq X Ten (PE150)
LaiWu_1	159932017	0.685	0.2557	0.9407	data from this study	2-week-old	Male	Longissimus dorsi muscle	HZAU Experimental Pig Farm; climate-controlled farrowing house (26 ± 1.5 °C; 65% ± 5%)	Pre-weaning: piglets fed maternal milk only; sows fed same standardized commercial sow diet; water ad libitum	Illumina HiSeq X Ten (PE150)
LaiWu_2	179620629	0.7058	0.2486	0.9544	data from this study	2-week-old	Male	Longissimus dorsi muscle	HZAU Experimental Pig Farm; climate-controlled farrowing house (26 ± 1.5 °C; 65% ± 5%)	Pre-weaning: piglets fed maternal milk only; sows fed same standardized commercial sow diet; water ad libitum	Illumina HiSeq X Ten (PE150)
Hic
Samples	Sequenced Read Pairs	Normal Paired	Chimeric Paired	Alignable (Normal+Chimeric Paired)	Hi-C Contacts	Inter chromosomal paired reads	Inter chromosomal ratio	Intra chromosomal paired reads	Intra chromosomal ratio	Accession number	Tissue sampling site	Rearing conditions	Diet composition	Instrument model
LargeWhite_1	516596802	193,071,997 (37.37%)	261,300,058 (50.58%)	454,372,055 (87.95%)	313775940	81450824	0.259583	232325116	0.740417	SRX7438587	Longissimus dorsi muscle	HZAU Experimental Pig Farm; climate-controlled farrowing house (26 ± 1.5 °C; 65% ± 5%)	Pre-weaning: piglets fed maternal milk only; sows fed same standardized commercial sow diet; water ad libitum	Illumina HiSeq X Ten (PE150)
LargeWhite_2	491441149	201,233,388 (40.95%)	237,768,638 (48.38%)	439,002,026 (89.33%)	288829523	64775199	0.224268	224054324	0.775732	SRX7438588	Longissimus dorsi muscle	HZAU Experimental Pig Farm; climate-controlled farrowing house (26 ± 1.5 °C; 65% ± 5%)	Pre-weaning: piglets fed maternal milk only; sows fed same standardized commercial sow diet; water ad libitum	Illumina HiSeq X Ten (PE150)
LaiWu_1	783648603	445,599,852 (56.86%)	282,598,170 (36.06%)	728,198,022 (92.92%)	426865239	94165506	0.220598	332699733	0.779402	data from this study	Longissimus dorsi muscle	HZAU Experimental Pig Farm; climate-controlled farrowing house (26 ± 1.5 °C; 65% ± 5%)	Pre-weaning: piglets fed maternal milk only; sows fed same standardized commercial sow diet; water ad libitum	Illumina HiSeq X Ten (PE150)
LaiWu_2	808517211	467,132,019 (57.78%)	286,262,119 (35.41%)	753,394,138 (93.18%)	450292010	102482405	0.227591	347809605	0.772409	data from this study	Longissimus dorsi muscle	HZAU Experimental Pig Farm; climate-controlled farrowing house (26 ± 1.5 °C; 65% ± 5%)	Pre-weaning: piglets fed maternal milk only; sows fed same standardized commercial sow diet; water ad libitum	Illumina HiSeq X Ten (PE150)
WGS
Sample	Total Reads(MB)	Mapped(MB)	Mapped(%)	Self and mate mapped	Mate mapped to diff chr	Accession number
Duroc_1	428.404	422.57622999999995	98.63963322460943	97.57120880195504	2.5299809399348483	SRR1577860
Duroc_2	422.983	417.372	98.6734832506616	97.5624107935748	3.1553055455817534	SRR1577862
Duroc_3	409.50519499999996	401.653	98.08244947905972	96.2973409897767	3.4359271071030006	SRR1577867
Duroc_4	365.129	361.305	98.95278766348481	98.11516880950914	4.537461747736525	SRR1577868
Duroc_5	356.63	352.51480799999996	98.84613689688345	98.01008400228373	2.980204448855018	SRR1577869
Duroc_6	417.31811799999997	412.012	98.72850571994576	97.62847008717699	3.770975503153209	SRR1577870
JianLi-1	437.92209199999996	435.43393899999995	99.4318274767467	98.40792731689818	2.3883088318823615	PRJCA030193
JianLi-2	430.54	428.078	99.42796537025303	98.48174050894109	2.2340692568925387	PRJCA030193
JianLi-3	437.051	434.709	99.4642460335269	98.55475366063666	2.2594746886684387	PRJCA030193
JianLi-4	447.749	445.06767399999995	99.40117730630875	98.35110213203072	2.5656760078309606	PRJCA030193
JianLi-5	514.3011829999999	511.61442999999997	99.47759151858688	98.23209525847037	2.851255739771456	PRJCA030193
JianLi-6	481.14773299999996	477.786	99.30126886828748	98.2977966145795	2.3203405595179225	PRJCA030193
LaiWu_1	314.61776699999996	312.586	99.35432667411945	98.92223600964023	1.5197533329387594	SRR949754
LaiWu_2	343.89714399999997	341.89397199999996	99.41750839314909	98.94504096259665	1.9083793263488107	SRR949756
LaiWu_3	350.62735399999997	348.755	99.46605249743293	99.03273604831185	1.621618489012697	SRR949758
LaiWu_4	338.118	335.864	99.3332440725898	98.88148082159796	1.5663524407922063	SRR949759
LaiWu_5	350.86429499999997	347.871	99.14686588442976	98.64849428466354	2.040101572603733	SRR949762
LaiWu_6	348.655	345.91628599999996	99.2145642532414	98.73376597814551	1.732940706141831	SRR949763
LargeWhite_1	317.894	316.414	99.5343127441551	99.1768570785842	1.4402846320138514	SRR1581137
LargeWhite_2	351.72792699999997	350.20270899999997	99.5663642597251	99.18418562197365	1.7249747700585631	SRR1581138
LargeWhite_3	340.181	338.862	99.61203929688553	99.27134779145057	1.6086072393601836	SRR1581139
LargeWhite_4	341.89356899999996	340.334	99.54375479931885	99.19934703422281	1.514810593000654	SRR1581140
LargeWhite_5	334.196	332.819	99.58782810381366	99.25574896869352	1.4772248563115962	SRR1581141
LargeWhite_6	213.11733099999998	207.956	97.57838465047219	96.34382104757121	1.5936592223933208	SRR1581108
