# Supplementary material for: Multi‐Omics Insights Into the Mechanisms of Early Muscle Fiber Difference and Transformation Between Lean‐Type and Chinese Indigenous Pigs
Source: Adv Sci (Weinh). 2026 Apr 17;13(38):e23959. doi: 10.1002/advs.202523959 (PMC13334937; doi:10.1002/advs.202523959)
Supplement: Supplementary file 2 — Supporting File 2: advs75292‐sup‐0002‐TableS1‐S4.zip. [file ADVS-13-e23959-s002.zip › Table S2.xlsx]

## Sheet: LargeWhite ATAC
Chromosome	start	end	Peak name	OCR type		Chromosome	start	end	Peak name	OCR type
10	10115626	10115627	LargeWhite_peak_7629a	Local OCR		10	1008805	1008806	LargeWhite_peak_7470	Distal OCR
10	10115909	10115910	LargeWhite_peak_7629b	Local OCR		10	1010236	1010237	LargeWhite_peak_7471	Distal OCR
10	10116195	10116196	LargeWhite_peak_7629c	Local OCR		10	10131733	10131734	LargeWhite_peak_7631a	Distal OCR
10	10120118	10120119	LargeWhite_peak_7630	Local OCR		10	10131989	10131990	LargeWhite_peak_7631b	Distal OCR
10	10156164	10156165	LargeWhite_peak_7635a	Local OCR		10	10132350	10132351	LargeWhite_peak_7631c	Distal OCR
10	10156380	10156381	LargeWhite_peak_7635b	Local OCR		10	10137559	10137560	LargeWhite_peak_7632	Distal OCR
10	10157096	10157097	LargeWhite_peak_7635c	Local OCR		10	10142715	10142716	LargeWhite_peak_7633a	Distal OCR
10	10160483	10160484	LargeWhite_peak_7636	Local OCR		10	10142983	10142984	LargeWhite_peak_7633b	Distal OCR
10	10166483	10166484	LargeWhite_peak_7637	Local OCR		10	10145819	10145820	LargeWhite_peak_7634a	Distal OCR
10	10179894	10179895	LargeWhite_peak_7638	Local OCR		10	10146065	10146066	LargeWhite_peak_7634b	Distal OCR
10	10181551	10181552	LargeWhite_peak_7639	Local OCR		10	10228294	10228295	LargeWhite_peak_7642	Distal OCR
10	10190603	10190604	LargeWhite_peak_7640a	Local OCR		10	10239880	10239881	LargeWhite_peak_7643a	Distal OCR
10	10190862	10190863	LargeWhite_peak_7640b	Local OCR		10	10240076	10240077	LargeWhite_peak_7643b	Distal OCR
10	10191212	10191213	LargeWhite_peak_7640c	Local OCR		10	10258571	10258572	LargeWhite_peak_7644a	Distal OCR
10	10191513	10191514	LargeWhite_peak_7640d	Local OCR		10	10258837	10258838	LargeWhite_peak_7644b	Distal OCR
10	10221434	10221435	LargeWhite_peak_7641	Local OCR		10	10279265	10279266	LargeWhite_peak_7646a	Distal OCR
10	10263476	10263477	LargeWhite_peak_7645a	Local OCR		10	10279620	10279621	LargeWhite_peak_7646b	Distal OCR
10	10263728	10263729	LargeWhite_peak_7645b	Local OCR		10	10306422	10306423	LargeWhite_peak_7647a	Distal OCR
10	10264200	10264201	LargeWhite_peak_7645c	Local OCR		10	10306719	10306720	LargeWhite_peak_7647b	Distal OCR
10	10264463	10264464	LargeWhite_peak_7645d	Local OCR		10	10306870	10306871	LargeWhite_peak_7647c	Distal OCR
10	10264694	10264695	LargeWhite_peak_7645e	Local OCR		10	10309891	10309892	LargeWhite_peak_7648	Distal OCR
10	10265025	10265026	LargeWhite_peak_7645f	Local OCR		10	10321245	10321246	LargeWhite_peak_7649a	Distal OCR
10	1078573	1078574	LargeWhite_peak_7472	Local OCR		10	10321536	10321537	LargeWhite_peak_7649b	Distal OCR
10	10790924	10790925	LargeWhite_peak_7672	Local OCR		10	10321726	10321727	LargeWhite_peak_7649c	Distal OCR
10	10863642	10863643	LargeWhite_peak_7680b	Local OCR		10	10410281	10410282	LargeWhite_peak_7650	Distal OCR
10	10874543	10874544	LargeWhite_peak_7681	Local OCR		10	10467973	10467974	LargeWhite_peak_7651	Distal OCR
10	10884473	10884474	LargeWhite_peak_7682a	Local OCR		10	10545438	10545439	LargeWhite_peak_7652a	Distal OCR
10	10884728	10884729	LargeWhite_peak_7682b	Local OCR		10	10545800	10545801	LargeWhite_peak_7652b	Distal OCR
10	10887007	10887008	LargeWhite_peak_7683a	Local OCR		10	10545999	10546000	LargeWhite_peak_7652c	Distal OCR
10	10887235	10887236	LargeWhite_peak_7683b	Local OCR		10	10546184	10546185	LargeWhite_peak_7652d	Distal OCR
10	10897271	10897272	LargeWhite_peak_7684	Local OCR		10	10553419	10553420	LargeWhite_peak_7653	Distal OCR
10	10899184	10899185	LargeWhite_peak_7685a	Local OCR		10	10563138	10563139	LargeWhite_peak_7654a	Distal OCR
10	10899518	10899519	LargeWhite_peak_7685b	Local OCR		10	10563380	10563381	LargeWhite_peak_7654b	Distal OCR
10	10904565	10904566	LargeWhite_peak_7686a	Local OCR		10	10569788	10569789	LargeWhite_peak_7655	Distal OCR
10	10904810	10904811	LargeWhite_peak_7686b	Local OCR		10	10590475	10590476	LargeWhite_peak_7656a	Distal OCR
10	10905130	10905131	LargeWhite_peak_7686c	Local OCR		10	10590748	10590749	LargeWhite_peak_7656b	Distal OCR
10	10905338	10905339	LargeWhite_peak_7686d	Local OCR		10	10591341	10591342	LargeWhite_peak_7657	Distal OCR
10	10965519	10965520	LargeWhite_peak_7688a	Local OCR		10	10599264	10599265	LargeWhite_peak_7658a	Distal OCR
10	10973581	10973582	LargeWhite_peak_7689	Local OCR		10	10599543	10599544	LargeWhite_peak_7658b	Distal OCR
10	10986841	10986842	LargeWhite_peak_7691	Local OCR		10	10600351	10600352	LargeWhite_peak_7659a	Distal OCR
10	10987599	10987600	LargeWhite_peak_7692a	Local OCR		10	10600553	10600554	LargeWhite_peak_7659b	Distal OCR
10	10987983	10987984	LargeWhite_peak_7692b	Local OCR		10	10600901	10600902	LargeWhite_peak_7659c	Distal OCR
10	10993730	10993731	LargeWhite_peak_7693	Local OCR		10	10607102	10607103	LargeWhite_peak_7660a	Distal OCR
10	11003256	11003257	LargeWhite_peak_7694a	Local OCR		10	10607404	10607405	LargeWhite_peak_7660b	Distal OCR
10	11003510	11003511	LargeWhite_peak_7694b	Local OCR		10	10609140	10609141	LargeWhite_peak_7661	Distal OCR
10	11003903	11003904	LargeWhite_peak_7694c	Local OCR		10	10609728	10609729	LargeWhite_peak_7662a	Distal OCR
10	11004411	11004412	LargeWhite_peak_7694d	Local OCR		10	10609993	10609994	LargeWhite_peak_7662b	Distal OCR
10	11004765	11004766	LargeWhite_peak_7694e	Local OCR		10	10687965	10687966	LargeWhite_peak_7663a	Distal OCR
10	11004949	11004950	LargeWhite_peak_7694f	Local OCR		10	10688313	10688314	LargeWhite_peak_7663b	Distal OCR
10	11014230	11014231	LargeWhite_peak_7695a	Local OCR		10	10688648	10688649	LargeWhite_peak_7663c	Distal OCR
10	11014495	11014496	LargeWhite_peak_7695b	Local OCR		10	10716040	10716041	LargeWhite_peak_7664a	Distal OCR
10	11025390	11025391	LargeWhite_peak_7696a	Local OCR		10	10716248	10716249	LargeWhite_peak_7664b	Distal OCR
10	11025610	11025611	LargeWhite_peak_7696b	Local OCR		10	10720034	10720035	LargeWhite_peak_7665a	Distal OCR
10	11025752	11025753	LargeWhite_peak_7696c	Local OCR		10	10720324	10720325	LargeWhite_peak_7665b	Distal OCR
10	11026134	11026135	LargeWhite_peak_7696d	Local OCR		10	10736347	10736348	LargeWhite_peak_7666a	Distal OCR
10	11026362	11026363	LargeWhite_peak_7696e	Local OCR		10	10736782	10736783	LargeWhite_peak_7666b	Distal OCR
10	11045022	11045023	LargeWhite_peak_7697	Local OCR		10	10741287	10741288	LargeWhite_peak_7667a	Distal OCR
10	11047740	11047741	LargeWhite_peak_7698	Local OCR		10	10741556	10741557	LargeWhite_peak_7667b	Distal OCR
10	11073586	11073587	LargeWhite_peak_7699	Local OCR		10	10743737	10743738	LargeWhite_peak_7668	Distal OCR
10	11101003	11101004	LargeWhite_peak_7700	Local OCR		10	10758724	10758725	LargeWhite_peak_7669a	Distal OCR
10	11111766	11111767	LargeWhite_peak_7701	Local OCR		10	10758888	10758889	LargeWhite_peak_7669b	Distal OCR
10	11112192	11112193	LargeWhite_peak_7702a	Local OCR		10	10770296	10770297	LargeWhite_peak_7670	Distal OCR
10	11112430	11112431	LargeWhite_peak_7702b	Local OCR		10	10778483	10778484	LargeWhite_peak_7671a	Distal OCR
10	11112768	11112769	LargeWhite_peak_7702c	Local OCR		10	10778707	10778708	LargeWhite_peak_7671b	Distal OCR
10	11115642	11115643	LargeWhite_peak_7703	Local OCR		10	10796561	10796562	LargeWhite_peak_7673a	Distal OCR
10	11119754	11119755	LargeWhite_peak_7704a	Local OCR		10	10796681	10796682	LargeWhite_peak_7673b	Distal OCR
10	11120026	11120027	LargeWhite_peak_7704b	Local OCR		10	10796927	10796928	LargeWhite_peak_7673c	Distal OCR
10	11120208	11120209	LargeWhite_peak_7704c	Local OCR		10	10798661	10798662	LargeWhite_peak_7674a	Distal OCR
10	11215129	11215130	LargeWhite_peak_7705	Local OCR		10	10798857	10798858	LargeWhite_peak_7674b	Distal OCR
10	11229297	11229298	LargeWhite_peak_7706	Local OCR		10	10811834	10811835	LargeWhite_peak_7675a	Distal OCR
10	11230338	11230339	LargeWhite_peak_7707a	Local OCR		10	10812217	10812218	LargeWhite_peak_7675b	Distal OCR
10	11230526	11230527	LargeWhite_peak_7707b	Local OCR		10	10823754	10823755	LargeWhite_peak_7676a	Distal OCR
10	11234794	11234795	LargeWhite_peak_7708	Local OCR		10	10824089	10824090	LargeWhite_peak_7676b	Distal OCR
10	11258413	11258414	LargeWhite_peak_7709	Local OCR		10	10841892	10841893	LargeWhite_peak_7677	Distal OCR
10	11302867	11302868	LargeWhite_peak_7710a	Local OCR		10	10847214	10847215	LargeWhite_peak_7678	Distal OCR
10	11303071	11303072	LargeWhite_peak_7710b	Local OCR		10	10857539	10857540	LargeWhite_peak_7679	Distal OCR
10	11303318	11303319	LargeWhite_peak_7710c	Local OCR		10	10863287	10863288	LargeWhite_peak_7680a	Distal OCR
10	11303670	11303671	LargeWhite_peak_7710d	Local OCR		10	10905924	10905925	LargeWhite_peak_7686e	Distal OCR
10	11309281	11309282	LargeWhite_peak_7711a	Local OCR		10	10906328	10906329	LargeWhite_peak_7686f	Distal OCR
10	11309901	11309902	LargeWhite_peak_7711b	Local OCR		10	1090975	1090976	LargeWhite_peak_7473	Distal OCR
10	11313406	11313407	LargeWhite_peak_7712a	Local OCR		10	10921981	10921982	LargeWhite_peak_7687	Distal OCR
10	11313578	11313579	LargeWhite_peak_7712b	Local OCR		10	10965819	10965820	LargeWhite_peak_7688b	Distal OCR
10	11313959	11313960	LargeWhite_peak_7712c	Local OCR		10	10980774	10980775	LargeWhite_peak_7690	Distal OCR
10	11320830	11320831	LargeWhite_peak_7713	Local OCR		10	1107738	1107739	LargeWhite_peak_7474	Distal OCR
10	11335190	11335191	LargeWhite_peak_7714	Local OCR		10	1132481	1132482	LargeWhite_peak_7475	Distal OCR
10	11362165	11362166	LargeWhite_peak_7715a	Local OCR		10	1137589	1137590	LargeWhite_peak_7476	Distal OCR
10	11362500	11362501	LargeWhite_peak_7715b	Local OCR		10	11517527	11517528	LargeWhite_peak_7721a	Distal OCR
10	11377664	11377665	LargeWhite_peak_7716a	Local OCR		10	11518015	11518016	LargeWhite_peak_7721b	Distal OCR
10	11377932	11377933	LargeWhite_peak_7716b	Local OCR		10	11518365	11518366	LargeWhite_peak_7721c	Distal OCR
10	11378145	11378146	LargeWhite_peak_7716c	Local OCR		10	11518652	11518653	LargeWhite_peak_7721d	Distal OCR
10	11378345	11378346	LargeWhite_peak_7716d	Local OCR		10	11518888	11518889	LargeWhite_peak_7721e	Distal OCR
10	11407828	11407829	LargeWhite_peak_7717a	Local OCR		10	11519151	11519152	LargeWhite_peak_7721f	Distal OCR
10	11408153	11408154	LargeWhite_peak_7717b	Local OCR		10	11711241	11711242	LargeWhite_peak_7742a	Distal OCR
10	11466145	11466146	LargeWhite_peak_7718a	Local OCR		10	11711595	11711596	LargeWhite_peak_7742b	Distal OCR
10	11466523	11466524	LargeWhite_peak_7718b	Local OCR		10	11723085	11723086	LargeWhite_peak_7743a	Distal OCR
10	11466862	11466863	LargeWhite_peak_7718c	Local OCR		10	11723301	11723302	LargeWhite_peak_7743b	Distal OCR
10	11467149	11467150	LargeWhite_peak_7718d	Local OCR		10	11723571	11723572	LargeWhite_peak_7743c	Distal OCR
10	11467334	11467335	LargeWhite_peak_7718e	Local OCR		10	11726946	11726947	LargeWhite_peak_7744a	Distal OCR
10	11467619	11467620	LargeWhite_peak_7718f	Local OCR		10	11727213	11727214	LargeWhite_peak_7744b	Distal OCR
10	1147843	1147844	LargeWhite_peak_7477a	Local OCR		10	11732096	11732097	LargeWhite_peak_7745a	Distal OCR
10	1148046	1148047	LargeWhite_peak_7477b	Local OCR		10	11732323	11732324	LargeWhite_peak_7745b	Distal OCR
10	1148628	1148629	LargeWhite_peak_7478	Local OCR		10	11735151	11735152	LargeWhite_peak_7746	Distal OCR
10	11490108	11490109	LargeWhite_peak_7719	Local OCR		10	11740920	11740921	LargeWhite_peak_7747a	Distal OCR
10	11490736	11490737	LargeWhite_peak_7720	Local OCR		10	11741406	11741407	LargeWhite_peak_7747b	Distal OCR
10	11526191	11526192	LargeWhite_peak_7722a	Local OCR		10	11743370	11743371	LargeWhite_peak_7748a	Distal OCR
10	11526379	11526380	LargeWhite_peak_7722b	Local OCR		10	11866350	11866351	LargeWhite_peak_7750a	Distal OCR
10	11526636	11526637	LargeWhite_peak_7722c	Local OCR		10	11866642	11866643	LargeWhite_peak_7750b	Distal OCR
10	11550874	11550875	LargeWhite_peak_7723	Local OCR		10	11875235	11875236	LargeWhite_peak_7751a	Distal OCR
10	11553550	11553551	LargeWhite_peak_7724a	Local OCR		10	11875450	11875451	LargeWhite_peak_7751b	Distal OCR
10	11553844	11553845	LargeWhite_peak_7724b	Local OCR		10	11875619	11875620	LargeWhite_peak_7751c	Distal OCR
10	11573605	11573606	LargeWhite_peak_7725a	Local OCR		10	11876691	11876692	LargeWhite_peak_7752a	Distal OCR
10	11573933	11573934	LargeWhite_peak_7725b	Local OCR		10	11876988	11876989	LargeWhite_peak_7752b	Distal OCR
10	11592159	11592160	LargeWhite_peak_7726a	Local OCR		10	1188828	1188829	LargeWhite_peak_7480a	Distal OCR
10	11592572	11592573	LargeWhite_peak_7726b	Local OCR		10	11891968	11891969	LargeWhite_peak_7753	Distal OCR
10	11592863	11592864	LargeWhite_peak_7726c	Local OCR		10	1189202	1189203	LargeWhite_peak_7480b	Distal OCR
10	11593109	11593110	LargeWhite_peak_7726d	Local OCR		10	11924677	11924678	LargeWhite_peak_7754a	Distal OCR
10	11599742	11599743	LargeWhite_peak_7727	Local OCR		10	11924852	11924853	LargeWhite_peak_7754b	Distal OCR
10	11603373	11603374	LargeWhite_peak_7728a	Local OCR		10	1211805	1211806	LargeWhite_peak_7481	Distal OCR
10	11603718	11603719	LargeWhite_peak_7728b	Local OCR		10	1236546	1236547	LargeWhite_peak_7484a	Distal OCR
10	11611460	11611461	LargeWhite_peak_7729	Local OCR		10	1236990	1236991	LargeWhite_peak_7484b	Distal OCR
10	11620237	11620238	LargeWhite_peak_7730	Local OCR		10	12372103	12372104	LargeWhite_peak_7759a	Distal OCR
10	11626559	11626560	LargeWhite_peak_7731a	Local OCR		10	12372750	12372751	LargeWhite_peak_7759b	Distal OCR
10	11626818	11626819	LargeWhite_peak_7731b	Local OCR		10	12497443	12497444	LargeWhite_peak_7764	Distal OCR
10	11627700	11627701	LargeWhite_peak_7732	Local OCR		10	12500154	12500155	LargeWhite_peak_7765	Distal OCR
10	1163020	1163021	LargeWhite_peak_7479a	Local OCR		10	12529097	12529098	LargeWhite_peak_7766c	Distal OCR
10	1163273	1163274	LargeWhite_peak_7479b	Local OCR		10	1257981	1257982	LargeWhite_peak_7485a	Distal OCR
10	11639206	11639207	LargeWhite_peak_7733	Local OCR		10	1258251	1258252	LargeWhite_peak_7485b	Distal OCR
10	11640968	11640969	LargeWhite_peak_7734	Local OCR		10	12670628	12670629	LargeWhite_peak_7773b	Distal OCR
10	11641982	11641983	LargeWhite_peak_7735	Local OCR		10	12670890	12670891	LargeWhite_peak_7773c	Distal OCR
10	11650198	11650199	LargeWhite_peak_7736	Local OCR		10	12756719	12756720	LargeWhite_peak_7776a	Distal OCR
10	11660222	11660223	LargeWhite_peak_7737	Local OCR		10	12756961	12756962	LargeWhite_peak_7776b	Distal OCR
10	11668010	11668011	LargeWhite_peak_7738a	Local OCR		10	12757179	12757180	LargeWhite_peak_7776c	Distal OCR
10	11668177	11668178	LargeWhite_peak_7738b	Local OCR		10	12797803	12797804	LargeWhite_peak_7777a	Distal OCR
10	11677387	11677388	LargeWhite_peak_7739a	Local OCR		10	12798070	12798071	LargeWhite_peak_7777b	Distal OCR
10	11677571	11677572	LargeWhite_peak_7739b	Local OCR		10	1291271	1291272	LargeWhite_peak_7486	Distal OCR
10	11679708	11679709	LargeWhite_peak_7740	Local OCR		10	12981093	12981094	LargeWhite_peak_7785a	Distal OCR
10	11680480	11680481	LargeWhite_peak_7741a	Local OCR		10	12981339	12981340	LargeWhite_peak_7785b	Distal OCR
10	11680745	11680746	LargeWhite_peak_7741b	Local OCR		10	13024149	13024150	LargeWhite_peak_7786	Distal OCR
10	11743648	11743649	LargeWhite_peak_7748b	Local OCR		10	13416884	13416885	LargeWhite_peak_7789c	Distal OCR
10	11835027	11835028	LargeWhite_peak_7749a	Local OCR		10	13431802	13431803	LargeWhite_peak_7790a	Distal OCR
10	11835294	11835295	LargeWhite_peak_7749b	Local OCR		10	13432032	13432033	LargeWhite_peak_7790b	Distal OCR
10	11835537	11835538	LargeWhite_peak_7749c	Local OCR		10	13432269	13432270	LargeWhite_peak_7790c	Distal OCR
10	11997165	11997166	LargeWhite_peak_7755	Local OCR		10	13609473	13609474	LargeWhite_peak_7794b	Distal OCR
10	12202215	12202216	LargeWhite_peak_7756a	Local OCR		10	13609852	13609853	LargeWhite_peak_7794c	Distal OCR
10	12202352	12202353	LargeWhite_peak_7756b	Local OCR		10	13622300	13622301	LargeWhite_peak_7795a	Distal OCR
10	12202641	12202642	LargeWhite_peak_7756c	Local OCR		10	13622590	13622591	LargeWhite_peak_7795b	Distal OCR
10	1230698	1230699	LargeWhite_peak_7482	Local OCR		10	13622733	13622734	LargeWhite_peak_7795c	Distal OCR
10	12321747	12321748	LargeWhite_peak_7757a	Local OCR		10	13626735	13626736	LargeWhite_peak_7796	Distal OCR
10	12322221	12322222	LargeWhite_peak_7757b	Local OCR		10	13648683	13648684	LargeWhite_peak_7797	Distal OCR
10	12322459	12322460	LargeWhite_peak_7757c	Local OCR		10	13728386	13728387	LargeWhite_peak_7802	Distal OCR
10	12322708	12322709	LargeWhite_peak_7757d	Local OCR		10	13729510	13729511	LargeWhite_peak_7803	Distal OCR
10	1233377	1233378	LargeWhite_peak_7483	Local OCR		10	13735167	13735168	LargeWhite_peak_7804a	Distal OCR
10	12350879	12350880	LargeWhite_peak_7758	Local OCR		10	13735534	13735535	LargeWhite_peak_7804b	Distal OCR
10	12401906	12401907	LargeWhite_peak_7760	Local OCR		10	13735812	13735813	LargeWhite_peak_7804c	Distal OCR
10	12416274	12416275	LargeWhite_peak_7761a	Local OCR		10	13742741	13742742	LargeWhite_peak_7805a	Distal OCR
10	12416462	12416463	LargeWhite_peak_7761b	Local OCR		10	13743090	13743091	LargeWhite_peak_7805b	Distal OCR
10	12431578	12431579	LargeWhite_peak_7762a	Local OCR		10	13898021	13898022	LargeWhite_peak_7816c	Distal OCR
10	12431817	12431818	LargeWhite_peak_7762b	Local OCR		10	13955814	13955815	LargeWhite_peak_7819a	Distal OCR
10	12435000	12435001	LargeWhite_peak_7763	Local OCR		10	13956163	13956164	LargeWhite_peak_7819b	Distal OCR
10	12528615	12528616	LargeWhite_peak_7766a	Local OCR		10	14069591	14069592	LargeWhite_peak_7822c	Distal OCR
10	12528776	12528777	LargeWhite_peak_7766b	Local OCR		10	14195188	14195189	LargeWhite_peak_7825a	Distal OCR
10	12537401	12537402	LargeWhite_peak_7767	Local OCR		10	14195602	14195603	LargeWhite_peak_7825b	Distal OCR
10	12538750	12538751	LargeWhite_peak_7768a	Local OCR		10	14195912	14195913	LargeWhite_peak_7825c	Distal OCR
10	12539009	12539010	LargeWhite_peak_7768b	Local OCR		10	14199915	14199916	LargeWhite_peak_7826	Distal OCR
10	12543291	12543292	LargeWhite_peak_7769	Local OCR		10	14241202	14241203	LargeWhite_peak_7831c	Distal OCR
10	12549210	12549211	LargeWhite_peak_7770a	Local OCR		10	14254690	14254691	LargeWhite_peak_7832a	Distal OCR
10	12549373	12549374	LargeWhite_peak_7770b	Local OCR		10	14255028	14255029	LargeWhite_peak_7832b	Distal OCR
10	12557349	12557350	LargeWhite_peak_7771a	Local OCR		10	14276428	14276429	LargeWhite_peak_7833a	Distal OCR
10	12557491	12557492	LargeWhite_peak_7771b	Local OCR		10	14276652	14276653	LargeWhite_peak_7833b	Distal OCR
10	12557759	12557760	LargeWhite_peak_7771c	Local OCR		10	14284930	14284931	LargeWhite_peak_7834a	Distal OCR
10	12558004	12558005	LargeWhite_peak_7771d	Local OCR		10	14285214	14285215	LargeWhite_peak_7834b	Distal OCR
10	12558171	12558172	LargeWhite_peak_7771e	Local OCR		10	14357786	14357787	LargeWhite_peak_7840a	Distal OCR
10	12575705	12575706	LargeWhite_peak_7772	Local OCR		10	14358106	14358107	LargeWhite_peak_7840b	Distal OCR
10	12670416	12670417	LargeWhite_peak_7773a	Local OCR		10	14373461	14373462	LargeWhite_peak_7842	Distal OCR
10	12688541	12688542	LargeWhite_peak_7774a	Local OCR		10	14417414	14417415	LargeWhite_peak_7850a	Distal OCR
10	12688883	12688884	LargeWhite_peak_7774b	Local OCR		10	14417690	14417691	LargeWhite_peak_7850b	Distal OCR
10	12689112	12689113	LargeWhite_peak_7774c	Local OCR		10	14432256	14432257	LargeWhite_peak_7851a	Distal OCR
10	12689281	12689282	LargeWhite_peak_7774d	Local OCR		10	14432592	14432593	LargeWhite_peak_7851b	Distal OCR
10	12755226	12755227	LargeWhite_peak_7775a	Local OCR		10	14467682	14467683	LargeWhite_peak_7855b	Distal OCR
10	12755549	12755550	LargeWhite_peak_7775b	Local OCR		10	14468021	14468022	LargeWhite_peak_7855c	Distal OCR
10	12755792	12755793	LargeWhite_peak_7775c	Local OCR		10	14468503	14468504	LargeWhite_peak_7855d	Distal OCR
10	12756005	12756006	LargeWhite_peak_7775d	Local OCR		10	14469056	14469057	LargeWhite_peak_7855e	Distal OCR
10	12756234	12756235	LargeWhite_peak_7775e	Local OCR		10	14502875	14502876	LargeWhite_peak_7856a	Distal OCR
10	12833994	12833995	LargeWhite_peak_7778	Local OCR		10	14503270	14503271	LargeWhite_peak_7856b	Distal OCR
10	12854855	12854856	LargeWhite_peak_7779a	Local OCR		10	14503483	14503484	LargeWhite_peak_7856c	Distal OCR
10	12855107	12855108	LargeWhite_peak_7779b	Local OCR		10	14503622	14503623	LargeWhite_peak_7856d	Distal OCR
10	12855378	12855379	LargeWhite_peak_7779c	Local OCR		10	14509193	14509194	LargeWhite_peak_7857a	Distal OCR
10	12855817	12855818	LargeWhite_peak_7779d	Local OCR		10	14509491	14509492	LargeWhite_peak_7857b	Distal OCR
10	12866700	12866701	LargeWhite_peak_7780	Local OCR		10	14512667	14512668	LargeWhite_peak_7858	Distal OCR
10	12873983	12873984	LargeWhite_peak_7781a	Local OCR		10	14518040	14518041	LargeWhite_peak_7859a	Distal OCR
10	12874251	12874252	LargeWhite_peak_7781b	Local OCR		10	14518331	14518332	LargeWhite_peak_7859b	Distal OCR
10	12877779	12877780	LargeWhite_peak_7782a	Local OCR		10	14520418	14520419	LargeWhite_peak_7860	Distal OCR
10	12878186	12878187	LargeWhite_peak_7782b	Local OCR		10	14525103	14525104	LargeWhite_peak_7861a	Distal OCR
10	12947253	12947254	LargeWhite_peak_7783a	Local OCR		10	14525466	14525467	LargeWhite_peak_7861b	Distal OCR
10	12947466	12947467	LargeWhite_peak_7783b	Local OCR		10	14578234	14578235	LargeWhite_peak_7870a	Distal OCR
10	12949639	12949640	LargeWhite_peak_7784	Local OCR		10	14578555	14578556	LargeWhite_peak_7870b	Distal OCR
10	1319535	1319536	LargeWhite_peak_7487a	Local OCR		10	14578848	14578849	LargeWhite_peak_7870c	Distal OCR
10	1319791	1319792	LargeWhite_peak_7487b	Local OCR		10	14579233	14579234	LargeWhite_peak_7870d	Distal OCR
10	13239670	13239671	LargeWhite_peak_7787	Local OCR		10	14579563	14579564	LargeWhite_peak_7870e	Distal OCR
10	13371352	13371353	LargeWhite_peak_7788	Local OCR		10	1490756	1490757	LargeWhite_peak_7489	Distal OCR
10	13415887	13415888	LargeWhite_peak_7789a	Local OCR		10	14941073	14941074	LargeWhite_peak_7883c	Distal OCR
10	13416518	13416519	LargeWhite_peak_7789b	Local OCR		10	14965147	14965148	LargeWhite_peak_7884	Distal OCR
10	13471520	13471521	LargeWhite_peak_7791	Local OCR		10	14967387	14967388	LargeWhite_peak_7885a	Distal OCR
10	13570033	13570034	LargeWhite_peak_7792	Local OCR		10	14967640	14967641	LargeWhite_peak_7885b	Distal OCR
10	13585434	13585435	LargeWhite_peak_7793	Local OCR		10	15008553	15008554	LargeWhite_peak_7886	Distal OCR
10	13608996	13608997	LargeWhite_peak_7794a	Local OCR		10	15009438	15009439	LargeWhite_peak_7887	Distal OCR
10	13671494	13671495	LargeWhite_peak_7798	Local OCR		10	15012297	15012298	LargeWhite_peak_7888	Distal OCR
10	1369015	1369016	LargeWhite_peak_7488	Local OCR		10	15018965	15018966	LargeWhite_peak_7889	Distal OCR
10	13700093	13700094	LargeWhite_peak_7799a	Local OCR		10	15019660	15019661	LargeWhite_peak_7890	Distal OCR
10	13700416	13700417	LargeWhite_peak_7799b	Local OCR		10	15027496	15027497	LargeWhite_peak_7891	Distal OCR
10	13700630	13700631	LargeWhite_peak_7799c	Local OCR		10	15153931	15153932	LargeWhite_peak_7893	Distal OCR
10	13700778	13700779	LargeWhite_peak_7799d	Local OCR		10	15264551	15264552	LargeWhite_peak_7895d	Distal OCR
10	13706488	13706489	LargeWhite_peak_7800	Local OCR		10	1542870	1542871	LargeWhite_peak_7491	Distal OCR
10	13711130	13711131	LargeWhite_peak_7801a	Local OCR		10	1560829	1560830	LargeWhite_peak_7493	Distal OCR
10	13711530	13711531	LargeWhite_peak_7801b	Local OCR		10	1565952	1565953	LargeWhite_peak_7494a	Distal OCR
10	13711811	13711812	LargeWhite_peak_7801c	Local OCR		10	1566214	1566215	LargeWhite_peak_7494b	Distal OCR
10	13752923	13752924	LargeWhite_peak_7806a	Local OCR		10	15723683	15723684	LargeWhite_peak_7900c	Distal OCR
10	13753090	13753091	LargeWhite_peak_7806b	Local OCR		10	15723843	15723844	LargeWhite_peak_7900d	Distal OCR
10	13753376	13753377	LargeWhite_peak_7806c	Local OCR		10	1622356	1622357	LargeWhite_peak_7495a	Distal OCR
10	13755256	13755257	LargeWhite_peak_7807a	Local OCR		10	1622669	1622670	LargeWhite_peak_7495b	Distal OCR
10	13755698	13755699	LargeWhite_peak_7807b	Local OCR		10	16741391	16741392	LargeWhite_peak_7923e	Distal OCR
10	13761270	13761271	LargeWhite_peak_7808	Local OCR		10	16803736	16803737	LargeWhite_peak_7924	Distal OCR
10	13771198	13771199	LargeWhite_peak_7809a	Local OCR		10	16815506	16815507	LargeWhite_peak_7925a	Distal OCR
10	13771551	13771552	LargeWhite_peak_7809b	Local OCR		10	16815829	16815830	LargeWhite_peak_7925b	Distal OCR
10	13772908	13772909	LargeWhite_peak_7810a	Local OCR		10	16931618	16931619	LargeWhite_peak_7927a	Distal OCR
10	13773340	13773341	LargeWhite_peak_7810b	Local OCR		10	16931852	16931853	LargeWhite_peak_7927b	Distal OCR
10	13790825	13790826	LargeWhite_peak_7811	Local OCR		10	17038038	17038039	LargeWhite_peak_7928	Distal OCR
10	13812820	13812821	LargeWhite_peak_7812a	Local OCR		10	17046410	17046411	LargeWhite_peak_7929	Distal OCR
10	13813046	13813047	LargeWhite_peak_7812b	Local OCR		10	17056150	17056151	LargeWhite_peak_7930	Distal OCR
10	13813303	13813304	LargeWhite_peak_7812c	Local OCR		10	17085930	17085931	LargeWhite_peak_7931	Distal OCR
10	13813552	13813553	LargeWhite_peak_7812d	Local OCR		10	17099711	17099712	LargeWhite_peak_7932	Distal OCR
10	13813755	13813756	LargeWhite_peak_7812e	Local OCR		10	17101532	17101533	LargeWhite_peak_7933a	Distal OCR
10	13837173	13837174	LargeWhite_peak_7813	Local OCR		10	17101870	17101871	LargeWhite_peak_7933b	Distal OCR
10	13839092	13839093	LargeWhite_peak_7814a	Local OCR		10	17102134	17102135	LargeWhite_peak_7933c	Distal OCR
10	13839364	13839365	LargeWhite_peak_7814b	Local OCR		10	17115295	17115296	LargeWhite_peak_7934a	Distal OCR
10	13845485	13845486	LargeWhite_peak_7815a	Local OCR		10	17115619	17115620	LargeWhite_peak_7934b	Distal OCR
10	13845675	13845676	LargeWhite_peak_7815b	Local OCR		10	17154790	17154791	LargeWhite_peak_7935a	Distal OCR
10	13845980	13845981	LargeWhite_peak_7815c	Local OCR		10	17155044	17155045	LargeWhite_peak_7935b	Distal OCR
10	13897435	13897436	LargeWhite_peak_7816a	Local OCR		10	17156217	17156218	LargeWhite_peak_7936	Distal OCR
10	13897816	13897817	LargeWhite_peak_7816b	Local OCR		10	17170811	17170812	LargeWhite_peak_7937a	Distal OCR
10	13925995	13925996	LargeWhite_peak_7817	Local OCR		10	17171089	17171090	LargeWhite_peak_7937b	Distal OCR
10	13939133	13939134	LargeWhite_peak_7818a	Local OCR		10	17259310	17259311	LargeWhite_peak_7938c	Distal OCR
10	13939448	13939449	LargeWhite_peak_7818b	Local OCR		10	17268326	17268327	LargeWhite_peak_7939	Distal OCR
10	13939663	13939664	LargeWhite_peak_7818c	Local OCR		10	17355893	17355894	LargeWhite_peak_7941a	Distal OCR
10	13939872	13939873	LargeWhite_peak_7818d	Local OCR		10	17356085	17356086	LargeWhite_peak_7941b	Distal OCR
10	13940200	13940201	LargeWhite_peak_7818e	Local OCR		10	17457424	17457425	LargeWhite_peak_7947	Distal OCR
10	13940439	13940440	LargeWhite_peak_7818f	Local OCR		10	17513083	17513084	LargeWhite_peak_7950	Distal OCR
10	13965306	13965307	LargeWhite_peak_7820a	Local OCR		10	17523702	17523703	LargeWhite_peak_7951	Distal OCR
10	13965592	13965593	LargeWhite_peak_7820b	Local OCR		10	17544000	17544001	LargeWhite_peak_7952a	Distal OCR
10	13965927	13965928	LargeWhite_peak_7820c	Local OCR		10	17544338	17544339	LargeWhite_peak_7952b	Distal OCR
10	13966201	13966202	LargeWhite_peak_7820d	Local OCR		10	17549501	17549502	LargeWhite_peak_7953	Distal OCR
10	13971258	13971259	LargeWhite_peak_7821a	Local OCR		10	17558519	17558520	LargeWhite_peak_7954a	Distal OCR
10	13971429	13971430	LargeWhite_peak_7821b	Local OCR		10	17558820	17558821	LargeWhite_peak_7954b	Distal OCR
10	13971807	13971808	LargeWhite_peak_7821c	Local OCR		10	17559172	17559173	LargeWhite_peak_7954c	Distal OCR
10	13972233	13972234	LargeWhite_peak_7821d	Local OCR		10	17559686	17559687	LargeWhite_peak_7954d	Distal OCR
10	14069064	14069065	LargeWhite_peak_7822a	Local OCR		10	17559926	17559927	LargeWhite_peak_7954e	Distal OCR
10	14069314	14069315	LargeWhite_peak_7822b	Local OCR		10	17560154	17560155	LargeWhite_peak_7954f	Distal OCR
10	14102219	14102220	LargeWhite_peak_7823a	Local OCR		10	17569983	17569984	LargeWhite_peak_7955a	Distal OCR
10	14102443	14102444	LargeWhite_peak_7823b	Local OCR		10	17570233	17570234	LargeWhite_peak_7955b	Distal OCR
10	14183266	14183267	LargeWhite_peak_7824a	Local OCR		10	17619509	17619510	LargeWhite_peak_7956	Distal OCR
10	14183528	14183529	LargeWhite_peak_7824b	Local OCR		10	1812356	1812357	LargeWhite_peak_7498a	Distal OCR
10	14183879	14183880	LargeWhite_peak_7824c	Local OCR		10	1812640	1812641	LargeWhite_peak_7498b	Distal OCR
10	14184063	14184064	LargeWhite_peak_7824d	Local OCR		10	18220224	18220225	LargeWhite_peak_7966	Distal OCR
10	14184553	14184554	LargeWhite_peak_7824e	Local OCR		10	18225505	18225506	LargeWhite_peak_7967	Distal OCR
10	14206759	14206760	LargeWhite_peak_7827	Local OCR		10	1844611	1844612	LargeWhite_peak_7499	Distal OCR
10	14214631	14214632	LargeWhite_peak_7828	Local OCR		10	19260717	19260718	LargeWhite_peak_7982	Distal OCR
10	14228291	14228292	LargeWhite_peak_7829	Local OCR		10	19263470	19263471	LargeWhite_peak_7983	Distal OCR
10	14228866	14228867	LargeWhite_peak_7830	Local OCR		10	19284956	19284957	LargeWhite_peak_7984a	Distal OCR
10	14240762	14240763	LargeWhite_peak_7831a	Local OCR		10	19285265	19285266	LargeWhite_peak_7984b	Distal OCR
10	14240968	14240969	LargeWhite_peak_7831b	Local OCR		10	19410136	19410137	LargeWhite_peak_7989a	Distal OCR
10	14294905	14294906	LargeWhite_peak_7835a	Local OCR		10	19410459	19410460	LargeWhite_peak_7989b	Distal OCR
10	14295178	14295179	LargeWhite_peak_7835b	Local OCR		10	19415328	19415329	LargeWhite_peak_7990	Distal OCR
10	14295362	14295363	LargeWhite_peak_7835c	Local OCR		10	19552087	19552088	LargeWhite_peak_8003c	Distal OCR
10	14295652	14295653	LargeWhite_peak_7835d	Local OCR		10	19552255	19552256	LargeWhite_peak_8003d	Distal OCR
10	14295958	14295959	LargeWhite_peak_7835e	Local OCR		10	19608769	19608770	LargeWhite_peak_8004	Distal OCR
10	14296200	14296201	LargeWhite_peak_7835f	Local OCR		10	19625444	19625445	LargeWhite_peak_8005	Distal OCR
10	14296496	14296497	LargeWhite_peak_7835g	Local OCR		10	19735805	19735806	LargeWhite_peak_8009	Distal OCR
10	14312396	14312397	LargeWhite_peak_7836	Local OCR		10	19740767	19740768	LargeWhite_peak_8010a	Distal OCR
10	14333154	14333155	LargeWhite_peak_7837a	Local OCR		10	19740989	19740990	LargeWhite_peak_8010b	Distal OCR
10	14333433	14333434	LargeWhite_peak_7837b	Local OCR		10	19748648	19748649	LargeWhite_peak_8011a	Distal OCR
10	14345890	14345891	LargeWhite_peak_7838	Local OCR		10	19748928	19748929	LargeWhite_peak_8011b	Distal OCR
10	14346701	14346702	LargeWhite_peak_7839	Local OCR		10	19912146	19912147	LargeWhite_peak_8022a	Distal OCR
10	14365448	14365449	LargeWhite_peak_7841a	Local OCR		10	19912476	19912477	LargeWhite_peak_8022b	Distal OCR
10	14365705	14365706	LargeWhite_peak_7841b	Local OCR		10	1992792	1992793	LargeWhite_peak_7500	Distal OCR
10	14379192	14379193	LargeWhite_peak_7843	Local OCR		10	20039683	20039684	LargeWhite_peak_8025b	Distal OCR
10	14381398	14381399	LargeWhite_peak_7844	Local OCR		10	20089998	20089999	LargeWhite_peak_8026b	Distal OCR
10	14386398	14386399	LargeWhite_peak_7845a	Local OCR		10	20090258	20090259	LargeWhite_peak_8026c	Distal OCR
10	14386691	14386692	LargeWhite_peak_7845b	Local OCR		10	2045160	2045161	LargeWhite_peak_7501	Distal OCR
10	14388021	14388022	LargeWhite_peak_7846	Local OCR		10	20635833	20635834	LargeWhite_peak_8041a	Distal OCR
10	14392645	14392646	LargeWhite_peak_7847a	Local OCR		10	20636080	20636081	LargeWhite_peak_8041b	Distal OCR
10	14393032	14393033	LargeWhite_peak_7847b	Local OCR		10	20636352	20636353	LargeWhite_peak_8041c	Distal OCR
10	14408590	14408591	LargeWhite_peak_7848	Local OCR		10	20648426	20648427	LargeWhite_peak_8042a	Distal OCR
10	14411747	14411748	LargeWhite_peak_7849a	Local OCR		10	20648633	20648634	LargeWhite_peak_8042b	Distal OCR
10	14412040	14412041	LargeWhite_peak_7849b	Local OCR		10	20654660	20654661	LargeWhite_peak_8043a	Distal OCR
10	14442289	14442290	LargeWhite_peak_7852	Local OCR		10	20654927	20654928	LargeWhite_peak_8043b	Distal OCR
10	14451062	14451063	LargeWhite_peak_7853	Local OCR		10	20661714	20661715	LargeWhite_peak_8044	Distal OCR
10	14457024	14457025	LargeWhite_peak_7854	Local OCR		10	20707481	20707482	LargeWhite_peak_8045	Distal OCR
10	14467437	14467438	LargeWhite_peak_7855a	Local OCR		10	20721204	20721205	LargeWhite_peak_8046	Distal OCR
10	14532980	14532981	LargeWhite_peak_7862a	Local OCR		10	20722701	20722702	LargeWhite_peak_8047	Distal OCR
10	14533410	14533411	LargeWhite_peak_7862b	Local OCR		10	20962906	20962907	LargeWhite_peak_8052a	Distal OCR
10	14535115	14535116	LargeWhite_peak_7863a	Local OCR		10	20963336	20963337	LargeWhite_peak_8052b	Distal OCR
10	14535425	14535426	LargeWhite_peak_7863b	Local OCR		10	21464447	21464448	LargeWhite_peak_8067a	Distal OCR
10	14538980	14538981	LargeWhite_peak_7864a	Local OCR		10	21465029	21465030	LargeWhite_peak_8067b	Distal OCR
10	14539231	14539232	LargeWhite_peak_7864b	Local OCR		10	21620259	21620260	LargeWhite_peak_8069a	Distal OCR
10	14542950	14542951	LargeWhite_peak_7865a	Local OCR		10	21620514	21620515	LargeWhite_peak_8069b	Distal OCR
10	14543216	14543217	LargeWhite_peak_7865b	Local OCR		10	21620658	21620659	LargeWhite_peak_8069c	Distal OCR
10	14555411	14555412	LargeWhite_peak_7866	Local OCR		10	21647737	21647738	LargeWhite_peak_8070	Distal OCR
10	14560615	14560616	LargeWhite_peak_7867	Local OCR		10	21685901	21685902	LargeWhite_peak_8071	Distal OCR
10	14562018	14562019	LargeWhite_peak_7868a	Local OCR		10	21689454	21689455	LargeWhite_peak_8072a	Distal OCR
10	14562303	14562304	LargeWhite_peak_7868b	Local OCR		10	21689792	21689793	LargeWhite_peak_8072b	Distal OCR
10	14570882	14570883	LargeWhite_peak_7869a	Local OCR		10	21690322	21690323	LargeWhite_peak_8072c	Distal OCR
10	14571233	14571234	LargeWhite_peak_7869b	Local OCR		10	21700424	21700425	LargeWhite_peak_8073	Distal OCR
10	14596437	14596438	LargeWhite_peak_7871a	Local OCR		10	21795801	21795802	LargeWhite_peak_8078	Distal OCR
10	14596719	14596720	LargeWhite_peak_7871b	Local OCR		10	21869907	21869908	LargeWhite_peak_8079	Distal OCR
10	14597270	14597271	LargeWhite_peak_7871c	Local OCR		10	21986535	21986536	LargeWhite_peak_8080	Distal OCR
10	14605753	14605754	LargeWhite_peak_7872a	Local OCR		10	22028288	22028289	LargeWhite_peak_8081a	Distal OCR
10	14605967	14605968	LargeWhite_peak_7872b	Local OCR		10	22028604	22028605	LargeWhite_peak_8081b	Distal OCR
10	14606201	14606202	LargeWhite_peak_7872c	Local OCR		10	22038553	22038554	LargeWhite_peak_8082	Distal OCR
10	14610913	14610914	LargeWhite_peak_7873	Local OCR		10	22039042	22039043	LargeWhite_peak_8083	Distal OCR
10	14614651	14614652	LargeWhite_peak_7874a	Local OCR		10	22080935	22080936	LargeWhite_peak_8084	Distal OCR
10	14614883	14614884	LargeWhite_peak_7874b	Local OCR		10	22091753	22091754	LargeWhite_peak_8085	Distal OCR
10	14615040	14615041	LargeWhite_peak_7874c	Local OCR		10	22095360	22095361	LargeWhite_peak_8086	Distal OCR
10	14617708	14617709	LargeWhite_peak_7875	Local OCR		10	22096261	22096262	LargeWhite_peak_8087	Distal OCR
10	14625399	14625400	LargeWhite_peak_7876a	Local OCR		10	22107879	22107880	LargeWhite_peak_8088	Distal OCR
10	14625742	14625743	LargeWhite_peak_7876b	Local OCR		10	22160788	22160789	LargeWhite_peak_8089	Distal OCR
10	14631338	14631339	LargeWhite_peak_7877a	Local OCR		10	22277261	22277262	LargeWhite_peak_8090a	Distal OCR
10	14631696	14631697	LargeWhite_peak_7877b	Local OCR		10	22277481	22277482	LargeWhite_peak_8090b	Distal OCR
10	14631901	14631902	LargeWhite_peak_7877c	Local OCR		10	22874111	22874112	LargeWhite_peak_8094	Distal OCR
10	14635061	14635062	LargeWhite_peak_7878a	Local OCR		10	22900272	22900273	LargeWhite_peak_8095	Distal OCR
10	14635247	14635248	LargeWhite_peak_7878b	Local OCR		10	22913562	22913563	LargeWhite_peak_8096	Distal OCR
10	14635580	14635581	LargeWhite_peak_7878c	Local OCR		10	22945216	22945217	LargeWhite_peak_8097	Distal OCR
10	14657385	14657386	LargeWhite_peak_7879a	Local OCR		10	22953522	22953523	LargeWhite_peak_8098	Distal OCR
10	14657634	14657635	LargeWhite_peak_7879b	Local OCR		10	22981633	22981634	LargeWhite_peak_8099	Distal OCR
10	14670358	14670359	LargeWhite_peak_7880	Local OCR		10	23039229	23039230	LargeWhite_peak_8103c	Distal OCR
10	14781205	14781206	LargeWhite_peak_7881	Local OCR		10	23101533	23101534	LargeWhite_peak_8104a	Distal OCR
10	14905736	14905737	LargeWhite_peak_7882	Local OCR		10	23101716	23101717	LargeWhite_peak_8104b	Distal OCR
10	14940303	14940304	LargeWhite_peak_7883a	Local OCR		10	23101901	23101902	LargeWhite_peak_8104c	Distal OCR
10	14940592	14940593	LargeWhite_peak_7883b	Local OCR		10	23112138	23112139	LargeWhite_peak_8105	Distal OCR
10	15041919	15041920	LargeWhite_peak_7892a	Local OCR		10	23178219	23178220	LargeWhite_peak_8106a	Distal OCR
10	15042209	15042210	LargeWhite_peak_7892b	Local OCR		10	23178456	23178457	LargeWhite_peak_8106b	Distal OCR
10	15042690	15042691	LargeWhite_peak_7892c	Local OCR		10	23193287	23193288	LargeWhite_peak_8107	Distal OCR
10	15206244	15206245	LargeWhite_peak_7894	Local OCR		10	23221567	23221568	LargeWhite_peak_8109a	Distal OCR
10	15263818	15263819	LargeWhite_peak_7895a	Local OCR		10	23221890	23221891	LargeWhite_peak_8109b	Distal OCR
10	15264142	15264143	LargeWhite_peak_7895b	Local OCR		10	23222172	23222173	LargeWhite_peak_8109c	Distal OCR
10	15264322	15264323	LargeWhite_peak_7895c	Local OCR		10	23222538	23222539	LargeWhite_peak_8109d	Distal OCR
10	15294244	15294245	LargeWhite_peak_7896	Local OCR		10	23385104	23385105	LargeWhite_peak_8114	Distal OCR
10	15295995	15295996	LargeWhite_peak_7897	Local OCR		10	23575171	23575172	LargeWhite_peak_8133	Distal OCR
10	1531170	1531171	LargeWhite_peak_7490a	Local OCR		10	23607685	23607686	LargeWhite_peak_8135c	Distal OCR
10	1531449	1531450	LargeWhite_peak_7490b	Local OCR		10	23608095	23608096	LargeWhite_peak_8135d	Distal OCR
10	15317028	15317029	LargeWhite_peak_7898a	Local OCR		10	23608927	23608928	LargeWhite_peak_8136a	Distal OCR
10	15317217	15317218	LargeWhite_peak_7898b	Local OCR		10	23609315	23609316	LargeWhite_peak_8136b	Distal OCR
10	15317463	15317464	LargeWhite_peak_7898c	Local OCR		10	23618603	23618604	LargeWhite_peak_8137	Distal OCR
10	15399437	15399438	LargeWhite_peak_7899	Local OCR		10	23620604	23620605	LargeWhite_peak_8138a	Distal OCR
10	1553381	1553382	LargeWhite_peak_7492a	Local OCR		10	23620748	23620749	LargeWhite_peak_8138b	Distal OCR
10	1553780	1553781	LargeWhite_peak_7492b	Local OCR		10	23621140	23621141	LargeWhite_peak_8138c	Distal OCR
10	1554059	1554060	LargeWhite_peak_7492c	Local OCR		10	23621605	23621606	LargeWhite_peak_8138d	Distal OCR
10	15723048	15723049	LargeWhite_peak_7900a	Local OCR		10	23664826	23664827	LargeWhite_peak_8144a	Distal OCR
10	15723304	15723305	LargeWhite_peak_7900b	Local OCR		10	23665000	23665001	LargeWhite_peak_8144b	Distal OCR
10	16152161	16152162	LargeWhite_peak_7901a	Local OCR		10	23665455	23665456	LargeWhite_peak_8145	Distal OCR
10	16152395	16152396	LargeWhite_peak_7901b	Local OCR		10	23667252	23667253	LargeWhite_peak_8146	Distal OCR
10	16169841	16169842	LargeWhite_peak_7902	Local OCR		10	23681648	23681649	LargeWhite_peak_8147	Distal OCR
10	16185450	16185451	LargeWhite_peak_7903	Local OCR		10	23682434	23682435	LargeWhite_peak_8148a	Distal OCR
10	16190384	16190385	LargeWhite_peak_7904a	Local OCR		10	23682721	23682722	LargeWhite_peak_8148b	Distal OCR
10	16190841	16190842	LargeWhite_peak_7904b	Local OCR		10	23778992	23778993	LargeWhite_peak_8156a	Distal OCR
10	16191123	16191124	LargeWhite_peak_7904c	Local OCR		10	23779233	23779234	LargeWhite_peak_8156b	Distal OCR
10	16191310	16191311	LargeWhite_peak_7904d	Local OCR		10	23805382	23805383	LargeWhite_peak_8162	Distal OCR
10	16191637	16191638	LargeWhite_peak_7904e	Local OCR		10	23810895	23810896	LargeWhite_peak_8163	Distal OCR
10	16191807	16191808	LargeWhite_peak_7904f	Local OCR		10	23812435	23812436	LargeWhite_peak_8164	Distal OCR
10	16254374	16254375	LargeWhite_peak_7905	Local OCR		10	23827529	23827530	LargeWhite_peak_8166a	Distal OCR
10	16308193	16308194	LargeWhite_peak_7906	Local OCR		10	23827833	23827834	LargeWhite_peak_8166b	Distal OCR
10	16316005	16316006	LargeWhite_peak_7907	Local OCR		10	23833284	23833285	LargeWhite_peak_8167	Distal OCR
10	16321220	16321221	LargeWhite_peak_7908a	Local OCR		10	23835550	23835551	LargeWhite_peak_8168a	Distal OCR
10	16321450	16321451	LargeWhite_peak_7908b	Local OCR		10	23835909	23835910	LargeWhite_peak_8168b	Distal OCR
10	16323945	16323946	LargeWhite_peak_7909	Local OCR		10	23877200	23877201	LargeWhite_peak_8175a	Distal OCR
10	16327411	16327412	LargeWhite_peak_7910a	Local OCR		10	23877789	23877790	LargeWhite_peak_8175b	Distal OCR
10	16327691	16327692	LargeWhite_peak_7910b	Local OCR		10	23878193	23878194	LargeWhite_peak_8175c	Distal OCR
10	16335305	16335306	LargeWhite_peak_7911	Local OCR		10	24154893	24154894	LargeWhite_peak_8199a	Distal OCR
10	16336903	16336904	LargeWhite_peak_7912	Local OCR		10	24155547	24155548	LargeWhite_peak_8199b	Distal OCR
10	16352569	16352570	LargeWhite_peak_7913a	Local OCR		10	24193892	24193893	LargeWhite_peak_8208b	Distal OCR
10	16352813	16352814	LargeWhite_peak_7913b	Local OCR		10	24194167	24194168	LargeWhite_peak_8208c	Distal OCR
10	16353232	16353233	LargeWhite_peak_7913c	Local OCR		10	24194342	24194343	LargeWhite_peak_8208d	Distal OCR
10	16362211	16362212	LargeWhite_peak_7914a	Local OCR		10	24194761	24194762	LargeWhite_peak_8209	Distal OCR
10	16362594	16362595	LargeWhite_peak_7914b	Local OCR		10	24214523	24214524	LargeWhite_peak_8211	Distal OCR
10	16362924	16362925	LargeWhite_peak_7914c	Local OCR		10	24251930	24251931	LargeWhite_peak_8214	Distal OCR
10	1637981	1637982	LargeWhite_peak_7496	Local OCR		10	24255931	24255932	LargeWhite_peak_8215	Distal OCR
10	16398975	16398976	LargeWhite_peak_7915	Local OCR		10	24261723	24261724	LargeWhite_peak_8216	Distal OCR
10	16420200	16420201	LargeWhite_peak_7916	Local OCR		10	24262495	24262496	LargeWhite_peak_8217	Distal OCR
10	16434430	16434431	LargeWhite_peak_7917	Local OCR		10	24268239	24268240	LargeWhite_peak_8218	Distal OCR
10	16442406	16442407	LargeWhite_peak_7918	Local OCR		10	24285596	24285597	LargeWhite_peak_8219	Distal OCR
10	16563094	16563095	LargeWhite_peak_7919	Local OCR		10	24295569	24295570	LargeWhite_peak_8220a	Distal OCR
10	16627335	16627336	LargeWhite_peak_7920a	Local OCR		10	24295961	24295962	LargeWhite_peak_8220b	Distal OCR
10	16627490	16627491	LargeWhite_peak_7920b	Local OCR		10	24459174	24459175	LargeWhite_peak_8232b	Distal OCR
10	16627684	16627685	LargeWhite_peak_7920c	Local OCR		10	24459456	24459457	LargeWhite_peak_8232c	Distal OCR
10	16661434	16661435	LargeWhite_peak_7921	Local OCR		10	24684872	24684873	LargeWhite_peak_8264	Distal OCR
10	16662921	16662922	LargeWhite_peak_7922	Local OCR		10	24703150	24703151	LargeWhite_peak_8265a	Distal OCR
10	16739972	16739973	LargeWhite_peak_7923a	Local OCR		10	24703409	24703410	LargeWhite_peak_8265b	Distal OCR
10	16740365	16740366	LargeWhite_peak_7923b	Local OCR		10	24703622	24703623	LargeWhite_peak_8265c	Distal OCR
10	16740673	16740674	LargeWhite_peak_7923c	Local OCR		10	24712760	24712761	LargeWhite_peak_8266a	Distal OCR
10	16741154	16741155	LargeWhite_peak_7923d	Local OCR		10	24713024	24713025	LargeWhite_peak_8266b	Distal OCR
10	16912139	16912140	LargeWhite_peak_7926a	Local OCR		10	24725497	24725498	LargeWhite_peak_8267	Distal OCR
10	16912421	16912422	LargeWhite_peak_7926b	Local OCR		10	24726824	24726825	LargeWhite_peak_8268a	Distal OCR
10	16912835	16912836	LargeWhite_peak_7926c	Local OCR		10	24727043	24727044	LargeWhite_peak_8268b	Distal OCR
10	1709657	1709658	LargeWhite_peak_7497	Local OCR		10	24727414	24727415	LargeWhite_peak_8268c	Distal OCR
10	17258595	17258596	LargeWhite_peak_7938a	Local OCR		10	24727728	24727729	LargeWhite_peak_8268d	Distal OCR
10	17258941	17258942	LargeWhite_peak_7938b	Local OCR		10	24831554	24831555	LargeWhite_peak_8270b	Distal OCR
10	17335909	17335910	LargeWhite_peak_7940	Local OCR		10	24833679	24833680	LargeWhite_peak_8271a	Distal OCR
10	17365095	17365096	LargeWhite_peak_7942a	Local OCR		10	24833938	24833939	LargeWhite_peak_8271b	Distal OCR
10	17365378	17365379	LargeWhite_peak_7942b	Local OCR		10	24834124	24834125	LargeWhite_peak_8271c	Distal OCR
10	17365688	17365689	LargeWhite_peak_7942c	Local OCR		10	24834327	24834328	LargeWhite_peak_8271d	Distal OCR
10	17365939	17365940	LargeWhite_peak_7942d	Local OCR		10	24901854	24901855	LargeWhite_peak_8273a	Distal OCR
10	17375807	17375808	LargeWhite_peak_7943	Local OCR		10	24902114	24902115	LargeWhite_peak_8273b	Distal OCR
10	17382359	17382360	LargeWhite_peak_7944a	Local OCR		10	24940361	24940362	LargeWhite_peak_8278a	Distal OCR
10	17382603	17382604	LargeWhite_peak_7944b	Local OCR		10	24940759	24940760	LargeWhite_peak_8278b	Distal OCR
10	17439910	17439911	LargeWhite_peak_7945a	Local OCR		10	24941517	24941518	LargeWhite_peak_8279	Distal OCR
10	17440152	17440153	LargeWhite_peak_7945b	Local OCR		10	24944047	24944048	LargeWhite_peak_8280a	Distal OCR
10	17442998	17442999	LargeWhite_peak_7946	Local OCR		10	24944390	24944391	LargeWhite_peak_8280b	Distal OCR
10	17470846	17470847	LargeWhite_peak_7948a	Local OCR		10	24945005	24945006	LargeWhite_peak_8281a	Distal OCR
10	17471198	17471199	LargeWhite_peak_7948b	Local OCR		10	24945281	24945282	LargeWhite_peak_8281b	Distal OCR
10	17471640	17471641	LargeWhite_peak_7948c	Local OCR		10	24974041	24974042	LargeWhite_peak_8286a	Distal OCR
10	17471878	17471879	LargeWhite_peak_7948d	Local OCR		10	24974457	24974458	LargeWhite_peak_8286b	Distal OCR
10	17472314	17472315	LargeWhite_peak_7948e	Local OCR		10	24974744	24974745	LargeWhite_peak_8286c	Distal OCR
10	17472347	17472348	LargeWhite_peak_7948f	Local OCR		10	24975069	24975070	LargeWhite_peak_8286d	Distal OCR
10	17495671	17495672	LargeWhite_peak_7949a	Local OCR		10	24975505	24975506	LargeWhite_peak_8286e	Distal OCR
10	17496066	17496067	LargeWhite_peak_7949b	Local OCR		10	24975711	24975712	LargeWhite_peak_8286f	Distal OCR
10	17496648	17496649	LargeWhite_peak_7949c	Local OCR		10	25151053	25151054	LargeWhite_peak_8287a	Distal OCR
10	17497007	17497008	LargeWhite_peak_7949d	Local OCR		10	25151289	25151290	LargeWhite_peak_8287b	Distal OCR
10	17629746	17629747	LargeWhite_peak_7957	Local OCR		10	25234524	25234525	LargeWhite_peak_8289	Distal OCR
10	17709823	17709824	LargeWhite_peak_7958a	Local OCR		10	25237038	25237039	LargeWhite_peak_8290	Distal OCR
10	17710415	17710416	LargeWhite_peak_7958b	Local OCR		10	25406097	25406098	LargeWhite_peak_8293a	Distal OCR
10	17710596	17710597	LargeWhite_peak_7958c	Local OCR		10	25406309	25406310	LargeWhite_peak_8293b	Distal OCR
10	17710827	17710828	LargeWhite_peak_7958d	Local OCR		10	25406594	25406595	LargeWhite_peak_8293c	Distal OCR
10	17712581	17712582	LargeWhite_peak_7959	Local OCR		10	25417416	25417417	LargeWhite_peak_8294	Distal OCR
10	17742325	17742326	LargeWhite_peak_7960	Local OCR		10	25872009	25872010	LargeWhite_peak_8308a	Distal OCR
10	17817255	17817256	LargeWhite_peak_7961	Local OCR		10	25872270	25872271	LargeWhite_peak_8308b	Distal OCR
10	17851021	17851022	LargeWhite_peak_7962	Local OCR		10	25891090	25891091	LargeWhite_peak_8309	Distal OCR
10	17869040	17869041	LargeWhite_peak_7963	Local OCR		10	25893274	25893275	LargeWhite_peak_8310	Distal OCR
10	17908498	17908499	LargeWhite_peak_7964	Local OCR		10	25909617	25909618	LargeWhite_peak_8311	Distal OCR
10	18212947	18212948	LargeWhite_peak_7965	Local OCR		10	25941790	25941791	LargeWhite_peak_8312a	Distal OCR
10	18264674	18264675	LargeWhite_peak_7968a	Local OCR		10	25942039	25942040	LargeWhite_peak_8312b	Distal OCR
10	18264898	18264899	LargeWhite_peak_7968b	Local OCR		10	25942720	25942721	LargeWhite_peak_8313a	Distal OCR
10	18344758	18344759	LargeWhite_peak_7969	Local OCR		10	25943027	25943028	LargeWhite_peak_8313b	Distal OCR
10	18376183	18376184	LargeWhite_peak_7970a	Local OCR		10	25947101	25947102	LargeWhite_peak_8314	Distal OCR
10	18376372	18376373	LargeWhite_peak_7970b	Local OCR		10	25968447	25968448	LargeWhite_peak_8315a	Distal OCR
10	18377499	18377500	LargeWhite_peak_7971	Local OCR		10	25968661	25968662	LargeWhite_peak_8315b	Distal OCR
10	18378262	18378263	LargeWhite_peak_7972	Local OCR		10	25968903	25968904	LargeWhite_peak_8315c	Distal OCR
10	18477164	18477165	LargeWhite_peak_7973a	Local OCR		10	25969159	25969160	LargeWhite_peak_8315d	Distal OCR
10	18477398	18477399	LargeWhite_peak_7973b	Local OCR		10	25987757	25987758	LargeWhite_peak_8316a	Distal OCR
10	18477647	18477648	LargeWhite_peak_7973c	Local OCR		10	25988060	25988061	LargeWhite_peak_8316b	Distal OCR
10	18514759	18514760	LargeWhite_peak_7974	Local OCR		10	25988292	25988293	LargeWhite_peak_8316c	Distal OCR
10	18683242	18683243	LargeWhite_peak_7975	Local OCR		10	26039046	26039047	LargeWhite_peak_8317	Distal OCR
10	18842900	18842901	LargeWhite_peak_7976	Local OCR		10	26063014	26063015	LargeWhite_peak_8318	Distal OCR
10	19000723	19000724	LargeWhite_peak_7977	Local OCR		10	26080214	26080215	LargeWhite_peak_8319	Distal OCR
10	19018807	19018808	LargeWhite_peak_7978a	Local OCR		10	26241183	26241184	LargeWhite_peak_8321c	Distal OCR
10	19019155	19019156	LargeWhite_peak_7978b	Local OCR		10	26241268	26241269	LargeWhite_peak_8321d	Distal OCR
10	19019536	19019537	LargeWhite_peak_7978c	Local OCR		10	26241538	26241539	LargeWhite_peak_8321e	Distal OCR
10	19046097	19046098	LargeWhite_peak_7979a	Local OCR		10	2639420	2639421	LargeWhite_peak_7502	Distal OCR
10	19046362	19046363	LargeWhite_peak_7979b	Local OCR		10	26500140	26500141	LargeWhite_peak_8322	Distal OCR
10	19046538	19046539	LargeWhite_peak_7979c	Local OCR		10	26500804	26500805	LargeWhite_peak_8323	Distal OCR
10	19046769	19046770	LargeWhite_peak_7979d	Local OCR		10	26547494	26547495	LargeWhite_peak_8324	Distal OCR
10	19152285	19152286	LargeWhite_peak_7980	Local OCR		10	2704287	2704288	LargeWhite_peak_7503	Distal OCR
10	19169965	19169966	LargeWhite_peak_7981	Local OCR		10	27074261	27074262	LargeWhite_peak_8339	Distal OCR
10	19285792	19285793	LargeWhite_peak_7985a	Local OCR		10	27188563	27188564	LargeWhite_peak_8355	Distal OCR
10	19286100	19286101	LargeWhite_peak_7985b	Local OCR		10	27219003	27219004	LargeWhite_peak_8356	Distal OCR
10	19286486	19286487	LargeWhite_peak_7985c	Local OCR		10	27239125	27239126	LargeWhite_peak_8357a	Distal OCR
10	19287364	19287365	LargeWhite_peak_7985d	Local OCR		10	27239470	27239471	LargeWhite_peak_8357b	Distal OCR
10	19287657	19287658	LargeWhite_peak_7985e	Local OCR		10	27239701	27239702	LargeWhite_peak_8357c	Distal OCR
10	19387311	19387312	LargeWhite_peak_7986a	Local OCR		10	27244052	27244053	LargeWhite_peak_8358	Distal OCR
10	19387638	19387639	LargeWhite_peak_7986b	Local OCR		10	27250035	27250036	LargeWhite_peak_8359a	Distal OCR
10	19401513	19401514	LargeWhite_peak_7987	Local OCR		10	27250265	27250266	LargeWhite_peak_8359b	Distal OCR
10	19404823	19404824	LargeWhite_peak_7988	Local OCR		10	27250541	27250542	LargeWhite_peak_8359c	Distal OCR
10	19422049	19422050	LargeWhite_peak_7991	Local OCR		10	27252418	27252419	LargeWhite_peak_8360	Distal OCR
10	19422493	19422494	LargeWhite_peak_7992	Local OCR		10	27264578	27264579	LargeWhite_peak_8361	Distal OCR
10	19460573	19460574	LargeWhite_peak_7993a	Local OCR		10	27266124	27266125	LargeWhite_peak_8362	Distal OCR
10	19460908	19460909	LargeWhite_peak_7993b	Local OCR		10	27311518	27311519	LargeWhite_peak_8363	Distal OCR
10	19465659	19465660	LargeWhite_peak_7994	Local OCR		10	27317238	27317239	LargeWhite_peak_8364a	Distal OCR
10	19470609	19470610	LargeWhite_peak_7995	Local OCR		10	27317473	27317474	LargeWhite_peak_8364b	Distal OCR
10	19474290	19474291	LargeWhite_peak_7996a	Local OCR		10	27317588	27317589	LargeWhite_peak_8364c	Distal OCR
10	19474595	19474596	LargeWhite_peak_7996b	Local OCR		10	27328870	27328871	LargeWhite_peak_8365	Distal OCR
10	19474866	19474867	LargeWhite_peak_7996c	Local OCR		10	27334559	27334560	LargeWhite_peak_8366	Distal OCR
10	19475000	19475001	LargeWhite_peak_7996d	Local OCR		10	27352623	27352624	LargeWhite_peak_8367	Distal OCR
10	19475195	19475196	LargeWhite_peak_7996e	Local OCR		10	27356149	27356150	LargeWhite_peak_8368	Distal OCR
10	19475954	19475955	LargeWhite_peak_7997	Local OCR		10	27364592	27364593	LargeWhite_peak_8369a	Distal OCR
10	19482395	19482396	LargeWhite_peak_7998	Local OCR		10	27364770	27364771	LargeWhite_peak_8369b	Distal OCR
10	19482949	19482950	LargeWhite_peak_7999	Local OCR		10	27364949	27364950	LargeWhite_peak_8369c	Distal OCR
10	19495289	19495290	LargeWhite_peak_8000a	Local OCR		10	27369775	27369776	LargeWhite_peak_8370a	Distal OCR
10	19495513	19495514	LargeWhite_peak_8000b	Local OCR		10	27370058	27370059	LargeWhite_peak_8370b	Distal OCR
10	19511671	19511672	LargeWhite_peak_8001	Local OCR		10	27378330	27378331	LargeWhite_peak_8371	Distal OCR
10	19521928	19521929	LargeWhite_peak_8002a	Local OCR		10	27398264	27398265	LargeWhite_peak_8372	Distal OCR
10	19522109	19522110	LargeWhite_peak_8002b	Local OCR		10	27456988	27456989	LargeWhite_peak_8373	Distal OCR
10	19551552	19551553	LargeWhite_peak_8003a	Local OCR		10	27472056	27472057	LargeWhite_peak_8374a	Distal OCR
10	19551718	19551719	LargeWhite_peak_8003b	Local OCR		10	27472375	27472376	LargeWhite_peak_8374b	Distal OCR
10	19674957	19674958	LargeWhite_peak_8006	Local OCR		10	27529896	27529897	LargeWhite_peak_8375	Distal OCR
10	19686764	19686765	LargeWhite_peak_8007	Local OCR		10	27535805	27535806	LargeWhite_peak_8376	Distal OCR
10	19719637	19719638	LargeWhite_peak_8008	Local OCR		10	27628057	27628058	LargeWhite_peak_8379a	Distal OCR
10	19758494	19758495	LargeWhite_peak_8012a	Local OCR		10	27628385	27628386	LargeWhite_peak_8379b	Distal OCR
10	19758828	19758829	LargeWhite_peak_8012b	Local OCR		10	27674735	27674736	LargeWhite_peak_8382b	Distal OCR
10	19759039	19759040	LargeWhite_peak_8012c	Local OCR		10	27954513	27954514	LargeWhite_peak_8396d	Distal OCR
10	19759351	19759352	LargeWhite_peak_8012d	Local OCR		10	28024176	28024177	LargeWhite_peak_8397	Distal OCR
10	19768439	19768440	LargeWhite_peak_8013a	Local OCR		10	28091767	28091768	LargeWhite_peak_8398	Distal OCR
10	19768657	19768658	LargeWhite_peak_8013b	Local OCR		10	28125362	28125363	LargeWhite_peak_8399a	Distal OCR
10	19769026	19769027	LargeWhite_peak_8013c	Local OCR		10	28125681	28125682	LargeWhite_peak_8399b	Distal OCR
10	19773823	19773824	LargeWhite_peak_8014	Local OCR		10	28147043	28147044	LargeWhite_peak_8400a	Distal OCR
10	19777232	19777233	LargeWhite_peak_8015	Local OCR		10	28147439	28147440	LargeWhite_peak_8400b	Distal OCR
10	19792070	19792071	LargeWhite_peak_8016	Local OCR		10	28153065	28153066	LargeWhite_peak_8401	Distal OCR
10	19810794	19810795	LargeWhite_peak_8017a	Local OCR		10	28156538	28156539	LargeWhite_peak_8402	Distal OCR
10	19811095	19811096	LargeWhite_peak_8017b	Local OCR		10	28163838	28163839	LargeWhite_peak_8403	Distal OCR
10	19852117	19852118	LargeWhite_peak_8018	Local OCR		10	28168238	28168239	LargeWhite_peak_8404a	Distal OCR
10	19857055	19857056	LargeWhite_peak_8019a	Local OCR		10	28168414	28168415	LargeWhite_peak_8404b	Distal OCR
10	19857436	19857437	LargeWhite_peak_8019b	Local OCR		10	28212312	28212313	LargeWhite_peak_8405a	Distal OCR
10	19884089	19884090	LargeWhite_peak_8020	Local OCR		10	28212591	28212592	LargeWhite_peak_8405b	Distal OCR
10	19888590	19888591	LargeWhite_peak_8021a	Local OCR		10	28277313	28277314	LargeWhite_peak_8406	Distal OCR
10	19888741	19888742	LargeWhite_peak_8021b	Local OCR		10	28289628	28289629	LargeWhite_peak_8407a	Distal OCR
10	19889199	19889200	LargeWhite_peak_8021c	Local OCR		10	28289975	28289976	LargeWhite_peak_8407b	Distal OCR
10	19889446	19889447	LargeWhite_peak_8021d	Local OCR		10	28290232	28290233	LargeWhite_peak_8407c	Distal OCR
10	19935854	19935855	LargeWhite_peak_8023a	Local OCR		10	28339598	28339599	LargeWhite_peak_8408	Distal OCR
10	19936239	19936240	LargeWhite_peak_8023b	Local OCR		10	28409342	28409343	LargeWhite_peak_8409	Distal OCR
10	19936479	19936480	LargeWhite_peak_8023c	Local OCR		10	2845904	2845905	LargeWhite_peak_7504a	Distal OCR
10	19936817	19936818	LargeWhite_peak_8023d	Local OCR		10	2846139	2846140	LargeWhite_peak_7504b	Distal OCR
10	19978231	19978232	LargeWhite_peak_8024	Local OCR		10	28462159	28462160	LargeWhite_peak_8410	Distal OCR
10	20039447	20039448	LargeWhite_peak_8025a	Local OCR		10	28541913	28541914	LargeWhite_peak_8413a	Distal OCR
10	20089651	20089652	LargeWhite_peak_8026a	Local OCR		10	28542182	28542183	LargeWhite_peak_8413b	Distal OCR
10	20183562	20183563	LargeWhite_peak_8027	Local OCR		10	2857062	2857063	LargeWhite_peak_7505	Distal OCR
10	20311163	20311164	LargeWhite_peak_8028	Local OCR		10	28583246	28583247	LargeWhite_peak_8415a	Distal OCR
10	20317585	20317586	LargeWhite_peak_8029a	Local OCR		10	28583609	28583610	LargeWhite_peak_8415b	Distal OCR
10	20317820	20317821	LargeWhite_peak_8029b	Local OCR		10	28592988	28592989	LargeWhite_peak_8416a	Distal OCR
10	20325815	20325816	LargeWhite_peak_8030	Local OCR		10	28593168	28593169	LargeWhite_peak_8416b	Distal OCR
10	20492574	20492575	LargeWhite_peak_8031	Local OCR		10	28617026	28617027	LargeWhite_peak_8417	Distal OCR
10	20501392	20501393	LargeWhite_peak_8032a	Local OCR		10	28618128	28618129	LargeWhite_peak_8418a	Distal OCR
10	20501625	20501626	LargeWhite_peak_8032b	Local OCR		10	28618439	28618440	LargeWhite_peak_8418b	Distal OCR
10	20543830	20543831	LargeWhite_peak_8033	Local OCR		10	28629654	28629655	LargeWhite_peak_8419	Distal OCR
10	20547293	20547294	LargeWhite_peak_8034	Local OCR		10	28657508	28657509	LargeWhite_peak_8420	Distal OCR
10	20562145	20562146	LargeWhite_peak_8035	Local OCR		10	28691842	28691843	LargeWhite_peak_8421a	Distal OCR
10	20578643	20578644	LargeWhite_peak_8036a	Local OCR		10	28692034	28692035	LargeWhite_peak_8421b	Distal OCR
10	20578838	20578839	LargeWhite_peak_8036b	Local OCR		10	28713049	28713050	LargeWhite_peak_8422	Distal OCR
10	20594346	20594347	LargeWhite_peak_8037	Local OCR		10	28784075	28784076	LargeWhite_peak_8423a	Distal OCR
10	20594919	20594920	LargeWhite_peak_8038a	Local OCR		10	28784370	28784371	LargeWhite_peak_8423b	Distal OCR
10	20595155	20595156	LargeWhite_peak_8038b	Local OCR		10	28831060	28831061	LargeWhite_peak_8425a	Distal OCR
10	20603897	20603898	LargeWhite_peak_8039	Local OCR		10	28831349	28831350	LargeWhite_peak_8425b	Distal OCR
10	20632266	20632267	LargeWhite_peak_8040a	Local OCR		10	28831619	28831620	LargeWhite_peak_8425c	Distal OCR
10	20632466	20632467	LargeWhite_peak_8040b	Local OCR		10	28832370	28832371	LargeWhite_peak_8426a	Distal OCR
10	20732253	20732254	LargeWhite_peak_8048a	Local OCR		10	28832718	28832719	LargeWhite_peak_8426b	Distal OCR
10	20732486	20732487	LargeWhite_peak_8048b	Local OCR		10	2895405	2895406	LargeWhite_peak_7506	Distal OCR
10	20732780	20732781	LargeWhite_peak_8048c	Local OCR		10	29103519	29103520	LargeWhite_peak_8433	Distal OCR
10	20733094	20733095	LargeWhite_peak_8048d	Local OCR		10	29322708	29322709	LargeWhite_peak_8443b	Distal OCR
10	20748157	20748158	LargeWhite_peak_8049a	Local OCR		10	29332544	29332545	LargeWhite_peak_8444a	Distal OCR
10	20748412	20748413	LargeWhite_peak_8049b	Local OCR		10	29332797	29332798	LargeWhite_peak_8444b	Distal OCR
10	20748688	20748689	LargeWhite_peak_8049c	Local OCR		10	29424511	29424512	LargeWhite_peak_8445	Distal OCR
10	20753047	20753048	LargeWhite_peak_8050	Local OCR		10	29605950	29605951	LargeWhite_peak_8450	Distal OCR
10	20754909	20754910	LargeWhite_peak_8051	Local OCR		10	29607197	29607198	LargeWhite_peak_8451a	Distal OCR
10	20966221	20966222	LargeWhite_peak_8053a	Local OCR		10	29607515	29607516	LargeWhite_peak_8451b	Distal OCR
10	20966381	20966382	LargeWhite_peak_8053b	Local OCR		10	29618609	29618610	LargeWhite_peak_8452a	Distal OCR
10	20966630	20966631	LargeWhite_peak_8053c	Local OCR		10	29618766	29618767	LargeWhite_peak_8452b	Distal OCR
10	20966927	20966928	LargeWhite_peak_8053d	Local OCR		10	29955866	29955867	LargeWhite_peak_8453	Distal OCR
10	20967129	20967130	LargeWhite_peak_8053e	Local OCR		10	30018136	30018137	LargeWhite_peak_8454	Distal OCR
10	20968436	20968437	LargeWhite_peak_8054a	Local OCR		10	30429911	30429912	LargeWhite_peak_8463c	Distal OCR
10	20968743	20968744	LargeWhite_peak_8054b	Local OCR		10	30626724	30626725	LargeWhite_peak_8465a	Distal OCR
10	20992192	20992193	LargeWhite_peak_8055a	Local OCR		10	30626973	30626974	LargeWhite_peak_8465b	Distal OCR
10	20992442	20992443	LargeWhite_peak_8055b	Local OCR		10	30627277	30627278	LargeWhite_peak_8465c	Distal OCR
10	21001003	21001004	LargeWhite_peak_8056	Local OCR		10	30748673	30748674	LargeWhite_peak_8466a	Distal OCR
10	21004535	21004536	LargeWhite_peak_8057a	Local OCR		10	30748982	30748983	LargeWhite_peak_8466b	Distal OCR
10	21004831	21004832	LargeWhite_peak_8057b	Local OCR		10	30821084	30821085	LargeWhite_peak_8468a	Distal OCR
10	21009857	21009858	LargeWhite_peak_8058a	Local OCR		10	30821391	30821392	LargeWhite_peak_8468b	Distal OCR
10	21010091	21010092	LargeWhite_peak_8058b	Local OCR		10	30825872	30825873	LargeWhite_peak_8469a	Distal OCR
10	21010310	21010311	LargeWhite_peak_8058c	Local OCR		10	30826040	30826041	LargeWhite_peak_8469b	Distal OCR
10	21025089	21025090	LargeWhite_peak_8059	Local OCR		10	30860804	30860805	LargeWhite_peak_8470	Distal OCR
10	21034479	21034480	LargeWhite_peak_8060a	Local OCR		10	30881320	30881321	LargeWhite_peak_8471a	Distal OCR
10	21034647	21034648	LargeWhite_peak_8060b	Local OCR		10	30881499	30881500	LargeWhite_peak_8471b	Distal OCR
10	21040065	21040066	LargeWhite_peak_8061	Local OCR		10	30881712	30881713	LargeWhite_peak_8471c	Distal OCR
10	21048242	21048243	LargeWhite_peak_8062	Local OCR		10	31018299	31018300	LargeWhite_peak_8475	Distal OCR
10	21053686	21053687	LargeWhite_peak_8063	Local OCR		10	31774415	31774416	LargeWhite_peak_8493a	Distal OCR
10	21069826	21069827	LargeWhite_peak_8064a	Local OCR		10	31774594	31774595	LargeWhite_peak_8493b	Distal OCR
10	21070121	21070122	LargeWhite_peak_8064b	Local OCR		10	31807730	31807731	LargeWhite_peak_8494	Distal OCR
10	21070379	21070380	LargeWhite_peak_8064c	Local OCR		10	31848977	31848978	LargeWhite_peak_8495a	Distal OCR
10	21092589	21092590	LargeWhite_peak_8065	Local OCR		10	31849316	31849317	LargeWhite_peak_8495b	Distal OCR
10	21093379	21093380	LargeWhite_peak_8066	Local OCR		10	32080196	32080197	LargeWhite_peak_8497	Distal OCR
10	21531520	21531521	LargeWhite_peak_8068	Local OCR		10	32100556	32100557	LargeWhite_peak_8499a	Distal OCR
10	21766249	21766250	LargeWhite_peak_8074	Local OCR		10	32100781	32100782	LargeWhite_peak_8499b	Distal OCR
10	21770548	21770549	LargeWhite_peak_8075	Local OCR		10	32101270	32101271	LargeWhite_peak_8499c	Distal OCR
10	21775893	21775894	LargeWhite_peak_8076	Local OCR		10	32101529	32101530	LargeWhite_peak_8499d	Distal OCR
10	21777270	21777271	LargeWhite_peak_8077a	Local OCR		10	32118167	32118168	LargeWhite_peak_8501	Distal OCR
10	21777678	21777679	LargeWhite_peak_8077b	Local OCR		10	32196682	32196683	LargeWhite_peak_8510a	Distal OCR
10	21777933	21777934	LargeWhite_peak_8077c	Local OCR		10	32196879	32196880	LargeWhite_peak_8510b	Distal OCR
10	21778194	21778195	LargeWhite_peak_8077d	Local OCR		10	32207976	32207977	LargeWhite_peak_8511a	Distal OCR
10	22732580	22732581	LargeWhite_peak_8091	Local OCR		10	32208379	32208380	LargeWhite_peak_8511b	Distal OCR
10	22738696	22738697	LargeWhite_peak_8092	Local OCR		10	32252060	32252061	LargeWhite_peak_8518a	Distal OCR
10	22739401	22739402	LargeWhite_peak_8093	Local OCR		10	32252388	32252389	LargeWhite_peak_8518b	Distal OCR
10	22992871	22992872	LargeWhite_peak_8100	Local OCR		10	32252678	32252679	LargeWhite_peak_8518c	Distal OCR
10	22998010	22998011	LargeWhite_peak_8101	Local OCR		10	32254708	32254709	LargeWhite_peak_8519	Distal OCR
10	23026921	23026922	LargeWhite_peak_8102	Local OCR		10	32255439	32255440	LargeWhite_peak_8520a	Distal OCR
10	23038338	23038339	LargeWhite_peak_8103a	Local OCR		10	32255716	32255717	LargeWhite_peak_8520b	Distal OCR
10	23038611	23038612	LargeWhite_peak_8103b	Local OCR		10	32626094	32626095	LargeWhite_peak_8542c	Distal OCR
10	23208536	23208537	LargeWhite_peak_8108	Local OCR		10	32715157	32715158	LargeWhite_peak_8545a	Distal OCR
10	23274435	23274436	LargeWhite_peak_8110a	Local OCR		10	32715606	32715607	LargeWhite_peak_8545b	Distal OCR
10	23274658	23274659	LargeWhite_peak_8110b	Local OCR		10	32715956	32715957	LargeWhite_peak_8545c	Distal OCR
10	23288527	23288528	LargeWhite_peak_8111a	Local OCR		10	32727777	32727778	LargeWhite_peak_8546	Distal OCR
10	23288786	23288787	LargeWhite_peak_8111b	Local OCR		10	33014638	33014639	LargeWhite_peak_8554c	Distal OCR
10	23303693	23303694	LargeWhite_peak_8112	Local OCR		10	33039016	33039017	LargeWhite_peak_8557a	Distal OCR
10	23307784	23307785	LargeWhite_peak_8113a	Local OCR		10	33039352	33039353	LargeWhite_peak_8557b	Distal OCR
10	23308055	23308056	LargeWhite_peak_8113b	Local OCR		10	33086803	33086804	LargeWhite_peak_8559	Distal OCR
10	23409643	23409644	LargeWhite_peak_8115a	Local OCR		10	33121856	33121857	LargeWhite_peak_8563	Distal OCR
10	23409938	23409939	LargeWhite_peak_8115b	Local OCR		10	33204490	33204491	LargeWhite_peak_8566	Distal OCR
10	23434226	23434227	LargeWhite_peak_8116	Local OCR		10	33393225	33393226	LargeWhite_peak_8584	Distal OCR
10	23445717	23445718	LargeWhite_peak_8117	Local OCR		10	33670554	33670555	LargeWhite_peak_8592a	Distal OCR
10	23466338	23466339	LargeWhite_peak_8118a	Local OCR		10	33670848	33670849	LargeWhite_peak_8592b	Distal OCR
10	23466595	23466596	LargeWhite_peak_8118b	Local OCR		10	33696088	33696089	LargeWhite_peak_8593	Distal OCR
10	23480157	23480158	LargeWhite_peak_8119a	Local OCR		10	33731389	33731390	LargeWhite_peak_8594a	Distal OCR
10	23480372	23480373	LargeWhite_peak_8119b	Local OCR		10	33731677	33731678	LargeWhite_peak_8594b	Distal OCR
10	23490463	23490464	LargeWhite_peak_8120	Local OCR		10	33732932	33732933	LargeWhite_peak_8595a	Distal OCR
10	23491304	23491305	LargeWhite_peak_8121	Local OCR		10	33733197	33733198	LargeWhite_peak_8595b	Distal OCR
10	23501110	23501111	LargeWhite_peak_8122	Local OCR		10	33740917	33740918	LargeWhite_peak_8596	Distal OCR
10	23503292	23503293	LargeWhite_peak_8123a	Local OCR		10	33776739	33776740	LargeWhite_peak_8597	Distal OCR
10	23503659	23503660	LargeWhite_peak_8123b	Local OCR		10	35550128	35550129	LargeWhite_peak_8612a	Distal OCR
10	23504019	23504020	LargeWhite_peak_8123c	Local OCR		10	35550386	35550387	LargeWhite_peak_8612b	Distal OCR
10	23506809	23506810	LargeWhite_peak_8124	Local OCR		10	381184	381185	LargeWhite_peak_7445	Distal OCR
10	23526742	23526743	LargeWhite_peak_8125	Local OCR		10	38697680	38697681	LargeWhite_peak_8625	Distal OCR
10	23527333	23527334	LargeWhite_peak_8126	Local OCR		10	38793334	38793335	LargeWhite_peak_8626a	Distal OCR
10	23538073	23538074	LargeWhite_peak_8127	Local OCR		10	38793468	38793469	LargeWhite_peak_8626b	Distal OCR
10	23552566	23552567	LargeWhite_peak_8128a	Local OCR		10	38818140	38818141	LargeWhite_peak_8627c	Distal OCR
10	23552824	23552825	LargeWhite_peak_8128b	Local OCR		10	38889486	38889487	LargeWhite_peak_8628c	Distal OCR
10	23552950	23552951	LargeWhite_peak_8128c	Local OCR		10	38918435	38918436	LargeWhite_peak_8629a	Distal OCR
10	23553761	23553762	LargeWhite_peak_8129a	Local OCR		10	38918707	38918708	LargeWhite_peak_8629b	Distal OCR
10	23553935	23553936	LargeWhite_peak_8129b	Local OCR		10	38936856	38936857	LargeWhite_peak_8630a	Distal OCR
10	23554283	23554284	LargeWhite_peak_8129c	Local OCR		10	38937016	38937017	LargeWhite_peak_8630b	Distal OCR
10	23554546	23554547	LargeWhite_peak_8129d	Local OCR		10	38937271	38937272	LargeWhite_peak_8630c	Distal OCR
10	23558085	23558086	LargeWhite_peak_8130a	Local OCR		10	39061563	39061564	LargeWhite_peak_8634	Distal OCR
10	23558372	23558373	LargeWhite_peak_8130b	Local OCR		10	39064138	39064139	LargeWhite_peak_8635	Distal OCR
10	23558653	23558654	LargeWhite_peak_8130c	Local OCR		10	39067319	39067320	LargeWhite_peak_8636a	Distal OCR
10	23559067	23559068	LargeWhite_peak_8130d	Local OCR		10	39067649	39067650	LargeWhite_peak_8636b	Distal OCR
10	23559571	23559572	LargeWhite_peak_8130e	Local OCR		10	39081068	39081069	LargeWhite_peak_8637	Distal OCR
10	23567522	23567523	LargeWhite_peak_8131a	Local OCR		10	39173462	39173463	LargeWhite_peak_8641	Distal OCR
10	23567694	23567695	LargeWhite_peak_8131b	Local OCR		10	3941745	3941746	LargeWhite_peak_7510	Distal OCR
10	23568078	23568079	LargeWhite_peak_8131c	Local OCR		10	39462974	39462975	LargeWhite_peak_8643b	Distal OCR
10	23568992	23568993	LargeWhite_peak_8132a	Local OCR		10	39798361	39798362	LargeWhite_peak_8654b	Distal OCR
10	23569265	23569266	LargeWhite_peak_8132b	Local OCR		10	39809878	39809879	LargeWhite_peak_8655a	Distal OCR
10	23599624	23599625	LargeWhite_peak_8134a	Local OCR		10	39810146	39810147	LargeWhite_peak_8655b	Distal OCR
10	23599802	23599803	LargeWhite_peak_8134b	Local OCR		10	39853155	39853156	LargeWhite_peak_8656	Distal OCR
10	23600079	23600080	LargeWhite_peak_8134c	Local OCR		10	39860974	39860975	LargeWhite_peak_8657	Distal OCR
10	23607067	23607068	LargeWhite_peak_8135a	Local OCR		10	39875335	39875336	LargeWhite_peak_8658a	Distal OCR
10	23607396	23607397	LargeWhite_peak_8135b	Local OCR		10	40029456	40029457	LargeWhite_peak_8660a	Distal OCR
10	23627629	23627630	LargeWhite_peak_8139	Local OCR		10	40029762	40029763	LargeWhite_peak_8660b	Distal OCR
10	23628509	23628510	LargeWhite_peak_8140a	Local OCR		10	40040656	40040657	LargeWhite_peak_8661	Distal OCR
10	23628795	23628796	LargeWhite_peak_8140b	Local OCR		10	40109589	40109590	LargeWhite_peak_8663	Distal OCR
10	23628977	23628978	LargeWhite_peak_8140c	Local OCR		10	40149086	40149087	LargeWhite_peak_8664	Distal OCR
10	23629688	23629689	LargeWhite_peak_8141a	Local OCR		10	40162218	40162219	LargeWhite_peak_8665	Distal OCR
10	23630098	23630099	LargeWhite_peak_8141b	Local OCR		10	40264377	40264378	LargeWhite_peak_8666	Distal OCR
10	23637498	23637499	LargeWhite_peak_8142	Local OCR		10	40532425	40532426	LargeWhite_peak_8667	Distal OCR
10	23654997	23654998	LargeWhite_peak_8143a	Local OCR		10	40615726	40615727	LargeWhite_peak_8669a	Distal OCR
10	23655222	23655223	LargeWhite_peak_8143b	Local OCR		10	40615932	40615933	LargeWhite_peak_8669b	Distal OCR
10	23689405	23689406	LargeWhite_peak_8149	Local OCR		10	40616192	40616193	LargeWhite_peak_8669c	Distal OCR
10	23733571	23733572	LargeWhite_peak_8150	Local OCR		10	40618544	40618545	LargeWhite_peak_8670a	Distal OCR
10	23734527	23734528	LargeWhite_peak_8151	Local OCR		10	40618734	40618735	LargeWhite_peak_8670b	Distal OCR
10	23750523	23750524	LargeWhite_peak_8152	Local OCR		10	40625403	40625404	LargeWhite_peak_8671	Distal OCR
10	23756001	23756002	LargeWhite_peak_8153a	Local OCR		10	40669395	40669396	LargeWhite_peak_8672	Distal OCR
10	23756390	23756391	LargeWhite_peak_8153b	Local OCR		10	40742563	40742564	LargeWhite_peak_8674c	Distal OCR
10	23776442	23776443	LargeWhite_peak_8154	Local OCR		10	40742842	40742843	LargeWhite_peak_8674d	Distal OCR
10	23776883	23776884	LargeWhite_peak_8155	Local OCR		10	40743354	40743355	LargeWhite_peak_8675a	Distal OCR
10	23784423	23784424	LargeWhite_peak_8157	Local OCR		10	40743514	40743515	LargeWhite_peak_8675b	Distal OCR
10	23785585	23785586	LargeWhite_peak_8158	Local OCR		10	40758321	40758322	LargeWhite_peak_8676	Distal OCR
10	23787099	23787100	LargeWhite_peak_8159	Local OCR		10	40819015	40819016	LargeWhite_peak_8679	Distal OCR
10	23798801	23798802	LargeWhite_peak_8160	Local OCR		10	40851130	40851131	LargeWhite_peak_8680	Distal OCR
10	23800226	23800227	LargeWhite_peak_8161a	Local OCR		10	40856141	40856142	LargeWhite_peak_8681a	Distal OCR
10	23800402	23800403	LargeWhite_peak_8161b	Local OCR		10	40856451	40856452	LargeWhite_peak_8681b	Distal OCR
10	23826207	23826208	LargeWhite_peak_8165a	Local OCR		10	40895366	40895367	LargeWhite_peak_8682	Distal OCR
10	23826938	23826939	LargeWhite_peak_8165b	Local OCR		10	41004284	41004285	LargeWhite_peak_8689a	Distal OCR
10	23842095	23842096	LargeWhite_peak_8169	Local OCR		10	41004512	41004513	LargeWhite_peak_8689b	Distal OCR
10	23844839	23844840	LargeWhite_peak_8170a	Local OCR		10	41006315	41006316	LargeWhite_peak_8690	Distal OCR
10	23845011	23845012	LargeWhite_peak_8170b	Local OCR		10	41023155	41023156	LargeWhite_peak_8691	Distal OCR
10	23845226	23845227	LargeWhite_peak_8170c	Local OCR		10	41029991	41029992	LargeWhite_peak_8692a	Distal OCR
10	23845734	23845735	LargeWhite_peak_8170d	Local OCR		10	41030367	41030368	LargeWhite_peak_8692b	Distal OCR
10	23846072	23846073	LargeWhite_peak_8170e	Local OCR		10	41030739	41030740	LargeWhite_peak_8692c	Distal OCR
10	23851818	23851819	LargeWhite_peak_8171a	Local OCR		10	41031108	41031109	LargeWhite_peak_8692d	Distal OCR
10	23852055	23852056	LargeWhite_peak_8171b	Local OCR		10	41036967	41036968	LargeWhite_peak_8693a	Distal OCR
10	23852322	23852323	LargeWhite_peak_8171c	Local OCR		10	41037251	41037252	LargeWhite_peak_8693b	Distal OCR
10	23853734	23853735	LargeWhite_peak_8172a	Local OCR		10	41049654	41049655	LargeWhite_peak_8694a	Distal OCR
10	23853902	23853903	LargeWhite_peak_8172b	Local OCR		10	41049938	41049939	LargeWhite_peak_8694b	Distal OCR
10	23863449	23863450	LargeWhite_peak_8173a	Local OCR		10	41059690	41059691	LargeWhite_peak_8695a	Distal OCR
10	23863827	23863828	LargeWhite_peak_8173b	Local OCR		10	41059965	41059966	LargeWhite_peak_8695b	Distal OCR
10	23869584	23869585	LargeWhite_peak_8174a	Local OCR		10	41073773	41073774	LargeWhite_peak_8696a	Distal OCR
10	23869832	23869833	LargeWhite_peak_8174b	Local OCR		10	41074087	41074088	LargeWhite_peak_8696b	Distal OCR
10	23885246	23885247	LargeWhite_peak_8176a	Local OCR		10	41079088	41079089	LargeWhite_peak_8697	Distal OCR
10	23885485	23885486	LargeWhite_peak_8176b	Local OCR		10	41100674	41100675	LargeWhite_peak_8700	Distal OCR
10	23885838	23885839	LargeWhite_peak_8176c	Local OCR		10	41147157	41147158	LargeWhite_peak_8703	Distal OCR
10	23886057	23886058	LargeWhite_peak_8176d	Local OCR		10	41151660	41151661	LargeWhite_peak_8704a	Distal OCR
10	23886367	23886368	LargeWhite_peak_8176e	Local OCR		10	41151949	41151950	LargeWhite_peak_8704b	Distal OCR
10	23900899	23900900	LargeWhite_peak_8177	Local OCR		10	41164541	41164542	LargeWhite_peak_8705	Distal OCR
10	23902575	23902576	LargeWhite_peak_8178a	Local OCR		10	41166129	41166130	LargeWhite_peak_8706	Distal OCR
10	23902853	23902854	LargeWhite_peak_8178b	Local OCR		10	41177613	41177614	LargeWhite_peak_8707a	Distal OCR
10	23908349	23908350	LargeWhite_peak_8179	Local OCR		10	41177933	41177934	LargeWhite_peak_8707b	Distal OCR
10	23913936	23913937	LargeWhite_peak_8180a	Local OCR		10	41178046	41178047	LargeWhite_peak_8707c	Distal OCR
10	23914123	23914124	LargeWhite_peak_8180b	Local OCR		10	41178462	41178463	LargeWhite_peak_8707d	Distal OCR
10	23914302	23914303	LargeWhite_peak_8180c	Local OCR		10	41178679	41178680	LargeWhite_peak_8707e	Distal OCR
10	23928029	23928030	LargeWhite_peak_8181	Local OCR		10	41178963	41178964	LargeWhite_peak_8707f	Distal OCR
10	23934474	23934475	LargeWhite_peak_8182	Local OCR		10	41179177	41179178	LargeWhite_peak_8707g	Distal OCR
10	23967000	23967001	LargeWhite_peak_8183	Local OCR		10	41179455	41179456	LargeWhite_peak_8707h	Distal OCR
10	23968322	23968323	LargeWhite_peak_8184	Local OCR		10	41179740	41179741	LargeWhite_peak_8707i	Distal OCR
10	23975994	23975995	LargeWhite_peak_8185	Local OCR		10	41196351	41196352	LargeWhite_peak_8708	Distal OCR
10	23978778	23978779	LargeWhite_peak_8186	Local OCR		10	41201288	41201289	LargeWhite_peak_8709	Distal OCR
10	24001111	24001112	LargeWhite_peak_8187a	Local OCR		10	41233857	41233858	LargeWhite_peak_8710	Distal OCR
10	24001236	24001237	LargeWhite_peak_8187b	Local OCR		10	41250278	41250279	LargeWhite_peak_8711a	Distal OCR
10	24006944	24006945	LargeWhite_peak_8188a	Local OCR		10	41250492	41250493	LargeWhite_peak_8711b	Distal OCR
10	24007219	24007220	LargeWhite_peak_8188b	Local OCR		10	41266746	41266747	LargeWhite_peak_8712	Distal OCR
10	24011366	24011367	LargeWhite_peak_8189	Local OCR		10	41271526	41271527	LargeWhite_peak_8713a	Distal OCR
10	24015097	24015098	LargeWhite_peak_8190a	Local OCR		10	41271827	41271828	LargeWhite_peak_8713b	Distal OCR
10	24015431	24015432	LargeWhite_peak_8190b	Local OCR		10	41466015	41466016	LargeWhite_peak_8734	Distal OCR
10	24018968	24018969	LargeWhite_peak_8191a	Local OCR		10	41477150	41477151	LargeWhite_peak_8735	Distal OCR
10	24019213	24019214	LargeWhite_peak_8191b	Local OCR		10	41490490	41490491	LargeWhite_peak_8736	Distal OCR
10	24019438	24019439	LargeWhite_peak_8191c	Local OCR		10	41501356	41501357	LargeWhite_peak_8737a	Distal OCR
10	24019727	24019728	LargeWhite_peak_8191d	Local OCR		10	41501510	41501511	LargeWhite_peak_8737b	Distal OCR
10	24028899	24028900	LargeWhite_peak_8192	Local OCR		10	41501765	41501766	LargeWhite_peak_8737c	Distal OCR
10	24036497	24036498	LargeWhite_peak_8193	Local OCR		10	41511153	41511154	LargeWhite_peak_8738	Distal OCR
10	24054938	24054939	LargeWhite_peak_8194a	Local OCR		10	41549079	41549080	LargeWhite_peak_8744	Distal OCR
10	24055183	24055184	LargeWhite_peak_8194b	Local OCR		10	41569799	41569800	LargeWhite_peak_8745a	Distal OCR
10	24082812	24082813	LargeWhite_peak_8195a	Local OCR		10	41570017	41570018	LargeWhite_peak_8745b	Distal OCR
10	24083429	24083430	LargeWhite_peak_8195b	Local OCR		10	41773749	41773750	LargeWhite_peak_8752c	Distal OCR
10	24083681	24083682	LargeWhite_peak_8195c	Local OCR		10	41774137	41774138	LargeWhite_peak_8752d	Distal OCR
10	24083870	24083871	LargeWhite_peak_8195d	Local OCR		10	41806470	41806471	LargeWhite_peak_8754	Distal OCR
10	24099025	24099026	LargeWhite_peak_8196	Local OCR		10	41819030	41819031	LargeWhite_peak_8755	Distal OCR
10	24107646	24107647	LargeWhite_peak_8197a	Local OCR		10	41821693	41821694	LargeWhite_peak_8756	Distal OCR
10	24107910	24107911	LargeWhite_peak_8197b	Local OCR		10	41829149	41829150	LargeWhite_peak_8757	Distal OCR
10	24109875	24109876	LargeWhite_peak_8198a	Local OCR		10	41854194	41854195	LargeWhite_peak_8758a	Distal OCR
10	24110197	24110198	LargeWhite_peak_8198b	Local OCR		10	41854397	41854398	LargeWhite_peak_8758b	Distal OCR
10	24110396	24110397	LargeWhite_peak_8198c	Local OCR		10	41854751	41854752	LargeWhite_peak_8758c	Distal OCR
10	24158252	24158253	LargeWhite_peak_8200a	Local OCR		10	41866049	41866050	LargeWhite_peak_8759a	Distal OCR
10	24158502	24158503	LargeWhite_peak_8200b	Local OCR		10	41866400	41866401	LargeWhite_peak_8759b	Distal OCR
10	24158745	24158746	LargeWhite_peak_8200c	Local OCR		10	41880211	41880212	LargeWhite_peak_8761a	Distal OCR
10	24158929	24158930	LargeWhite_peak_8200d	Local OCR		10	41880373	41880374	LargeWhite_peak_8761b	Distal OCR
10	24159126	24159127	LargeWhite_peak_8200e	Local OCR		10	41938202	41938203	LargeWhite_peak_8762	Distal OCR
10	24163811	24163812	LargeWhite_peak_8201a	Local OCR		10	41939454	41939455	LargeWhite_peak_8763a	Distal OCR
10	24164099	24164100	LargeWhite_peak_8201b	Local OCR		10	41939655	41939656	LargeWhite_peak_8763b	Distal OCR
10	24164422	24164423	LargeWhite_peak_8201c	Local OCR		10	41974654	41974655	LargeWhite_peak_8764a	Distal OCR
10	24164636	24164637	LargeWhite_peak_8201d	Local OCR		10	41974923	41974924	LargeWhite_peak_8764b	Distal OCR
10	24171444	24171445	LargeWhite_peak_8202a	Local OCR		10	41987812	41987813	LargeWhite_peak_8765	Distal OCR
10	24171667	24171668	LargeWhite_peak_8202b	Local OCR		10	42249536	42249537	LargeWhite_peak_8770a	Distal OCR
10	24171983	24171984	LargeWhite_peak_8202c	Local OCR		10	42249880	42249881	LargeWhite_peak_8770b	Distal OCR
10	24172370	24172371	LargeWhite_peak_8202d	Local OCR		10	42259870	42259871	LargeWhite_peak_8771a	Distal OCR
10	24176732	24176733	LargeWhite_peak_8203	Local OCR		10	42260238	42260239	LargeWhite_peak_8771b	Distal OCR
10	24179905	24179906	LargeWhite_peak_8204	Local OCR		10	42260643	42260644	LargeWhite_peak_8771c	Distal OCR
10	24180493	24180494	LargeWhite_peak_8205a	Local OCR		10	42260945	42260946	LargeWhite_peak_8771d	Distal OCR
10	24180880	24180881	LargeWhite_peak_8205b	Local OCR		10	42261199	42261200	LargeWhite_peak_8771e	Distal OCR
10	24182504	24182505	LargeWhite_peak_8206a	Local OCR		10	42276456	42276457	LargeWhite_peak_8772	Distal OCR
10	24182833	24182834	LargeWhite_peak_8206b	Local OCR		10	42277679	42277680	LargeWhite_peak_8773	Distal OCR
10	24189313	24189314	LargeWhite_peak_8207	Local OCR		10	42281718	42281719	LargeWhite_peak_8774	Distal OCR
10	24193556	24193557	LargeWhite_peak_8208a	Local OCR		10	42326818	42326819	LargeWhite_peak_8775a	Distal OCR
10	24200013	24200014	LargeWhite_peak_8210a	Local OCR		10	42327156	42327157	LargeWhite_peak_8775b	Distal OCR
10	24200364	24200365	LargeWhite_peak_8210b	Local OCR		10	42327319	42327320	LargeWhite_peak_8775c	Distal OCR
10	24218210	24218211	LargeWhite_peak_8212a	Local OCR		10	42327693	42327694	LargeWhite_peak_8775d	Distal OCR
10	24218364	24218365	LargeWhite_peak_8212b	Local OCR		10	42327896	42327897	LargeWhite_peak_8775e	Distal OCR
10	24218709	24218710	LargeWhite_peak_8212c	Local OCR		10	42334248	42334249	LargeWhite_peak_8776	Distal OCR
10	24219122	24219123	LargeWhite_peak_8212d	Local OCR		10	42338161	42338162	LargeWhite_peak_8777a	Distal OCR
10	24236820	24236821	LargeWhite_peak_8213a	Local OCR		10	42338360	42338361	LargeWhite_peak_8777b	Distal OCR
10	24237081	24237082	LargeWhite_peak_8213b	Local OCR		10	42339703	42339704	LargeWhite_peak_8778	Distal OCR
10	24304163	24304164	LargeWhite_peak_8221a	Local OCR		10	42350831	42350832	LargeWhite_peak_8779a	Distal OCR
10	24304457	24304458	LargeWhite_peak_8221b	Local OCR		10	42351103	42351104	LargeWhite_peak_8779b	Distal OCR
10	24306727	24306728	LargeWhite_peak_8222a	Local OCR		10	42363336	42363337	LargeWhite_peak_8780a	Distal OCR
10	24307090	24307091	LargeWhite_peak_8222b	Local OCR		10	42363664	42363665	LargeWhite_peak_8780b	Distal OCR
10	24312618	24312619	LargeWhite_peak_8223a	Local OCR		10	42363960	42363961	LargeWhite_peak_8780c	Distal OCR
10	24312870	24312871	LargeWhite_peak_8223b	Local OCR		10	42364187	42364188	LargeWhite_peak_8780d	Distal OCR
10	24316337	24316338	LargeWhite_peak_8224a	Local OCR		10	42366763	42366764	LargeWhite_peak_8781a	Distal OCR
10	24316573	24316574	LargeWhite_peak_8224b	Local OCR		10	42367174	42367175	LargeWhite_peak_8781b	Distal OCR
10	24323133	24323134	LargeWhite_peak_8225a	Local OCR		10	42373535	42373536	LargeWhite_peak_8782	Distal OCR
10	24323430	24323431	LargeWhite_peak_8225b	Local OCR		10	42402629	42402630	LargeWhite_peak_8783	Distal OCR
10	24323933	24323934	LargeWhite_peak_8226a	Local OCR		10	42410500	42410501	LargeWhite_peak_8784a	Distal OCR
10	24324239	24324240	LargeWhite_peak_8226b	Local OCR		10	42410679	42410680	LargeWhite_peak_8784b	Distal OCR
10	24337105	24337106	LargeWhite_peak_8227	Local OCR		10	42410936	42410937	LargeWhite_peak_8784c	Distal OCR
10	24354193	24354194	LargeWhite_peak_8228	Local OCR		10	42411115	42411116	LargeWhite_peak_8784d	Distal OCR
10	24359003	24359004	LargeWhite_peak_8229a	Local OCR		10	42411331	42411332	LargeWhite_peak_8784e	Distal OCR
10	24359281	24359282	LargeWhite_peak_8229b	Local OCR		10	42411604	42411605	LargeWhite_peak_8784f	Distal OCR
10	24364978	24364979	LargeWhite_peak_8230	Local OCR		10	42421492	42421493	LargeWhite_peak_8785	Distal OCR
10	24444971	24444972	LargeWhite_peak_8231a	Local OCR		10	42429052	42429053	LargeWhite_peak_8786	Distal OCR
10	24445263	24445264	LargeWhite_peak_8231b	Local OCR		10	42429693	42429694	LargeWhite_peak_8787	Distal OCR
10	24458838	24458839	LargeWhite_peak_8232a	Local OCR		10	42577487	42577488	LargeWhite_peak_8790c	Distal OCR
10	24464570	24464571	LargeWhite_peak_8233a	Local OCR		10	42725779	42725780	LargeWhite_peak_8793	Distal OCR
10	24464915	24464916	LargeWhite_peak_8233b	Local OCR		10	42742847	42742848	LargeWhite_peak_8794	Distal OCR
10	24465269	24465270	LargeWhite_peak_8233c	Local OCR		10	42754893	42754894	LargeWhite_peak_8795	Distal OCR
10	24465493	24465494	LargeWhite_peak_8233d	Local OCR		10	42826363	42826364	LargeWhite_peak_8796a	Distal OCR
10	24469716	24469717	LargeWhite_peak_8234	Local OCR		10	42826630	42826631	LargeWhite_peak_8796b	Distal OCR
10	24471591	24471592	LargeWhite_peak_8235	Local OCR		10	42946906	42946907	LargeWhite_peak_8805b	Distal OCR
10	24478831	24478832	LargeWhite_peak_8236a	Local OCR		10	42947561	42947562	LargeWhite_peak_8806	Distal OCR
10	24479106	24479107	LargeWhite_peak_8236b	Local OCR		10	43018488	43018489	LargeWhite_peak_8808a	Distal OCR
10	24479368	24479369	LargeWhite_peak_8236c	Local OCR		10	43018728	43018729	LargeWhite_peak_8808b	Distal OCR
10	24479570	24479571	LargeWhite_peak_8236d	Local OCR		10	43096709	43096710	LargeWhite_peak_8809a	Distal OCR
10	24480973	24480974	LargeWhite_peak_8237	Local OCR		10	43097056	43097057	LargeWhite_peak_8809b	Distal OCR
10	24499129	24499130	LargeWhite_peak_8238	Local OCR		10	43097328	43097329	LargeWhite_peak_8809c	Distal OCR
10	24500065	24500066	LargeWhite_peak_8239a	Local OCR		10	43550039	43550040	LargeWhite_peak_8822	Distal OCR
10	24500400	24500401	LargeWhite_peak_8239b	Local OCR		10	43871802	43871803	LargeWhite_peak_8824a	Distal OCR
10	24500856	24500857	LargeWhite_peak_8240	Local OCR		10	43872295	43872296	LargeWhite_peak_8824b	Distal OCR
10	24505490	24505491	LargeWhite_peak_8241a	Local OCR		10	43929512	43929513	LargeWhite_peak_8827d	Distal OCR
10	24505859	24505860	LargeWhite_peak_8241b	Local OCR		10	43929797	43929798	LargeWhite_peak_8827e	Distal OCR
10	24516092	24516093	LargeWhite_peak_8242	Local OCR		10	44034272	44034273	LargeWhite_peak_8832	Distal OCR
10	24516506	24516507	LargeWhite_peak_8243	Local OCR		10	44048383	44048384	LargeWhite_peak_8833a	Distal OCR
10	24541245	24541246	LargeWhite_peak_8244	Local OCR		10	44048655	44048656	LargeWhite_peak_8833b	Distal OCR
10	24542753	24542754	LargeWhite_peak_8245a	Local OCR		10	4411603	4411604	LargeWhite_peak_7511	Distal OCR
10	24543086	24543087	LargeWhite_peak_8245b	Local OCR		10	442175	442176	LargeWhite_peak_7446	Distal OCR
10	24546584	24546585	LargeWhite_peak_8246	Local OCR		10	44231045	44231046	LargeWhite_peak_8841	Distal OCR
10	24570876	24570877	LargeWhite_peak_8247	Local OCR		10	44958061	44958062	LargeWhite_peak_8849b	Distal OCR
10	24577267	24577268	LargeWhite_peak_8248	Local OCR		10	44983634	44983635	LargeWhite_peak_8850a	Distal OCR
10	24578886	24578887	LargeWhite_peak_8249	Local OCR		10	44983808	44983809	LargeWhite_peak_8850b	Distal OCR
10	24581192	24581193	LargeWhite_peak_8250	Local OCR		10	45032513	45032514	LargeWhite_peak_8851a	Distal OCR
10	24582329	24582330	LargeWhite_peak_8251a	Local OCR		10	45032778	45032779	LargeWhite_peak_8851b	Distal OCR
10	24582698	24582699	LargeWhite_peak_8251b	Local OCR		10	45033168	45033169	LargeWhite_peak_8851c	Distal OCR
10	24588717	24588718	LargeWhite_peak_8252a	Local OCR		10	45304523	45304524	LargeWhite_peak_8853a	Distal OCR
10	24589245	24589246	LargeWhite_peak_8252b	Local OCR		10	45304758	45304759	LargeWhite_peak_8853b	Distal OCR
10	24596340	24596341	LargeWhite_peak_8253	Local OCR		10	45440364	45440365	LargeWhite_peak_8857c	Distal OCR
10	24602410	24602411	LargeWhite_peak_8254a	Local OCR		10	46085701	46085702	LargeWhite_peak_8863a	Distal OCR
10	24602848	24602849	LargeWhite_peak_8254b	Local OCR		10	46085933	46085934	LargeWhite_peak_8863b	Distal OCR
10	24612596	24612597	LargeWhite_peak_8255a	Local OCR		10	46412448	46412449	LargeWhite_peak_8865	Distal OCR
10	24612804	24612805	LargeWhite_peak_8255b	Local OCR		10	46726009	46726010	LargeWhite_peak_8877b	Distal OCR
10	24613870	24613871	LargeWhite_peak_8256a	Local OCR		10	47249248	47249249	LargeWhite_peak_8891	Distal OCR
10	24614045	24614046	LargeWhite_peak_8256b	Local OCR		10	4756104	4756105	LargeWhite_peak_7512	Distal OCR
10	24614217	24614218	LargeWhite_peak_8256c	Local OCR		10	4805820	4805821	LargeWhite_peak_7514	Distal OCR
10	24620760	24620761	LargeWhite_peak_8257	Local OCR		10	48170847	48170848	LargeWhite_peak_8928	Distal OCR
10	24623403	24623404	LargeWhite_peak_8258	Local OCR		10	48331142	48331143	LargeWhite_peak_8933	Distal OCR
10	24629814	24629815	LargeWhite_peak_8259a	Local OCR		10	48358872	48358873	LargeWhite_peak_8934a	Distal OCR
10	24630084	24630085	LargeWhite_peak_8259b	Local OCR		10	48359158	48359159	LargeWhite_peak_8934b	Distal OCR
10	24631706	24631707	LargeWhite_peak_8260a	Local OCR		10	48359383	48359384	LargeWhite_peak_8934c	Distal OCR
10	24631794	24631795	LargeWhite_peak_8260b	Local OCR		10	483751	483752	LargeWhite_peak_7447a	Distal OCR
10	24645003	24645004	LargeWhite_peak_8261a	Local OCR		10	484020	484021	LargeWhite_peak_7447b	Distal OCR
10	24645296	24645297	LargeWhite_peak_8261b	Local OCR		10	48447398	48447399	LargeWhite_peak_8936a	Distal OCR
10	24645539	24645540	LargeWhite_peak_8261c	Local OCR		10	48447696	48447697	LargeWhite_peak_8936b	Distal OCR
10	24662205	24662206	LargeWhite_peak_8262	Local OCR		10	48680159	48680160	LargeWhite_peak_8945a	Distal OCR
10	24665846	24665847	LargeWhite_peak_8263	Local OCR		10	48680426	48680427	LargeWhite_peak_8945b	Distal OCR
10	24734422	24734423	LargeWhite_peak_8269	Local OCR		10	48680848	48680849	LargeWhite_peak_8945c	Distal OCR
10	24831229	24831230	LargeWhite_peak_8270a	Local OCR		10	48922335	48922336	LargeWhite_peak_8948d	Distal OCR
10	24866635	24866636	LargeWhite_peak_8272a	Local OCR		10	49120416	49120417	LargeWhite_peak_8953c	Distal OCR
10	24866884	24866885	LargeWhite_peak_8272b	Local OCR		10	49391310	49391311	LargeWhite_peak_8958	Distal OCR
10	24867135	24867136	LargeWhite_peak_8272c	Local OCR		10	49623899	49623900	LargeWhite_peak_8959	Distal OCR
10	24914667	24914668	LargeWhite_peak_8274	Local OCR		10	49758779	49758780	LargeWhite_peak_8960	Distal OCR
10	24923276	24923277	LargeWhite_peak_8275a	Local OCR		10	49787056	49787057	LargeWhite_peak_8961	Distal OCR
10	24923554	24923555	LargeWhite_peak_8275b	Local OCR		10	49794323	49794324	LargeWhite_peak_8962a	Distal OCR
10	24923753	24923754	LargeWhite_peak_8275c	Local OCR		10	49794702	49794703	LargeWhite_peak_8962b	Distal OCR
10	24924148	24924149	LargeWhite_peak_8275d	Local OCR		10	50202684	50202685	LargeWhite_peak_8963b	Distal OCR
10	24929235	24929236	LargeWhite_peak_8276a	Local OCR		10	50250237	50250238	LargeWhite_peak_8964	Distal OCR
10	24929556	24929557	LargeWhite_peak_8276b	Local OCR		10	50345755	50345756	LargeWhite_peak_8969	Distal OCR
10	24931366	24931367	LargeWhite_peak_8277a	Local OCR		10	50348615	50348616	LargeWhite_peak_8970	Distal OCR
10	24931781	24931782	LargeWhite_peak_8277b	Local OCR		10	50362205	50362206	LargeWhite_peak_8971	Distal OCR
10	24952847	24952848	LargeWhite_peak_8282a	Local OCR		10	50538832	50538833	LargeWhite_peak_8978a	Distal OCR
10	24953309	24953310	LargeWhite_peak_8282b	Local OCR		10	50539280	50539281	LargeWhite_peak_8978b	Distal OCR
10	24953584	24953585	LargeWhite_peak_8282c	Local OCR		10	50569153	50569154	LargeWhite_peak_8982	Distal OCR
10	24954006	24954007	LargeWhite_peak_8282d	Local OCR		10	50617307	50617308	LargeWhite_peak_8983a	Distal OCR
10	24954225	24954226	LargeWhite_peak_8282e	Local OCR		10	50617539	50617540	LargeWhite_peak_8983b	Distal OCR
10	24954507	24954508	LargeWhite_peak_8282f	Local OCR		10	50692178	50692179	LargeWhite_peak_8985	Distal OCR
10	24955599	24955600	LargeWhite_peak_8283	Local OCR		10	50695624	50695625	LargeWhite_peak_8986	Distal OCR
10	24959210	24959211	LargeWhite_peak_8284	Local OCR		10	51326769	51326770	LargeWhite_peak_9022	Distal OCR
10	24961332	24961333	LargeWhite_peak_8285a	Local OCR		10	51454661	51454662	LargeWhite_peak_9023a	Distal OCR
10	24961828	24961829	LargeWhite_peak_8285b	Local OCR		10	51454893	51454894	LargeWhite_peak_9023b	Distal OCR
10	25201972	25201973	LargeWhite_peak_8288a	Local OCR		10	51455132	51455133	LargeWhite_peak_9023c	Distal OCR
10	25202423	25202424	LargeWhite_peak_8288b	Local OCR		10	51568513	51568514	LargeWhite_peak_9024a	Distal OCR
10	25202852	25202853	LargeWhite_peak_8288c	Local OCR		10	51568808	51568809	LargeWhite_peak_9024b	Distal OCR
10	25283990	25283991	LargeWhite_peak_8291a	Local OCR		10	51621266	51621267	LargeWhite_peak_9026c	Distal OCR
10	25284195	25284196	LargeWhite_peak_8291b	Local OCR		10	51621678	51621679	LargeWhite_peak_9026d	Distal OCR
10	25371250	25371251	LargeWhite_peak_8292a	Local OCR		10	51644828	51644829	LargeWhite_peak_9027a	Distal OCR
10	25371431	25371432	LargeWhite_peak_8292b	Local OCR		10	51645050	51645051	LargeWhite_peak_9027b	Distal OCR
10	25427798	25427799	LargeWhite_peak_8295a	Local OCR		10	51650436	51650437	LargeWhite_peak_9028a	Distal OCR
10	25428179	25428180	LargeWhite_peak_8295b	Local OCR		10	51650720	51650721	LargeWhite_peak_9028b	Distal OCR
10	25437868	25437869	LargeWhite_peak_8296	Local OCR		10	51650942	51650943	LargeWhite_peak_9028c	Distal OCR
10	25471571	25471572	LargeWhite_peak_8297	Local OCR		10	51819974	51819975	LargeWhite_peak_9030	Distal OCR
10	25472149	25472150	LargeWhite_peak_8298a	Local OCR		10	51840292	51840293	LargeWhite_peak_9031	Distal OCR
10	25472442	25472443	LargeWhite_peak_8298b	Local OCR		10	51856135	51856136	LargeWhite_peak_9032	Distal OCR
10	25472703	25472704	LargeWhite_peak_8298c	Local OCR		10	51872568	51872569	LargeWhite_peak_9033	Distal OCR
10	25478871	25478872	LargeWhite_peak_8299	Local OCR		10	51910418	51910419	LargeWhite_peak_9034d	Distal OCR
10	25519884	25519885	LargeWhite_peak_8300a	Local OCR		10	51938385	51938386	LargeWhite_peak_9035	Distal OCR
10	25520102	25520103	LargeWhite_peak_8300b	Local OCR		10	51942979	51942980	LargeWhite_peak_9036	Distal OCR
10	25520293	25520294	LargeWhite_peak_8300c	Local OCR		10	51944043	51944044	LargeWhite_peak_9037	Distal OCR
10	25603421	25603422	LargeWhite_peak_8301a	Local OCR		10	52049474	52049475	LargeWhite_peak_9040b	Distal OCR
10	25603698	25603699	LargeWhite_peak_8301b	Local OCR		10	52104990	52104991	LargeWhite_peak_9041	Distal OCR
10	25613278	25613279	LargeWhite_peak_8302	Local OCR		10	52106651	52106652	LargeWhite_peak_9042	Distal OCR
10	25635625	25635626	LargeWhite_peak_8303a	Local OCR		10	52205758	52205759	LargeWhite_peak_9043	Distal OCR
10	25635769	25635770	LargeWhite_peak_8303b	Local OCR		10	52482332	52482333	LargeWhite_peak_9051a	Distal OCR
10	25636023	25636024	LargeWhite_peak_8303c	Local OCR		10	52482593	52482594	LargeWhite_peak_9051b	Distal OCR
10	25706877	25706878	LargeWhite_peak_8304a	Local OCR		10	52482820	52482821	LargeWhite_peak_9051c	Distal OCR
10	25707081	25707082	LargeWhite_peak_8304b	Local OCR		10	52483008	52483009	LargeWhite_peak_9051d	Distal OCR
10	25707403	25707404	LargeWhite_peak_8304c	Local OCR		10	52483340	52483341	LargeWhite_peak_9051e	Distal OCR
10	25707669	25707670	LargeWhite_peak_8304d	Local OCR		10	52576332	52576333	LargeWhite_peak_9052a	Distal OCR
10	25708435	25708436	LargeWhite_peak_8305a	Local OCR		10	52576582	52576583	LargeWhite_peak_9052b	Distal OCR
10	25708598	25708599	LargeWhite_peak_8305b	Local OCR		10	52576794	52576795	LargeWhite_peak_9052c	Distal OCR
10	25708800	25708801	LargeWhite_peak_8305c	Local OCR		10	52581019	52581020	LargeWhite_peak_9053a	Distal OCR
10	25738300	25738301	LargeWhite_peak_8306a	Local OCR		10	52581300	52581301	LargeWhite_peak_9053b	Distal OCR
10	25738554	25738555	LargeWhite_peak_8306b	Local OCR		10	52628930	52628931	LargeWhite_peak_9056	Distal OCR
10	25781823	25781824	LargeWhite_peak_8307	Local OCR		10	52655164	52655165	LargeWhite_peak_9057a	Distal OCR
10	26110242	26110243	LargeWhite_peak_8320a	Local OCR		10	52655484	52655485	LargeWhite_peak_9057b	Distal OCR
10	26110490	26110491	LargeWhite_peak_8320b	Local OCR		10	52655914	52655915	LargeWhite_peak_9057c	Distal OCR
10	26110961	26110962	LargeWhite_peak_8320c	Local OCR		10	52656281	52656282	LargeWhite_peak_9057d	Distal OCR
10	26111213	26111214	LargeWhite_peak_8320d	Local OCR		10	52676870	52676871	LargeWhite_peak_9058	Distal OCR
10	26240694	26240695	LargeWhite_peak_8321a	Local OCR		10	52745191	52745192	LargeWhite_peak_9059a	Distal OCR
10	26240926	26240927	LargeWhite_peak_8321b	Local OCR		10	52745552	52745553	LargeWhite_peak_9059b	Distal OCR
10	26626728	26626729	LargeWhite_peak_8325a	Local OCR		10	52745792	52745793	LargeWhite_peak_9059c	Distal OCR
10	26627126	26627127	LargeWhite_peak_8325b	Local OCR		10	52746143	52746144	LargeWhite_peak_9059d	Distal OCR
10	26627326	26627327	LargeWhite_peak_8325c	Local OCR		10	52779888	52779889	LargeWhite_peak_9061	Distal OCR
10	26632582	26632583	LargeWhite_peak_8326a	Local OCR		10	53065514	53065515	LargeWhite_peak_9068a	Distal OCR
10	26633048	26633049	LargeWhite_peak_8326b	Local OCR		10	53065817	53065818	LargeWhite_peak_9068b	Distal OCR
10	26634897	26634898	LargeWhite_peak_8327a	Local OCR		10	53066123	53066124	LargeWhite_peak_9068c	Distal OCR
10	26635261	26635262	LargeWhite_peak_8327b	Local OCR		10	53315047	53315048	LargeWhite_peak_9072e	Distal OCR
10	26637661	26637662	LargeWhite_peak_8328a	Local OCR		10	53315478	53315479	LargeWhite_peak_9072f	Distal OCR
10	26637887	26637888	LargeWhite_peak_8328b	Local OCR		10	53315724	53315725	LargeWhite_peak_9072g	Distal OCR
10	26638132	26638133	LargeWhite_peak_8328c	Local OCR		10	53322235	53322236	LargeWhite_peak_9073a	Distal OCR
10	26650226	26650227	LargeWhite_peak_8329	Local OCR		10	53322544	53322545	LargeWhite_peak_9073b	Distal OCR
10	26680828	26680829	LargeWhite_peak_8330	Local OCR		10	53323171	53323172	LargeWhite_peak_9074a	Distal OCR
10	26698462	26698463	LargeWhite_peak_8331a	Local OCR		10	53323535	53323536	LargeWhite_peak_9074b	Distal OCR
10	26698819	26698820	LargeWhite_peak_8331b	Local OCR		10	53323754	53323755	LargeWhite_peak_9074c	Distal OCR
10	26796118	26796119	LargeWhite_peak_8332a	Local OCR		10	53324073	53324074	LargeWhite_peak_9074d	Distal OCR
10	26796582	26796583	LargeWhite_peak_8332b	Local OCR		10	53338613	53338614	LargeWhite_peak_9076	Distal OCR
10	26796788	26796789	LargeWhite_peak_8332c	Local OCR		10	53339202	53339203	LargeWhite_peak_9077	Distal OCR
10	26797041	26797042	LargeWhite_peak_8332d	Local OCR		10	53339734	53339735	LargeWhite_peak_9078	Distal OCR
10	27012469	27012470	LargeWhite_peak_8333	Local OCR		10	53386982	53386983	LargeWhite_peak_9080	Distal OCR
10	27025928	27025929	LargeWhite_peak_8334	Local OCR		10	53402628	53402629	LargeWhite_peak_9081	Distal OCR
10	27030367	27030368	LargeWhite_peak_8335	Local OCR		10	53500434	53500435	LargeWhite_peak_9082a	Distal OCR
10	27047031	27047032	LargeWhite_peak_8336a	Local OCR		10	53500612	53500613	LargeWhite_peak_9082b	Distal OCR
10	27047293	27047294	LargeWhite_peak_8336b	Local OCR		10	53521982	53521983	LargeWhite_peak_9083a	Distal OCR
10	27047778	27047779	LargeWhite_peak_8336c	Local OCR		10	53522223	53522224	LargeWhite_peak_9083b	Distal OCR
10	27048078	27048079	LargeWhite_peak_8336d	Local OCR		10	53546927	53546928	LargeWhite_peak_9084	Distal OCR
10	27053000	27053001	LargeWhite_peak_8337	Local OCR		10	53978121	53978122	LargeWhite_peak_9094	Distal OCR
10	27059698	27059699	LargeWhite_peak_8338	Local OCR		10	53982050	53982051	LargeWhite_peak_9095a	Distal OCR
10	27079215	27079216	LargeWhite_peak_8340a	Local OCR		10	53982375	53982376	LargeWhite_peak_9095b	Distal OCR
10	27079538	27079539	LargeWhite_peak_8340b	Local OCR		10	54035648	54035649	LargeWhite_peak_9097	Distal OCR
10	27081730	27081731	LargeWhite_peak_8341	Local OCR		10	54078506	54078507	LargeWhite_peak_9102	Distal OCR
10	27083412	27083413	LargeWhite_peak_8342	Local OCR		10	54096325	54096326	LargeWhite_peak_9103	Distal OCR
10	27095104	27095105	LargeWhite_peak_8343	Local OCR		10	54676002	54676003	LargeWhite_peak_9111b	Distal OCR
10	27096674	27096675	LargeWhite_peak_8344	Local OCR		10	54676239	54676240	LargeWhite_peak_9111c	Distal OCR
10	27101684	27101685	LargeWhite_peak_8345a	Local OCR		10	54676572	54676573	LargeWhite_peak_9111d	Distal OCR
10	27102057	27102058	LargeWhite_peak_8345b	Local OCR		10	54676791	54676792	LargeWhite_peak_9111e	Distal OCR
10	27108454	27108455	LargeWhite_peak_8346a	Local OCR		10	54760493	54760494	LargeWhite_peak_9112	Distal OCR
10	27108571	27108572	LargeWhite_peak_8346b	Local OCR		10	5532590	5532591	LargeWhite_peak_7515	Distal OCR
10	27108844	27108845	LargeWhite_peak_8346c	Local OCR		10	56173326	56173327	LargeWhite_peak_9126d	Distal OCR
10	27116171	27116172	LargeWhite_peak_8347a	Local OCR		10	56188228	56188229	LargeWhite_peak_9127a	Distal OCR
10	27116365	27116366	LargeWhite_peak_8347b	Local OCR		10	56188401	56188402	LargeWhite_peak_9127b	Distal OCR
10	27116672	27116673	LargeWhite_peak_8347c	Local OCR		10	56189093	56189094	LargeWhite_peak_9128	Distal OCR
10	27119577	27119578	LargeWhite_peak_8348a	Local OCR		10	56199322	56199323	LargeWhite_peak_9129	Distal OCR
10	27119918	27119919	LargeWhite_peak_8348b	Local OCR		10	56200006	56200007	LargeWhite_peak_9130a	Distal OCR
10	27131776	27131777	LargeWhite_peak_8349a	Local OCR		10	56200255	56200256	LargeWhite_peak_9130b	Distal OCR
10	27132067	27132068	LargeWhite_peak_8349b	Local OCR		10	56226482	56226483	LargeWhite_peak_9131	Distal OCR
10	27135648	27135649	LargeWhite_peak_8350	Local OCR		10	56244641	56244642	LargeWhite_peak_9133a	Distal OCR
10	27140061	27140062	LargeWhite_peak_8351a	Local OCR		10	56244968	56244969	LargeWhite_peak_9133b	Distal OCR
10	27140352	27140353	LargeWhite_peak_8351b	Local OCR		10	56245370	56245371	LargeWhite_peak_9133c	Distal OCR
10	27146297	27146298	LargeWhite_peak_8352a	Local OCR		10	56245554	56245555	LargeWhite_peak_9133d	Distal OCR
10	27146460	27146461	LargeWhite_peak_8352b	Local OCR		10	56256759	56256760	LargeWhite_peak_9134	Distal OCR
10	27158936	27158937	LargeWhite_peak_8353a	Local OCR		10	56264318	56264319	LargeWhite_peak_9135a	Distal OCR
10	27159223	27159224	LargeWhite_peak_8353b	Local OCR		10	56264696	56264697	LargeWhite_peak_9135b	Distal OCR
10	27160069	27160070	LargeWhite_peak_8354a	Local OCR		10	56264995	56264996	LargeWhite_peak_9135c	Distal OCR
10	27160448	27160449	LargeWhite_peak_8354b	Local OCR		10	56265442	56265443	LargeWhite_peak_9136	Distal OCR
10	27160941	27160942	LargeWhite_peak_8354c	Local OCR		10	5633907	5633908	LargeWhite_peak_7516	Distal OCR
10	27161140	27161141	LargeWhite_peak_8354d	Local OCR		10	56430811	56430812	LargeWhite_peak_9145i	Distal OCR
10	27161460	27161461	LargeWhite_peak_8354e	Local OCR		10	56471447	56471448	LargeWhite_peak_9146	Distal OCR
10	27588219	27588220	LargeWhite_peak_8377a	Local OCR		10	56475943	56475944	LargeWhite_peak_9147	Distal OCR
10	27588604	27588605	LargeWhite_peak_8377b	Local OCR		10	56540426	56540427	LargeWhite_peak_9148a	Distal OCR
10	27621713	27621714	LargeWhite_peak_8378	Local OCR		10	56540664	56540665	LargeWhite_peak_9148b	Distal OCR
10	27628633	27628634	LargeWhite_peak_8379c	Local OCR		10	56541144	56541145	LargeWhite_peak_9148c	Distal OCR
10	27631219	27631220	LargeWhite_peak_8380a	Local OCR		10	56672431	56672432	LargeWhite_peak_9151	Distal OCR
10	27631479	27631480	LargeWhite_peak_8380b	Local OCR		10	56696812	56696813	LargeWhite_peak_9152	Distal OCR
10	27631805	27631806	LargeWhite_peak_8380c	Local OCR		10	56715055	56715056	LargeWhite_peak_9153	Distal OCR
10	27638281	27638282	LargeWhite_peak_8381a	Local OCR		10	56715941	56715942	LargeWhite_peak_9154	Distal OCR
10	27638830	27638831	LargeWhite_peak_8381b	Local OCR		10	56757718	56757719	LargeWhite_peak_9155	Distal OCR
10	27674405	27674406	LargeWhite_peak_8382a	Local OCR		10	56758545	56758546	LargeWhite_peak_9156	Distal OCR
10	27722881	27722882	LargeWhite_peak_8383a	Local OCR		10	56760155	56760156	LargeWhite_peak_9157	Distal OCR
10	27723195	27723196	LargeWhite_peak_8383b	Local OCR		10	56791880	56791881	LargeWhite_peak_9161	Distal OCR
10	27744297	27744298	LargeWhite_peak_8384a	Local OCR		10	56829480	56829481	LargeWhite_peak_9162	Distal OCR
10	27744484	27744485	LargeWhite_peak_8384b	Local OCR		10	56831579	56831580	LargeWhite_peak_9163	Distal OCR
10	27745546	27745547	LargeWhite_peak_8385a	Local OCR		10	56841219	56841220	LargeWhite_peak_9164	Distal OCR
10	27745777	27745778	LargeWhite_peak_8385b	Local OCR		10	5686653	5686654	LargeWhite_peak_7517	Distal OCR
10	27758620	27758621	LargeWhite_peak_8386a	Local OCR		10	56889220	56889221	LargeWhite_peak_9165	Distal OCR
10	27758858	27758859	LargeWhite_peak_8386b	Local OCR		10	56911328	56911329	LargeWhite_peak_9166a	Distal OCR
10	27767860	27767861	LargeWhite_peak_8387	Local OCR		10	56911506	56911507	LargeWhite_peak_9166b	Distal OCR
10	27820981	27820982	LargeWhite_peak_8388a	Local OCR		10	56963011	56963012	LargeWhite_peak_9169a	Distal OCR
10	27821206	27821207	LargeWhite_peak_8388b	Local OCR		10	56963118	56963119	LargeWhite_peak_9169b	Distal OCR
10	27830144	27830145	LargeWhite_peak_8389a	Local OCR		10	56963388	56963389	LargeWhite_peak_9169c	Distal OCR
10	27830455	27830456	LargeWhite_peak_8389b	Local OCR		10	5716193	5716194	LargeWhite_peak_7518	Distal OCR
10	27830999	27831000	LargeWhite_peak_8389c	Local OCR		10	5723934	5723935	LargeWhite_peak_7519a	Distal OCR
10	27836691	27836692	LargeWhite_peak_8390a	Local OCR		10	5724205	5724206	LargeWhite_peak_7519b	Distal OCR
10	27837043	27837044	LargeWhite_peak_8390b	Local OCR		10	5724422	5724423	LargeWhite_peak_7519c	Distal OCR
10	27842615	27842616	LargeWhite_peak_8391a	Local OCR		10	5724599	5724600	LargeWhite_peak_7519d	Distal OCR
10	27842926	27842927	LargeWhite_peak_8391b	Local OCR		10	5743587	5743588	LargeWhite_peak_7520	Distal OCR
10	27844828	27844829	LargeWhite_peak_8392	Local OCR		10	57600645	57600646	LargeWhite_peak_9202c	Distal OCR
10	27848039	27848040	LargeWhite_peak_8393a	Local OCR		10	57600884	57600885	LargeWhite_peak_9202d	Distal OCR
10	27848668	27848669	LargeWhite_peak_8393b	Local OCR		10	57637404	57637405	LargeWhite_peak_9203a	Distal OCR
10	27848815	27848816	LargeWhite_peak_8393c	Local OCR		10	57637893	57637894	LargeWhite_peak_9203b	Distal OCR
10	27849028	27849029	LargeWhite_peak_8393d	Local OCR		10	57650658	57650659	LargeWhite_peak_9204a	Distal OCR
10	27884960	27884961	LargeWhite_peak_8394a	Local OCR		10	57650891	57650892	LargeWhite_peak_9204b	Distal OCR
10	27885140	27885141	LargeWhite_peak_8394b	Local OCR		10	57659595	57659596	LargeWhite_peak_9205a	Distal OCR
10	27919131	27919132	LargeWhite_peak_8395	Local OCR		10	57659914	57659915	LargeWhite_peak_9205b	Distal OCR
10	27953672	27953673	LargeWhite_peak_8396a	Local OCR		10	57674241	57674242	LargeWhite_peak_9206a	Distal OCR
10	27953904	27953905	LargeWhite_peak_8396b	Local OCR		10	57674556	57674557	LargeWhite_peak_9206b	Distal OCR
10	27954268	27954269	LargeWhite_peak_8396c	Local OCR		10	57799278	57799279	LargeWhite_peak_9207b	Distal OCR
10	28507958	28507959	LargeWhite_peak_8411a	Local OCR		10	57799553	57799554	LargeWhite_peak_9207c	Distal OCR
10	28508235	28508236	LargeWhite_peak_8411b	Local OCR		10	57829218	57829219	LargeWhite_peak_9208a	Distal OCR
10	28508393	28508394	LargeWhite_peak_8411c	Local OCR		10	57829538	57829539	LargeWhite_peak_9208b	Distal OCR
10	28508947	28508948	LargeWhite_peak_8412a	Local OCR		10	57896871	57896872	LargeWhite_peak_9211a	Distal OCR
10	28509454	28509455	LargeWhite_peak_8412b	Local OCR		10	57897243	57897244	LargeWhite_peak_9211b	Distal OCR
10	28509751	28509752	LargeWhite_peak_8412c	Local OCR		10	58090817	58090818	LargeWhite_peak_9225a	Distal OCR
10	28578128	28578129	LargeWhite_peak_8414	Local OCR		10	58091065	58091066	LargeWhite_peak_9225b	Distal OCR
10	28814558	28814559	LargeWhite_peak_8424	Local OCR		10	58096937	58096938	LargeWhite_peak_9227c	Distal OCR
10	28856612	28856613	LargeWhite_peak_8427	Local OCR		10	58159817	58159818	LargeWhite_peak_9228	Distal OCR
10	28866461	28866462	LargeWhite_peak_8428	Local OCR		10	58268788	58268789	LargeWhite_peak_9229	Distal OCR
10	28988357	28988358	LargeWhite_peak_8429	Local OCR		10	58295851	58295852	LargeWhite_peak_9230	Distal OCR
10	28989296	28989297	LargeWhite_peak_8430	Local OCR		10	58307676	58307677	LargeWhite_peak_9231	Distal OCR
10	28995276	28995277	LargeWhite_peak_8431a	Local OCR		10	58309950	58309951	LargeWhite_peak_9232	Distal OCR
10	28995466	28995467	LargeWhite_peak_8431b	Local OCR		10	58316129	58316130	LargeWhite_peak_9233	Distal OCR
10	28995652	28995653	LargeWhite_peak_8431c	Local OCR		10	58347656	58347657	LargeWhite_peak_9234	Distal OCR
10	28995909	28995910	LargeWhite_peak_8431d	Local OCR		10	58380528	58380529	LargeWhite_peak_9235a	Distal OCR
10	28996066	28996067	LargeWhite_peak_8431e	Local OCR		10	58380765	58380766	LargeWhite_peak_9235b	Distal OCR
10	2900234	2900235	LargeWhite_peak_7507	Local OCR		10	58386584	58386585	LargeWhite_peak_9236	Distal OCR
10	29065651	29065652	LargeWhite_peak_8432a	Local OCR		10	58396294	58396295	LargeWhite_peak_9237	Distal OCR
10	29065898	29065899	LargeWhite_peak_8432b	Local OCR		10	58400856	58400857	LargeWhite_peak_9238	Distal OCR
10	29066179	29066180	LargeWhite_peak_8432c	Local OCR		10	58469282	58469283	LargeWhite_peak_9239	Distal OCR
10	29066595	29066596	LargeWhite_peak_8432d	Local OCR		10	58476694	58476695	LargeWhite_peak_9240a	Distal OCR
10	29117631	29117632	LargeWhite_peak_8434a	Local OCR		10	58476970	58476971	LargeWhite_peak_9240b	Distal OCR
10	29117886	29117887	LargeWhite_peak_8434b	Local OCR		10	58501318	58501319	LargeWhite_peak_9241	Distal OCR
10	29118337	29118338	LargeWhite_peak_8434c	Local OCR		10	5852344	5852345	LargeWhite_peak_7523	Distal OCR
10	29118512	29118513	LargeWhite_peak_8434d	Local OCR		10	58619574	58619575	LargeWhite_peak_9242a	Distal OCR
10	29127783	29127784	LargeWhite_peak_8435	Local OCR		10	58619807	58619808	LargeWhite_peak_9242b	Distal OCR
10	29157800	29157801	LargeWhite_peak_8436	Local OCR		10	58621835	58621836	LargeWhite_peak_9243a	Distal OCR
10	29167238	29167239	LargeWhite_peak_8437a	Local OCR		10	58622034	58622035	LargeWhite_peak_9243b	Distal OCR
10	29167495	29167496	LargeWhite_peak_8437b	Local OCR		10	58779548	58779549	LargeWhite_peak_9244	Distal OCR
10	29170855	29170856	LargeWhite_peak_8438	Local OCR		10	58890214	58890215	LargeWhite_peak_9245	Distal OCR
10	29185899	29185900	LargeWhite_peak_8439a	Local OCR		10	58943714	58943715	LargeWhite_peak_9246	Distal OCR
10	29186175	29186176	LargeWhite_peak_8439b	Local OCR		10	59023137	59023138	LargeWhite_peak_9247	Distal OCR
10	29186498	29186499	LargeWhite_peak_8439c	Local OCR		10	59195536	59195537	LargeWhite_peak_9252	Distal OCR
10	29195315	29195316	LargeWhite_peak_8440	Local OCR		10	59630330	59630331	LargeWhite_peak_9275a	Distal OCR
10	29196830	29196831	LargeWhite_peak_8441	Local OCR		10	59630571	59630572	LargeWhite_peak_9275b	Distal OCR
10	29264028	29264029	LargeWhite_peak_8442	Local OCR		10	59631068	59631069	LargeWhite_peak_9275c	Distal OCR
10	29322364	29322365	LargeWhite_peak_8443a	Local OCR		10	59892737	59892738	LargeWhite_peak_9283b	Distal OCR
10	29439640	29439641	LargeWhite_peak_8446a	Local OCR		10	59893119	59893120	LargeWhite_peak_9283c	Distal OCR
10	29439855	29439856	LargeWhite_peak_8446b	Local OCR		10	59893398	59893399	LargeWhite_peak_9283d	Distal OCR
10	29440143	29440144	LargeWhite_peak_8446c	Local OCR		10	60100423	60100424	LargeWhite_peak_9295a	Distal OCR
10	29440357	29440358	LargeWhite_peak_8446d	Local OCR		10	60100666	60100667	LargeWhite_peak_9295b	Distal OCR
10	29440818	29440819	LargeWhite_peak_8446e	Local OCR		10	60108392	60108393	LargeWhite_peak_9296	Distal OCR
10	29451273	29451274	LargeWhite_peak_8447	Local OCR		10	60109184	60109185	LargeWhite_peak_9297	Distal OCR
10	29539159	29539160	LargeWhite_peak_8448	Local OCR		10	60138798	60138799	LargeWhite_peak_9300e	Distal OCR
10	29586621	29586622	LargeWhite_peak_8449	Local OCR		10	60171830	60171831	LargeWhite_peak_9301	Distal OCR
10	2963351	2963352	LargeWhite_peak_7508a	Local OCR		10	60172239	60172240	LargeWhite_peak_9302	Distal OCR
10	2963545	2963546	LargeWhite_peak_7508b	Local OCR		10	60196339	60196340	LargeWhite_peak_9303	Distal OCR
10	2963781	2963782	LargeWhite_peak_7508c	Local OCR		10	60419845	60419846	LargeWhite_peak_9312	Distal OCR
10	2963963	2963964	LargeWhite_peak_7508d	Local OCR		10	60435960	60435961	LargeWhite_peak_9313	Distal OCR
10	2966523	2966524	LargeWhite_peak_7509a	Local OCR		10	61255948	61255949	LargeWhite_peak_9356a	Distal OCR
10	2966762	2966763	LargeWhite_peak_7509b	Local OCR		10	61256258	61256259	LargeWhite_peak_9356b	Distal OCR
10	2967088	2967089	LargeWhite_peak_7509c	Local OCR		10	61269787	61269788	LargeWhite_peak_9357a	Distal OCR
10	30151100	30151101	LargeWhite_peak_8455	Local OCR		10	61270052	61270053	LargeWhite_peak_9357b	Distal OCR
10	30203340	30203341	LargeWhite_peak_8456	Local OCR		10	61310761	61310762	LargeWhite_peak_9358	Distal OCR
10	30214971	30214972	LargeWhite_peak_8457	Local OCR		10	61667162	61667163	LargeWhite_peak_9360	Distal OCR
10	30250932	30250933	LargeWhite_peak_8458	Local OCR		10	61708836	61708837	LargeWhite_peak_9361a	Distal OCR
10	30268505	30268506	LargeWhite_peak_8459	Local OCR		10	61709046	61709047	LargeWhite_peak_9361b	Distal OCR
10	30270334	30270335	LargeWhite_peak_8460	Local OCR		10	61709271	61709272	LargeWhite_peak_9361c	Distal OCR
10	30427687	30427688	LargeWhite_peak_8461	Local OCR		10	61741669	61741670	LargeWhite_peak_9362	Distal OCR
10	30428551	30428552	LargeWhite_peak_8462	Local OCR		10	61755784	61755785	LargeWhite_peak_9363	Distal OCR
10	30429385	30429386	LargeWhite_peak_8463a	Local OCR		10	61782382	61782383	LargeWhite_peak_9364a	Distal OCR
10	30429607	30429608	LargeWhite_peak_8463b	Local OCR		10	61782689	61782690	LargeWhite_peak_9364b	Distal OCR
10	30577065	30577066	LargeWhite_peak_8464	Local OCR		10	61808594	61808595	LargeWhite_peak_9365a	Distal OCR
10	30815034	30815035	LargeWhite_peak_8467a	Local OCR		10	61809046	61809047	LargeWhite_peak_9365b	Distal OCR
10	30815421	30815422	LargeWhite_peak_8467b	Local OCR		10	62469180	62469181	LargeWhite_peak_9367	Distal OCR
10	30815659	30815660	LargeWhite_peak_8467c	Local OCR		10	62706957	62706958	LargeWhite_peak_9368a	Distal OCR
10	30926398	30926399	LargeWhite_peak_8472a	Local OCR		10	62707361	62707362	LargeWhite_peak_9368b	Distal OCR
10	30926831	30926832	LargeWhite_peak_8472b	Local OCR		10	63072284	63072285	LargeWhite_peak_9369a	Distal OCR
10	30927083	30927084	LargeWhite_peak_8472c	Local OCR		10	63072512	63072513	LargeWhite_peak_9369b	Distal OCR
10	30975232	30975233	LargeWhite_peak_8473a	Local OCR		10	63149798	63149799	LargeWhite_peak_9370	Distal OCR
10	30975691	30975692	LargeWhite_peak_8473b	Local OCR		10	63194456	63194457	LargeWhite_peak_9371	Distal OCR
10	30976077	30976078	LargeWhite_peak_8473c	Local OCR		10	63388942	63388943	LargeWhite_peak_9372a	Distal OCR
10	30976316	30976317	LargeWhite_peak_8473d	Local OCR		10	63389204	63389205	LargeWhite_peak_9372b	Distal OCR
10	30976479	30976480	LargeWhite_peak_8473e	Local OCR		10	63389505	63389506	LargeWhite_peak_9372c	Distal OCR
10	30976720	30976721	LargeWhite_peak_8473f	Local OCR		10	63389669	63389670	LargeWhite_peak_9372d	Distal OCR
10	31000651	31000652	LargeWhite_peak_8474a	Local OCR		10	63389933	63389934	LargeWhite_peak_9372e	Distal OCR
10	31000832	31000833	LargeWhite_peak_8474b	Local OCR		10	63392615	63392616	LargeWhite_peak_9373a	Distal OCR
10	31000977	31000978	LargeWhite_peak_8474c	Local OCR		10	63392888	63392889	LargeWhite_peak_9373b	Distal OCR
10	31001244	31001245	LargeWhite_peak_8474d	Local OCR		10	63399410	63399411	LargeWhite_peak_9374	Distal OCR
10	31025748	31025749	LargeWhite_peak_8476a	Local OCR		10	63406182	63406183	LargeWhite_peak_9375	Distal OCR
10	31026145	31026146	LargeWhite_peak_8476b	Local OCR		10	63416526	63416527	LargeWhite_peak_9376	Distal OCR
10	31141199	31141200	LargeWhite_peak_8477a	Local OCR		10	63773082	63773083	LargeWhite_peak_9390	Distal OCR
10	31141653	31141654	LargeWhite_peak_8477b	Local OCR		10	63778082	63778083	LargeWhite_peak_9391a	Distal OCR
10	31141831	31141832	LargeWhite_peak_8477c	Local OCR		10	63778337	63778338	LargeWhite_peak_9391b	Distal OCR
10	31142056	31142057	LargeWhite_peak_8477d	Local OCR		10	63789866	63789867	LargeWhite_peak_9392	Distal OCR
10	31275913	31275914	LargeWhite_peak_8478a	Local OCR		10	63813140	63813141	LargeWhite_peak_9393	Distal OCR
10	31276297	31276298	LargeWhite_peak_8478b	Local OCR		10	64074131	64074132	LargeWhite_peak_9405	Distal OCR
10	31276635	31276636	LargeWhite_peak_8478c	Local OCR		10	64133427	64133428	LargeWhite_peak_9407	Distal OCR
10	31276869	31276870	LargeWhite_peak_8478d	Local OCR		10	64147273	64147274	LargeWhite_peak_9408	Distal OCR
10	31328795	31328796	LargeWhite_peak_8479	Local OCR		10	64165725	64165726	LargeWhite_peak_9409	Distal OCR
10	31340248	31340249	LargeWhite_peak_8480a	Local OCR		10	64229302	64229303	LargeWhite_peak_9410	Distal OCR
10	31340617	31340618	LargeWhite_peak_8480b	Local OCR		10	64266592	64266593	LargeWhite_peak_9411	Distal OCR
10	31340868	31340869	LargeWhite_peak_8480c	Local OCR		10	64273364	64273365	LargeWhite_peak_9412	Distal OCR
10	31416543	31416544	LargeWhite_peak_8481a	Local OCR		10	64368383	64368384	LargeWhite_peak_9413	Distal OCR
10	31416891	31416892	LargeWhite_peak_8481b	Local OCR		10	64416330	64416331	LargeWhite_peak_9414	Distal OCR
10	31417409	31417410	LargeWhite_peak_8481c	Local OCR		10	64442958	64442959	LargeWhite_peak_9415	Distal OCR
10	31490859	31490860	LargeWhite_peak_8482a	Local OCR		10	64443447	64443448	LargeWhite_peak_9416a	Distal OCR
10	31491138	31491139	LargeWhite_peak_8482b	Local OCR		10	64443639	64443640	LargeWhite_peak_9416b	Distal OCR
10	31496598	31496599	LargeWhite_peak_8483	Local OCR		10	64448606	64448607	LargeWhite_peak_9417	Distal OCR
10	31500794	31500795	LargeWhite_peak_8484	Local OCR		10	64649728	64649729	LargeWhite_peak_9426	Distal OCR
10	31518694	31518695	LargeWhite_peak_8485	Local OCR		10	64651714	64651715	LargeWhite_peak_9427	Distal OCR
10	31530607	31530608	LargeWhite_peak_8486	Local OCR		10	64660517	64660518	LargeWhite_peak_9428a	Distal OCR
10	31668907	31668908	LargeWhite_peak_8487a	Local OCR		10	64660790	64660791	LargeWhite_peak_9428b	Distal OCR
10	31669392	31669393	LargeWhite_peak_8487b	Local OCR		10	64660946	64660947	LargeWhite_peak_9428c	Distal OCR
10	31676660	31676661	LargeWhite_peak_8488a	Local OCR		10	64662453	64662454	LargeWhite_peak_9429	Distal OCR
10	31677004	31677005	LargeWhite_peak_8488b	Local OCR		10	64664060	64664061	LargeWhite_peak_9430	Distal OCR
10	31691281	31691282	LargeWhite_peak_8489a	Local OCR		10	64734525	64734526	LargeWhite_peak_9432a	Distal OCR
10	31691644	31691645	LargeWhite_peak_8489b	Local OCR		10	64734795	64734796	LargeWhite_peak_9432b	Distal OCR
10	31692609	31692610	LargeWhite_peak_8490a	Local OCR		10	64802420	64802421	LargeWhite_peak_9436c	Distal OCR
10	31692905	31692906	LargeWhite_peak_8490b	Local OCR		10	64803202	64803203	LargeWhite_peak_9437a	Distal OCR
10	31713641	31713642	LargeWhite_peak_8491	Local OCR		10	64803569	64803570	LargeWhite_peak_9437b	Distal OCR
10	31714112	31714113	LargeWhite_peak_8492a	Local OCR		10	64804122	64804123	LargeWhite_peak_9437c	Distal OCR
10	31714368	31714369	LargeWhite_peak_8492b	Local OCR		10	64804618	64804619	LargeWhite_peak_9437d	Distal OCR
10	31928703	31928704	LargeWhite_peak_8496a	Local OCR		10	64812538	64812539	LargeWhite_peak_9438a	Distal OCR
10	31928994	31928995	LargeWhite_peak_8496b	Local OCR		10	64812767	64812768	LargeWhite_peak_9438b	Distal OCR
10	31929272	31929273	LargeWhite_peak_8496c	Local OCR		10	64819819	64819820	LargeWhite_peak_9439	Distal OCR
10	32093844	32093845	LargeWhite_peak_8498	Local OCR		10	64820607	64820608	LargeWhite_peak_9440	Distal OCR
10	32110419	32110420	LargeWhite_peak_8500	Local OCR		10	64827920	64827921	LargeWhite_peak_9441a	Distal OCR
10	32133857	32133858	LargeWhite_peak_8502a	Local OCR		10	64828332	64828333	LargeWhite_peak_9441b	Distal OCR
10	32134133	32134134	LargeWhite_peak_8502b	Local OCR		10	64828718	64828719	LargeWhite_peak_9441c	Distal OCR
10	32134359	32134360	LargeWhite_peak_8502c	Local OCR		10	64837799	64837800	LargeWhite_peak_9442a	Distal OCR
10	32134700	32134701	LargeWhite_peak_8502d	Local OCR		10	64838157	64838158	LargeWhite_peak_9442b	Distal OCR
10	32134995	32134996	LargeWhite_peak_8502e	Local OCR		10	64838588	64838589	LargeWhite_peak_9442c	Distal OCR
10	32140851	32140852	LargeWhite_peak_8503a	Local OCR		10	64847426	64847427	LargeWhite_peak_9443	Distal OCR
10	32141118	32141119	LargeWhite_peak_8503b	Local OCR		10	64854599	64854600	LargeWhite_peak_9444	Distal OCR
10	32148736	32148737	LargeWhite_peak_8504a	Local OCR		10	64858126	64858127	LargeWhite_peak_9445	Distal OCR
10	32149090	32149091	LargeWhite_peak_8504b	Local OCR		10	64858692	64858693	LargeWhite_peak_9446	Distal OCR
10	32149419	32149420	LargeWhite_peak_8504c	Local OCR		10	64864282	64864283	LargeWhite_peak_9447a	Distal OCR
10	32154445	32154446	LargeWhite_peak_8505	Local OCR		10	64864464	64864465	LargeWhite_peak_9447b	Distal OCR
10	32160425	32160426	LargeWhite_peak_8506a	Local OCR		10	64864698	64864699	LargeWhite_peak_9447c	Distal OCR
10	32160834	32160835	LargeWhite_peak_8506b	Local OCR		10	64864892	64864893	LargeWhite_peak_9447d	Distal OCR
10	32171645	32171646	LargeWhite_peak_8507	Local OCR		10	64870525	64870526	LargeWhite_peak_9448a	Distal OCR
10	32180306	32180307	LargeWhite_peak_8508a	Local OCR		10	64870766	64870767	LargeWhite_peak_9448b	Distal OCR
10	32180635	32180636	LargeWhite_peak_8508b	Local OCR		10	64908999	64909000	LargeWhite_peak_9450	Distal OCR
10	32188537	32188538	LargeWhite_peak_8509a	Local OCR		10	65004917	65004918	LargeWhite_peak_9456	Distal OCR
10	32188795	32188796	LargeWhite_peak_8509b	Local OCR		10	65124281	65124282	LargeWhite_peak_9462	Distal OCR
10	32189228	32189229	LargeWhite_peak_8509c	Local OCR		10	65134473	65134474	LargeWhite_peak_9463	Distal OCR
10	32189434	32189435	LargeWhite_peak_8509d	Local OCR		10	65267521	65267522	LargeWhite_peak_9469b	Distal OCR
10	32189665	32189666	LargeWhite_peak_8509e	Local OCR		10	65318035	65318036	LargeWhite_peak_9475	Distal OCR
10	32209403	32209404	LargeWhite_peak_8512a	Local OCR		10	65320568	65320569	LargeWhite_peak_9476a	Distal OCR
10	32209686	32209687	LargeWhite_peak_8512b	Local OCR		10	65320941	65320942	LargeWhite_peak_9476b	Distal OCR
10	32211313	32211314	LargeWhite_peak_8513a	Local OCR		10	65324700	65324701	LargeWhite_peak_9477	Distal OCR
10	32211825	32211826	LargeWhite_peak_8513b	Local OCR		10	65329903	65329904	LargeWhite_peak_9478a	Distal OCR
10	32223482	32223483	LargeWhite_peak_8514	Local OCR		10	65330190	65330191	LargeWhite_peak_9478b	Distal OCR
10	32229542	32229543	LargeWhite_peak_8515	Local OCR		10	65338171	65338172	LargeWhite_peak_9479a	Distal OCR
10	32242505	32242506	LargeWhite_peak_8516a	Local OCR		10	65338514	65338515	LargeWhite_peak_9479b	Distal OCR
10	32242712	32242713	LargeWhite_peak_8516b	Local OCR		10	65383391	65383392	LargeWhite_peak_9480b	Distal OCR
10	32243238	32243239	LargeWhite_peak_8516c	Local OCR		10	65385684	65385685	LargeWhite_peak_9481a	Distal OCR
10	32243596	32243597	LargeWhite_peak_8516d	Local OCR		10	65385968	65385969	LargeWhite_peak_9481b	Distal OCR
10	32244865	32244866	LargeWhite_peak_8517a	Local OCR		10	65392654	65392655	LargeWhite_peak_9482	Distal OCR
10	32245135	32245136	LargeWhite_peak_8517b	Local OCR		10	65414532	65414533	LargeWhite_peak_9484	Distal OCR
10	32272415	32272416	LargeWhite_peak_8521a	Local OCR		10	65415038	65415039	LargeWhite_peak_9485	Distal OCR
10	32272554	32272555	LargeWhite_peak_8521b	Local OCR		10	65470690	65470691	LargeWhite_peak_9491	Distal OCR
10	32272882	32272883	LargeWhite_peak_8521c	Local OCR		10	65471779	65471780	LargeWhite_peak_9492a	Distal OCR
10	32273140	32273141	LargeWhite_peak_8521d	Local OCR		10	65472003	65472004	LargeWhite_peak_9492b	Distal OCR
10	32276000	32276001	LargeWhite_peak_8522a	Local OCR		10	65536562	65536563	LargeWhite_peak_9495	Distal OCR
10	32276227	32276228	LargeWhite_peak_8522b	Local OCR		10	65539261	65539262	LargeWhite_peak_9496a	Distal OCR
10	32276529	32276530	LargeWhite_peak_8522c	Local OCR		10	65539497	65539498	LargeWhite_peak_9496b	Distal OCR
10	32286440	32286441	LargeWhite_peak_8523	Local OCR		10	65545995	65545996	LargeWhite_peak_9497a	Distal OCR
10	32291248	32291249	LargeWhite_peak_8524a	Local OCR		10	65546337	65546338	LargeWhite_peak_9497b	Distal OCR
10	32291394	32291395	LargeWhite_peak_8524b	Local OCR		10	65552661	65552662	LargeWhite_peak_9498	Distal OCR
10	32291818	32291819	LargeWhite_peak_8524c	Local OCR		10	65730384	65730385	LargeWhite_peak_9509	Distal OCR
10	32292123	32292124	LargeWhite_peak_8524d	Local OCR		10	65734842	65734843	LargeWhite_peak_9510	Distal OCR
10	32295363	32295364	LargeWhite_peak_8525a	Local OCR		10	65736514	65736515	LargeWhite_peak_9511	Distal OCR
10	32295614	32295615	LargeWhite_peak_8525b	Local OCR		10	65797168	65797169	LargeWhite_peak_9512a	Distal OCR
10	32295821	32295822	LargeWhite_peak_8525c	Local OCR		10	65797440	65797441	LargeWhite_peak_9512b	Distal OCR
10	32296085	32296086	LargeWhite_peak_8525d	Local OCR		10	65810770	65810771	LargeWhite_peak_9513a	Distal OCR
10	32299845	32299846	LargeWhite_peak_8526	Local OCR		10	65811028	65811029	LargeWhite_peak_9513b	Distal OCR
10	32304835	32304836	LargeWhite_peak_8527	Local OCR		10	65827670	65827671	LargeWhite_peak_9514	Distal OCR
10	32323711	32323712	LargeWhite_peak_8528	Local OCR		10	65831151	65831152	LargeWhite_peak_9515	Distal OCR
10	32345796	32345797	LargeWhite_peak_8529	Local OCR		10	65869044	65869045	LargeWhite_peak_9516a	Distal OCR
10	32349475	32349476	LargeWhite_peak_8530a	Local OCR		10	65869294	65869295	LargeWhite_peak_9516b	Distal OCR
10	32349798	32349799	LargeWhite_peak_8530b	Local OCR		10	65923456	65923457	LargeWhite_peak_9517	Distal OCR
10	32355187	32355188	LargeWhite_peak_8531a	Local OCR		10	65927291	65927292	LargeWhite_peak_9518	Distal OCR
10	32355621	32355622	LargeWhite_peak_8531b	Local OCR		10	65961272	65961273	LargeWhite_peak_9519a	Distal OCR
10	32356087	32356088	LargeWhite_peak_8531c	Local OCR		10	65961577	65961578	LargeWhite_peak_9519b	Distal OCR
10	32356466	32356467	LargeWhite_peak_8531d	Local OCR		10	65971892	65971893	LargeWhite_peak_9520	Distal OCR
10	32370003	32370004	LargeWhite_peak_8532a	Local OCR		10	66000107	66000108	LargeWhite_peak_9521	Distal OCR
10	32370392	32370393	LargeWhite_peak_8532b	Local OCR		10	66050452	66050453	LargeWhite_peak_9522	Distal OCR
10	32388338	32388339	LargeWhite_peak_8533a	Local OCR		10	66052945	66052946	LargeWhite_peak_9523	Distal OCR
10	32388611	32388612	LargeWhite_peak_8533b	Local OCR		10	66060995	66060996	LargeWhite_peak_9524a	Distal OCR
10	32436360	32436361	LargeWhite_peak_8534a	Local OCR		10	66061209	66061210	LargeWhite_peak_9524b	Distal OCR
10	32436616	32436617	LargeWhite_peak_8534b	Local OCR		10	66061446	66061447	LargeWhite_peak_9524c	Distal OCR
10	32436927	32436928	LargeWhite_peak_8534c	Local OCR		10	66076216	66076217	LargeWhite_peak_9525	Distal OCR
10	32442945	32442946	LargeWhite_peak_8535	Local OCR		10	66083492	66083493	LargeWhite_peak_9526a	Distal OCR
10	32449439	32449440	LargeWhite_peak_8536	Local OCR		10	66083746	66083747	LargeWhite_peak_9526b	Distal OCR
10	32451318	32451319	LargeWhite_peak_8537	Local OCR		10	66084156	66084157	LargeWhite_peak_9526c	Distal OCR
10	32452087	32452088	LargeWhite_peak_8538	Local OCR		10	66102591	66102592	LargeWhite_peak_9527	Distal OCR
10	32466589	32466590	LargeWhite_peak_8539a	Local OCR		10	66112145	66112146	LargeWhite_peak_9528	Distal OCR
10	32466814	32466815	LargeWhite_peak_8539b	Local OCR		10	66127287	66127288	LargeWhite_peak_9529a	Distal OCR
10	32467036	32467037	LargeWhite_peak_8539c	Local OCR		10	66127606	66127607	LargeWhite_peak_9529b	Distal OCR
10	32524334	32524335	LargeWhite_peak_8540	Local OCR		10	66133919	66133920	LargeWhite_peak_9530	Distal OCR
10	32582898	32582899	LargeWhite_peak_8541	Local OCR		10	66136084	66136085	LargeWhite_peak_9531	Distal OCR
10	32625544	32625545	LargeWhite_peak_8542a	Local OCR		10	66149089	66149090	LargeWhite_peak_9532a	Distal OCR
10	32625806	32625807	LargeWhite_peak_8542b	Local OCR		10	66149344	66149345	LargeWhite_peak_9532b	Distal OCR
10	32673580	32673581	LargeWhite_peak_8543a	Local OCR		10	66149563	66149564	LargeWhite_peak_9532c	Distal OCR
10	32673977	32673978	LargeWhite_peak_8543b	Local OCR		10	66173623	66173624	LargeWhite_peak_9533	Distal OCR
10	32674274	32674275	LargeWhite_peak_8543c	Local OCR		10	66182239	66182240	LargeWhite_peak_9534a	Distal OCR
10	32711896	32711897	LargeWhite_peak_8544a	Local OCR		10	66182483	66182484	LargeWhite_peak_9534b	Distal OCR
10	32712287	32712288	LargeWhite_peak_8544b	Local OCR		10	66193715	66193716	LargeWhite_peak_9535	Distal OCR
10	32755403	32755404	LargeWhite_peak_8547a	Local OCR		10	66204267	66204268	LargeWhite_peak_9536	Distal OCR
10	32755657	32755658	LargeWhite_peak_8547b	Local OCR		10	66232211	66232212	LargeWhite_peak_9537	Distal OCR
10	32755998	32755999	LargeWhite_peak_8547c	Local OCR		10	66249199	66249200	LargeWhite_peak_9538	Distal OCR
10	32773818	32773819	LargeWhite_peak_8548	Local OCR		10	66275070	66275071	LargeWhite_peak_9539a	Distal OCR
10	32780093	32780094	LargeWhite_peak_8549	Local OCR		10	66275317	66275318	LargeWhite_peak_9539b	Distal OCR
10	32782232	32782233	LargeWhite_peak_8550	Local OCR		10	66275559	66275560	LargeWhite_peak_9539c	Distal OCR
10	32783014	32783015	LargeWhite_peak_8551a	Local OCR		10	66275968	66275969	LargeWhite_peak_9539d	Distal OCR
10	32783211	32783212	LargeWhite_peak_8551b	Local OCR		10	66284539	66284540	LargeWhite_peak_9540	Distal OCR
10	32868025	32868026	LargeWhite_peak_8552a	Local OCR		10	66292752	66292753	LargeWhite_peak_9541	Distal OCR
10	32868254	32868255	LargeWhite_peak_8552b	Local OCR		10	66296306	66296307	LargeWhite_peak_9542	Distal OCR
10	32889578	32889579	LargeWhite_peak_8553	Local OCR		10	66313206	66313207	LargeWhite_peak_9543	Distal OCR
10	33013590	33013591	LargeWhite_peak_8554a	Local OCR		10	66316773	66316774	LargeWhite_peak_9544	Distal OCR
10	33013976	33013977	LargeWhite_peak_8554b	Local OCR		10	66370375	66370376	LargeWhite_peak_9545	Distal OCR
10	33021653	33021654	LargeWhite_peak_8555a	Local OCR		10	66377418	66377419	LargeWhite_peak_9546	Distal OCR
10	33021963	33021964	LargeWhite_peak_8555b	Local OCR		10	66379663	66379664	LargeWhite_peak_9547	Distal OCR
10	33029074	33029075	LargeWhite_peak_8556a	Local OCR		10	66399984	66399985	LargeWhite_peak_9548a	Distal OCR
10	33029296	33029297	LargeWhite_peak_8556b	Local OCR		10	66400229	66400230	LargeWhite_peak_9548b	Distal OCR
10	33045033	33045034	LargeWhite_peak_8558a	Local OCR		10	66403906	66403907	LargeWhite_peak_9549	Distal OCR
10	33045333	33045334	LargeWhite_peak_8558b	Local OCR		10	66406117	66406118	LargeWhite_peak_9550	Distal OCR
10	33097744	33097745	LargeWhite_peak_8560	Local OCR		10	66409464	66409465	LargeWhite_peak_9551a	Distal OCR
10	33098401	33098402	LargeWhite_peak_8561a	Local OCR		10	66409696	66409697	LargeWhite_peak_9551b	Distal OCR
10	33098722	33098723	LargeWhite_peak_8561b	Local OCR		10	66434244	66434245	LargeWhite_peak_9552a	Distal OCR
10	33099107	33099108	LargeWhite_peak_8561c	Local OCR		10	66434649	66434650	LargeWhite_peak_9552b	Distal OCR
10	33107388	33107389	LargeWhite_peak_8562a	Local OCR		10	66436099	66436100	LargeWhite_peak_9553	Distal OCR
10	33107616	33107617	LargeWhite_peak_8562b	Local OCR		10	66453867	66453868	LargeWhite_peak_9554	Distal OCR
10	33152376	33152377	LargeWhite_peak_8564a	Local OCR		10	66457575	66457576	LargeWhite_peak_9555	Distal OCR
10	33152589	33152590	LargeWhite_peak_8564b	Local OCR		10	66471947	66471948	LargeWhite_peak_9556a	Distal OCR
10	33200308	33200309	LargeWhite_peak_8565a	Local OCR		10	66472317	66472318	LargeWhite_peak_9556b	Distal OCR
10	33200534	33200535	LargeWhite_peak_8565b	Local OCR		10	66475377	66475378	LargeWhite_peak_9557a	Distal OCR
10	33227076	33227077	LargeWhite_peak_8567a	Local OCR		10	66475582	66475583	LargeWhite_peak_9557b	Distal OCR
10	33227364	33227365	LargeWhite_peak_8567b	Local OCR		10	66475718	66475719	LargeWhite_peak_9557c	Distal OCR
10	33227570	33227571	LargeWhite_peak_8567c	Local OCR		10	66498034	66498035	LargeWhite_peak_9561	Distal OCR
10	33227776	33227777	LargeWhite_peak_8567d	Local OCR		10	66499018	66499019	LargeWhite_peak_9562	Distal OCR
10	33228023	33228024	LargeWhite_peak_8567e	Local OCR		10	66518831	66518832	LargeWhite_peak_9563a	Distal OCR
10	33278022	33278023	LargeWhite_peak_8568	Local OCR		10	66519133	66519134	LargeWhite_peak_9563b	Distal OCR
10	33296598	33296599	LargeWhite_peak_8569	Local OCR		10	66519448	66519449	LargeWhite_peak_9563c	Distal OCR
10	33298035	33298036	LargeWhite_peak_8570	Local OCR		10	66529574	66529575	LargeWhite_peak_9564	Distal OCR
10	33304371	33304372	LargeWhite_peak_8571a	Local OCR		10	66560270	66560271	LargeWhite_peak_9565	Distal OCR
10	33304653	33304654	LargeWhite_peak_8571b	Local OCR		10	66617577	66617578	LargeWhite_peak_9566	Distal OCR
10	33306158	33306159	LargeWhite_peak_8572a	Local OCR		10	66628865	66628866	LargeWhite_peak_9567	Distal OCR
10	33306557	33306558	LargeWhite_peak_8572b	Local OCR		10	66633090	66633091	LargeWhite_peak_9568	Distal OCR
10	33311265	33311266	LargeWhite_peak_8573	Local OCR		10	66646458	66646459	LargeWhite_peak_9569a	Distal OCR
10	33311683	33311684	LargeWhite_peak_8574	Local OCR		10	66646796	66646797	LargeWhite_peak_9569b	Distal OCR
10	33316533	33316534	LargeWhite_peak_8575a	Local OCR		10	66673262	66673263	LargeWhite_peak_9570	Distal OCR
10	33316739	33316740	LargeWhite_peak_8575b	Local OCR		10	66680161	66680162	LargeWhite_peak_9571a	Distal OCR
10	33316953	33316954	LargeWhite_peak_8575c	Local OCR		10	66680533	66680534	LargeWhite_peak_9571b	Distal OCR
10	33317296	33317297	LargeWhite_peak_8575d	Local OCR		10	66698596	66698597	LargeWhite_peak_9572	Distal OCR
10	33317539	33317540	LargeWhite_peak_8575e	Local OCR		10	66713763	66713764	LargeWhite_peak_9573	Distal OCR
10	33317858	33317859	LargeWhite_peak_8575f	Local OCR		10	66724011	66724012	LargeWhite_peak_9574	Distal OCR
10	33318087	33318088	LargeWhite_peak_8575g	Local OCR		10	66732337	66732338	LargeWhite_peak_9575	Distal OCR
10	33323984	33323985	LargeWhite_peak_8576	Local OCR		10	66732908	66732909	LargeWhite_peak_9576	Distal OCR
10	33325699	33325700	LargeWhite_peak_8577	Local OCR		10	667753	667754	LargeWhite_peak_7453c	Distal OCR
10	33331074	33331075	LargeWhite_peak_8578	Local OCR		10	66978416	66978417	LargeWhite_peak_9588a	Distal OCR
10	33338646	33338647	LargeWhite_peak_8579	Local OCR		10	66978679	66978680	LargeWhite_peak_9588b	Distal OCR
10	33345425	33345426	LargeWhite_peak_8580	Local OCR		10	66981626	66981627	LargeWhite_peak_9589a	Distal OCR
10	33353790	33353791	LargeWhite_peak_8581a	Local OCR		10	66981915	66981916	LargeWhite_peak_9589b	Distal OCR
10	33354144	33354145	LargeWhite_peak_8581b	Local OCR		10	67082453	67082454	LargeWhite_peak_9593b	Distal OCR
10	33354363	33354364	LargeWhite_peak_8581c	Local OCR		10	67082532	67082533	LargeWhite_peak_9593c	Distal OCR
10	33354546	33354547	LargeWhite_peak_8581d	Local OCR		10	67083285	67083286	LargeWhite_peak_9593d	Distal OCR
10	33359461	33359462	LargeWhite_peak_8582	Local OCR		10	67091908	67091909	LargeWhite_peak_9594a	Distal OCR
10	33376161	33376162	LargeWhite_peak_8583	Local OCR		10	67092084	67092085	LargeWhite_peak_9594b	Distal OCR
10	33399036	33399037	LargeWhite_peak_8585a	Local OCR		10	67092910	67092911	LargeWhite_peak_9595	Distal OCR
10	33399342	33399343	LargeWhite_peak_8585b	Local OCR		10	67158269	67158270	LargeWhite_peak_9596	Distal OCR
10	33445141	33445142	LargeWhite_peak_8586a	Local OCR		10	67205871	67205872	LargeWhite_peak_9597a	Distal OCR
10	33445335	33445336	LargeWhite_peak_8586b	Local OCR		10	67206116	67206117	LargeWhite_peak_9597b	Distal OCR
10	33445659	33445660	LargeWhite_peak_8586c	Local OCR		10	67206291	67206292	LargeWhite_peak_9597c	Distal OCR
10	33445893	33445894	LargeWhite_peak_8586d	Local OCR		10	67211898	67211899	LargeWhite_peak_9598	Distal OCR
10	33469784	33469785	LargeWhite_peak_8587a	Local OCR		10	67261363	67261364	LargeWhite_peak_9599	Distal OCR
10	33470020	33470021	LargeWhite_peak_8587b	Local OCR		10	67411844	67411845	LargeWhite_peak_9600	Distal OCR
10	33475681	33475682	LargeWhite_peak_8588a	Local OCR		10	67611845	67611846	LargeWhite_peak_9601	Distal OCR
10	33476018	33476019	LargeWhite_peak_8588b	Local OCR		10	67699317	67699318	LargeWhite_peak_9602	Distal OCR
10	33494670	33494671	LargeWhite_peak_8589	Local OCR		10	67705032	67705033	LargeWhite_peak_9603	Distal OCR
10	33497524	33497525	LargeWhite_peak_8590	Local OCR		10	67717596	67717597	LargeWhite_peak_9604	Distal OCR
10	33498008	33498009	LargeWhite_peak_8591	Local OCR		10	67866192	67866193	LargeWhite_peak_9605	Distal OCR
10	33842971	33842972	LargeWhite_peak_8598	Local OCR		10	68573071	68573072	LargeWhite_peak_9631a	Distal OCR
10	33848926	33848927	LargeWhite_peak_8599a	Local OCR		10	68573354	68573355	LargeWhite_peak_9631b	Distal OCR
10	33849129	33849130	LargeWhite_peak_8599b	Local OCR		10	68573721	68573722	LargeWhite_peak_9631c	Distal OCR
10	33849322	33849323	LargeWhite_peak_8599c	Local OCR		10	68576471	68576472	LargeWhite_peak_9632a	Distal OCR
10	33865831	33865832	LargeWhite_peak_8600a	Local OCR		10	68576837	68576838	LargeWhite_peak_9632b	Distal OCR
10	33866060	33866061	LargeWhite_peak_8600b	Local OCR		10	68605402	68605403	LargeWhite_peak_9633	Distal OCR
10	33866363	33866364	LargeWhite_peak_8600c	Local OCR		10	68708309	68708310	LargeWhite_peak_9640	Distal OCR
10	33867170	33867171	LargeWhite_peak_8601a	Local OCR		10	68710205	68710206	LargeWhite_peak_9641	Distal OCR
10	33867341	33867342	LargeWhite_peak_8601b	Local OCR		10	68756746	68756747	LargeWhite_peak_9644	Distal OCR
10	33867648	33867649	LargeWhite_peak_8601c	Local OCR		10	69142714	69142715	LargeWhite_peak_9676	Distal OCR
10	33891344	33891345	LargeWhite_peak_8602a	Local OCR		10	6969711	6969712	LargeWhite_peak_7526	Distal OCR
10	33891585	33891586	LargeWhite_peak_8602b	Local OCR		10	7011351	7011352	LargeWhite_peak_7527a	Distal OCR
10	33935651	33935652	LargeWhite_peak_8603a	Local OCR		10	7011746	7011747	LargeWhite_peak_7527b	Distal OCR
10	33935891	33935892	LargeWhite_peak_8603b	Local OCR		10	7025076	7025077	LargeWhite_peak_7528a	Distal OCR
10	33937320	33937321	LargeWhite_peak_8604	Local OCR		10	7025286	7025287	LargeWhite_peak_7528b	Distal OCR
10	33938505	33938506	LargeWhite_peak_8605a	Local OCR		10	7029798	7029799	LargeWhite_peak_7529a	Distal OCR
10	33938750	33938751	LargeWhite_peak_8605b	Local OCR		10	7030057	7030058	LargeWhite_peak_7529b	Distal OCR
10	33939126	33939127	LargeWhite_peak_8605c	Local OCR		10	7038101	7038102	LargeWhite_peak_7530a	Distal OCR
10	33944493	33944494	LargeWhite_peak_8606a	Local OCR		10	7038293	7038294	LargeWhite_peak_7530b	Distal OCR
10	33944760	33944761	LargeWhite_peak_8606b	Local OCR		10	7041008	7041009	LargeWhite_peak_7531a	Distal OCR
10	33945061	33945062	LargeWhite_peak_8606c	Local OCR		10	7041229	7041230	LargeWhite_peak_7531b	Distal OCR
10	33959682	33959683	LargeWhite_peak_8607	Local OCR		10	7045940	7045941	LargeWhite_peak_7532	Distal OCR
10	34000179	34000180	LargeWhite_peak_8608	Local OCR		10	7143432	7143433	LargeWhite_peak_7533	Distal OCR
10	34001456	34001457	LargeWhite_peak_8609a	Local OCR		10	7145365	7145366	LargeWhite_peak_7534a	Distal OCR
10	34001812	34001813	LargeWhite_peak_8609b	Local OCR		10	7145685	7145686	LargeWhite_peak_7534b	Distal OCR
10	35124233	35124234	LargeWhite_peak_8610	Local OCR		10	7153881	7153882	LargeWhite_peak_7535	Distal OCR
10	35149967	35149968	LargeWhite_peak_8611	Local OCR		10	7255142	7255143	LargeWhite_peak_7536	Distal OCR
10	38388954	38388955	LargeWhite_peak_8613a	Local OCR		10	7293341	7293342	LargeWhite_peak_7538	Distal OCR
10	38389155	38389156	LargeWhite_peak_8613b	Local OCR		10	7307630	7307631	LargeWhite_peak_7539a	Distal OCR
10	38389341	38389342	LargeWhite_peak_8613c	Local OCR		10	7307883	7307884	LargeWhite_peak_7539b	Distal OCR
10	38389625	38389626	LargeWhite_peak_8613d	Local OCR		10	7326078	7326079	LargeWhite_peak_7542	Distal OCR
10	38438368	38438369	LargeWhite_peak_8614a	Local OCR		10	7368555	7368556	LargeWhite_peak_7543a	Distal OCR
10	38438606	38438607	LargeWhite_peak_8614b	Local OCR		10	7368743	7368744	LargeWhite_peak_7543b	Distal OCR
10	38438778	38438779	LargeWhite_peak_8614c	Local OCR		10	7369032	7369033	LargeWhite_peak_7543c	Distal OCR
10	38439664	38439665	LargeWhite_peak_8615	Local OCR		10	7369391	7369392	LargeWhite_peak_7543d	Distal OCR
10	38486993	38486994	LargeWhite_peak_8616	Local OCR		10	7373051	7373052	LargeWhite_peak_7544	Distal OCR
10	38529580	38529581	LargeWhite_peak_8617	Local OCR		10	7373856	7373857	LargeWhite_peak_7545a	Distal OCR
10	38579349	38579350	LargeWhite_peak_8618	Local OCR		10	7374053	7374054	LargeWhite_peak_7545b	Distal OCR
10	38607137	38607138	LargeWhite_peak_8619a	Local OCR		10	766399	766400	LargeWhite_peak_7458	Distal OCR
10	38607432	38607433	LargeWhite_peak_8619b	Local OCR		10	771486	771487	LargeWhite_peak_7459a	Distal OCR
10	38623543	38623544	LargeWhite_peak_8620	Local OCR		10	771734	771735	LargeWhite_peak_7459b	Distal OCR
10	38624639	38624640	LargeWhite_peak_8621	Local OCR		10	772106	772107	LargeWhite_peak_7459c	Distal OCR
10	38632431	38632432	LargeWhite_peak_8622	Local OCR		10	772369	772370	LargeWhite_peak_7459d	Distal OCR
10	38643781	38643782	LargeWhite_peak_8623	Local OCR		10	790142	790143	LargeWhite_peak_7460a	Distal OCR
10	38674807	38674808	LargeWhite_peak_8624a	Local OCR		10	790457	790458	LargeWhite_peak_7460b	Distal OCR
10	38675043	38675044	LargeWhite_peak_8624b	Local OCR		10	790969	790970	LargeWhite_peak_7460c	Distal OCR
10	38817577	38817578	LargeWhite_peak_8627a	Local OCR		10	791355	791356	LargeWhite_peak_7460d	Distal OCR
10	38817824	38817825	LargeWhite_peak_8627b	Local OCR		10	799052	799053	LargeWhite_peak_7461	Distal OCR
10	38888621	38888622	LargeWhite_peak_8628a	Local OCR		10	8028978	8028979	LargeWhite_peak_7550	Distal OCR
10	38889081	38889082	LargeWhite_peak_8628b	Local OCR		10	8049654	8049655	LargeWhite_peak_7551	Distal OCR
10	38970531	38970532	LargeWhite_peak_8631a	Local OCR		10	8052878	8052879	LargeWhite_peak_7552	Distal OCR
10	38970782	38970783	LargeWhite_peak_8631b	Local OCR		10	8066427	8066428	LargeWhite_peak_7553	Distal OCR
10	38971014	38971015	LargeWhite_peak_8631c	Local OCR		10	8169254	8169255	LargeWhite_peak_7554a	Distal OCR
10	38991180	38991181	LargeWhite_peak_8632	Local OCR		10	8169526	8169527	LargeWhite_peak_7554b	Distal OCR
10	38992550	38992551	LargeWhite_peak_8633	Local OCR		10	8169882	8169883	LargeWhite_peak_7554c	Distal OCR
10	39103361	39103362	LargeWhite_peak_8638	Local OCR		10	8170157	8170158	LargeWhite_peak_7554d	Distal OCR
10	39149070	39149071	LargeWhite_peak_8639	Local OCR		10	8406441	8406442	LargeWhite_peak_7573a	Distal OCR
10	39170071	39170072	LargeWhite_peak_8640a	Local OCR		10	8406832	8406833	LargeWhite_peak_7573b	Distal OCR
10	39170286	39170287	LargeWhite_peak_8640b	Local OCR		10	8407321	8407322	LargeWhite_peak_7573c	Distal OCR
10	39170582	39170583	LargeWhite_peak_8640c	Local OCR		10	8423397	8423398	LargeWhite_peak_7574a	Distal OCR
10	39170877	39170878	LargeWhite_peak_8640d	Local OCR		10	8423633	8423634	LargeWhite_peak_7574b	Distal OCR
10	39409904	39409905	LargeWhite_peak_8642	Local OCR		10	8423895	8423896	LargeWhite_peak_7574c	Distal OCR
10	39462687	39462688	LargeWhite_peak_8643a	Local OCR		10	843726	843727	LargeWhite_peak_7462	Distal OCR
10	39531478	39531479	LargeWhite_peak_8644a	Local OCR		10	8437289	8437290	LargeWhite_peak_7575	Distal OCR
10	39531744	39531745	LargeWhite_peak_8644b	Local OCR		10	8442470	8442471	LargeWhite_peak_7576	Distal OCR
10	39607371	39607372	LargeWhite_peak_8645	Local OCR		10	8454548	8454549	LargeWhite_peak_7577	Distal OCR
10	39641248	39641249	LargeWhite_peak_8646	Local OCR		10	8463508	8463509	LargeWhite_peak_7578a	Distal OCR
10	39675366	39675367	LargeWhite_peak_8647	Local OCR		10	8463797	8463798	LargeWhite_peak_7578b	Distal OCR
10	39702001	39702002	LargeWhite_peak_8648	Local OCR		10	8502862	8502863	LargeWhite_peak_7579	Distal OCR
10	39706581	39706582	LargeWhite_peak_8649	Local OCR		10	8503589	8503590	LargeWhite_peak_7580	Distal OCR
10	39732454	39732455	LargeWhite_peak_8650	Local OCR		10	8561510	8561511	LargeWhite_peak_7581a	Distal OCR
10	39745346	39745347	LargeWhite_peak_8651a	Local OCR		10	8561909	8561910	LargeWhite_peak_7581b	Distal OCR
10	39745548	39745549	LargeWhite_peak_8651b	Local OCR		10	8562349	8562350	LargeWhite_peak_7581c	Distal OCR
10	39751234	39751235	LargeWhite_peak_8652a	Local OCR		10	8572717	8572718	LargeWhite_peak_7582	Distal OCR
10	39751403	39751404	LargeWhite_peak_8652b	Local OCR		10	857572	857573	LargeWhite_peak_7463a	Distal OCR
10	39751637	39751638	LargeWhite_peak_8652c	Local OCR		10	857779	857780	LargeWhite_peak_7463b	Distal OCR
10	39763289	39763290	LargeWhite_peak_8653	Local OCR		10	858026	858027	LargeWhite_peak_7463c	Distal OCR
10	39798074	39798075	LargeWhite_peak_8654a	Local OCR		10	8588882	8588883	LargeWhite_peak_7583	Distal OCR
10	39875804	39875805	LargeWhite_peak_8658b	Local OCR		10	8605693	8605694	LargeWhite_peak_7584	Distal OCR
10	39932303	39932304	LargeWhite_peak_8659a	Local OCR		10	8606819	8606820	LargeWhite_peak_7585	Distal OCR
10	39932601	39932602	LargeWhite_peak_8659b	Local OCR		10	863235	863236	LargeWhite_peak_7464	Distal OCR
10	39932892	39932893	LargeWhite_peak_8659c	Local OCR		10	8633239	8633240	LargeWhite_peak_7586	Distal OCR
10	39933281	39933282	LargeWhite_peak_8659d	Local OCR		10	8663802	8663803	LargeWhite_peak_7587	Distal OCR
10	39933563	39933564	LargeWhite_peak_8659e	Local OCR		10	8689820	8689821	LargeWhite_peak_7588a	Distal OCR
10	40052887	40052888	LargeWhite_peak_8662a	Local OCR		10	8690160	8690161	LargeWhite_peak_7588b	Distal OCR
10	40053329	40053330	LargeWhite_peak_8662b	Local OCR		10	8690771	8690772	LargeWhite_peak_7589a	Distal OCR
10	40573690	40573691	LargeWhite_peak_8668a	Local OCR		10	8690948	8690949	LargeWhite_peak_7589b	Distal OCR
10	40573923	40573924	LargeWhite_peak_8668b	Local OCR		10	869887	869888	LargeWhite_peak_7465	Distal OCR
10	40726440	40726441	LargeWhite_peak_8673	Local OCR		10	8716856	8716857	LargeWhite_peak_7590a	Distal OCR
10	40741875	40741876	LargeWhite_peak_8674a	Local OCR		10	8717011	8717012	LargeWhite_peak_7590b	Distal OCR
10	40742290	40742291	LargeWhite_peak_8674b	Local OCR		10	8717262	8717263	LargeWhite_peak_7590c	Distal OCR
10	40763921	40763922	LargeWhite_peak_8677	Local OCR		10	875750	875751	LargeWhite_peak_7466	Distal OCR
10	40764400	40764401	LargeWhite_peak_8678a	Local OCR		10	8795764	8795765	LargeWhite_peak_7591a	Distal OCR
10	40764607	40764608	LargeWhite_peak_8678b	Local OCR		10	8795915	8795916	LargeWhite_peak_7591b	Distal OCR
10	40930894	40930895	LargeWhite_peak_8683	Local OCR		10	8796338	8796339	LargeWhite_peak_7591c	Distal OCR
10	40938284	40938285	LargeWhite_peak_8684	Local OCR		10	8863911	8863912	LargeWhite_peak_7592	Distal OCR
10	40952349	40952350	LargeWhite_peak_8685a	Local OCR		10	8868995	8868996	LargeWhite_peak_7593a	Distal OCR
10	40952746	40952747	LargeWhite_peak_8685b	Local OCR		10	8869355	8869356	LargeWhite_peak_7593b	Distal OCR
10	40952929	40952930	LargeWhite_peak_8685c	Local OCR		10	8896681	8896682	LargeWhite_peak_7594	Distal OCR
10	40982857	40982858	LargeWhite_peak_8686	Local OCR		10	9080259	9080260	LargeWhite_peak_7601a	Distal OCR
10	40983505	40983506	LargeWhite_peak_8687a	Local OCR		10	9080518	9080519	LargeWhite_peak_7601b	Distal OCR
10	40983727	40983728	LargeWhite_peak_8687b	Local OCR		10	9080894	9080895	LargeWhite_peak_7601c	Distal OCR
10	40984550	40984551	LargeWhite_peak_8688a	Local OCR		10	9189830	9189831	LargeWhite_peak_7602a	Distal OCR
10	40984634	40984635	LargeWhite_peak_8688b	Local OCR		10	9190212	9190213	LargeWhite_peak_7602b	Distal OCR
10	40984918	40984919	LargeWhite_peak_8688c	Local OCR		10	9225875	9225876	LargeWhite_peak_7603	Distal OCR
10	41092328	41092329	LargeWhite_peak_8698	Local OCR		10	9284826	9284827	LargeWhite_peak_7605	Distal OCR
10	41092953	41092954	LargeWhite_peak_8699a	Local OCR		10	9308025	9308026	LargeWhite_peak_7606	Distal OCR
10	41093126	41093127	LargeWhite_peak_8699b	Local OCR		10	9352597	9352598	LargeWhite_peak_7607	Distal OCR
10	41117165	41117166	LargeWhite_peak_8701	Local OCR		10	940231	940232	LargeWhite_peak_7467b	Distal OCR
10	41120767	41120768	LargeWhite_peak_8702a	Local OCR		10	940473	940474	LargeWhite_peak_7467c	Distal OCR
10	41120999	41121000	LargeWhite_peak_8702b	Local OCR		10	9467656	9467657	LargeWhite_peak_7608	Distal OCR
10	41282059	41282060	LargeWhite_peak_8714a	Local OCR		10	9479590	9479591	LargeWhite_peak_7609a	Distal OCR
10	41282365	41282366	LargeWhite_peak_8714b	Local OCR		10	9479752	9479753	LargeWhite_peak_7609b	Distal OCR
10	41287185	41287186	LargeWhite_peak_8715	Local OCR		10	9479935	9479936	LargeWhite_peak_7609c	Distal OCR
10	41290613	41290614	LargeWhite_peak_8716	Local OCR		10	9480224	9480225	LargeWhite_peak_7609d	Distal OCR
10	41293613	41293614	LargeWhite_peak_8717	Local OCR		10	9491384	9491385	LargeWhite_peak_7610	Distal OCR
10	41297043	41297044	LargeWhite_peak_8718	Local OCR		10	9562405	9562406	LargeWhite_peak_7614a	Distal OCR
10	41298068	41298069	LargeWhite_peak_8719	Local OCR		10	9562629	9562630	LargeWhite_peak_7614b	Distal OCR
10	41312580	41312581	LargeWhite_peak_8720	Local OCR		10	956958	956959	LargeWhite_peak_7468a	Distal OCR
10	41318997	41318998	LargeWhite_peak_8721a	Local OCR		10	957207	957208	LargeWhite_peak_7468b	Distal OCR
10	41319370	41319371	LargeWhite_peak_8721b	Local OCR		10	9572983	9572984	LargeWhite_peak_7615a	Distal OCR
10	41319595	41319596	LargeWhite_peak_8721c	Local OCR		10	9573191	9573192	LargeWhite_peak_7615b	Distal OCR
10	41337248	41337249	LargeWhite_peak_8722a	Local OCR		10	9573459	9573460	LargeWhite_peak_7615c	Distal OCR
10	41337635	41337636	LargeWhite_peak_8722b	Local OCR		10	965385	965386	LargeWhite_peak_7469	Distal OCR
10	41351300	41351301	LargeWhite_peak_8723	Local OCR		10	9854152	9854153	LargeWhite_peak_7626a	Distal OCR
10	41365654	41365655	LargeWhite_peak_8724	Local OCR		10	9854457	9854458	LargeWhite_peak_7626b	Distal OCR
10	41380195	41380196	LargeWhite_peak_8725a	Local OCR		1	100295974	100295975	LargeWhite_peak_2647a	Distal OCR
10	41380832	41380833	LargeWhite_peak_8725b	Local OCR		1	100296235	100296236	LargeWhite_peak_2647b	Distal OCR
10	41386871	41386872	LargeWhite_peak_8726	Local OCR		1	100539575	100539576	LargeWhite_peak_2651	Distal OCR
10	41396013	41396014	LargeWhite_peak_8727	Local OCR		1	100563603	100563604	LargeWhite_peak_2652	Distal OCR
10	41405385	41405386	LargeWhite_peak_8728a	Local OCR		1	100573754	100573755	LargeWhite_peak_2653a	Distal OCR
10	41405545	41405546	LargeWhite_peak_8728b	Local OCR		1	100574042	100574043	LargeWhite_peak_2653b	Distal OCR
10	41419656	41419657	LargeWhite_peak_8729	Local OCR		1	100574390	100574391	LargeWhite_peak_2653c	Distal OCR
10	41439926	41439927	LargeWhite_peak_8730	Local OCR		1	100574626	100574627	LargeWhite_peak_2653d	Distal OCR
10	41444088	41444089	LargeWhite_peak_8731	Local OCR		1	100645537	100645538	LargeWhite_peak_2656	Distal OCR
10	41449224	41449225	LargeWhite_peak_8732	Local OCR		1	100656507	100656508	LargeWhite_peak_2657	Distal OCR
10	41450243	41450244	LargeWhite_peak_8733a	Local OCR		1	100699537	100699538	LargeWhite_peak_2659b	Distal OCR
10	41450470	41450471	LargeWhite_peak_8733b	Local OCR		1	100699889	100699890	LargeWhite_peak_2659c	Distal OCR
10	41521190	41521191	LargeWhite_peak_8739a	Local OCR		1	100700207	100700208	LargeWhite_peak_2659d	Distal OCR
10	41521355	41521356	LargeWhite_peak_8739b	Local OCR		1	100873368	100873369	LargeWhite_peak_2660	Distal OCR
10	41522176	41522177	LargeWhite_peak_8740a	Local OCR		1	100934751	100934752	LargeWhite_peak_2661a	Distal OCR
10	41522463	41522464	LargeWhite_peak_8740b	Local OCR		1	100935032	100935033	LargeWhite_peak_2661b	Distal OCR
10	41527690	41527691	LargeWhite_peak_8741a	Local OCR		1	101003924	101003925	LargeWhite_peak_2662	Distal OCR
10	41528015	41528016	LargeWhite_peak_8741b	Local OCR		1	10227615	10227616	LargeWhite_peak_555	Distal OCR
10	41540270	41540271	LargeWhite_peak_8742	Local OCR		1	10232719	10232720	LargeWhite_peak_556a	Distal OCR
10	41546691	41546692	LargeWhite_peak_8743	Local OCR		1	10233084	10233085	LargeWhite_peak_556b	Distal OCR
10	41605978	41605979	LargeWhite_peak_8746a	Local OCR		1	10233287	10233288	LargeWhite_peak_556c	Distal OCR
10	41606491	41606492	LargeWhite_peak_8746b	Local OCR		1	1024213	1024214	LargeWhite_peak_90	Distal OCR
10	41606790	41606791	LargeWhite_peak_8746c	Local OCR		1	10310613	10310614	LargeWhite_peak_557a	Distal OCR
10	41661073	41661074	LargeWhite_peak_8747a	Local OCR		1	10310819	10310820	LargeWhite_peak_557b	Distal OCR
10	41661330	41661331	LargeWhite_peak_8747b	Local OCR		1	10311026	10311027	LargeWhite_peak_557c	Distal OCR
10	41696336	41696337	LargeWhite_peak_8748	Local OCR		1	10311507	10311508	LargeWhite_peak_557d	Distal OCR
10	41704140	41704141	LargeWhite_peak_8749a	Local OCR		1	10311740	10311741	LargeWhite_peak_557e	Distal OCR
10	41704468	41704469	LargeWhite_peak_8749b	Local OCR		1	10312007	10312008	LargeWhite_peak_557f	Distal OCR
10	41704853	41704854	LargeWhite_peak_8749c	Local OCR		1	10354214	10354215	LargeWhite_peak_558	Distal OCR
10	41722391	41722392	LargeWhite_peak_8750a	Local OCR		1	10355362	10355363	LargeWhite_peak_559	Distal OCR
10	41722655	41722656	LargeWhite_peak_8750b	Local OCR		1	10371950	10371951	LargeWhite_peak_560	Distal OCR
10	41725832	41725833	LargeWhite_peak_8751a	Local OCR		1	10372514	10372515	LargeWhite_peak_561	Distal OCR
10	41726107	41726108	LargeWhite_peak_8751b	Local OCR		1	103729001	103729002	LargeWhite_peak_2664	Distal OCR
10	41773101	41773102	LargeWhite_peak_8752a	Local OCR		1	103752449	103752450	LargeWhite_peak_2666c	Distal OCR
10	41773410	41773411	LargeWhite_peak_8752b	Local OCR		1	103830023	103830024	LargeWhite_peak_2668	Distal OCR
10	41801731	41801732	LargeWhite_peak_8753	Local OCR		1	10392556	10392557	LargeWhite_peak_562	Distal OCR
10	41868956	41868957	LargeWhite_peak_8760	Local OCR		1	103936750	103936751	LargeWhite_peak_2670	Distal OCR
10	42012349	42012350	LargeWhite_peak_8766a	Local OCR		1	10411075	10411076	LargeWhite_peak_563	Distal OCR
10	42012713	42012714	LargeWhite_peak_8766b	Local OCR		1	1041143	1041144	LargeWhite_peak_91	Distal OCR
10	42013098	42013099	LargeWhite_peak_8766c	Local OCR		1	10418731	10418732	LargeWhite_peak_564a	Distal OCR
10	42013394	42013395	LargeWhite_peak_8766d	Local OCR		1	10418999	10419000	LargeWhite_peak_564b	Distal OCR
10	42013864	42013865	LargeWhite_peak_8767a	Local OCR		1	10425288	10425289	LargeWhite_peak_565	Distal OCR
10	42014030	42014031	LargeWhite_peak_8767b	Local OCR		1	104474648	104474649	LargeWhite_peak_2674d	Distal OCR
10	42014236	42014237	LargeWhite_peak_8767c	Local OCR		1	104493463	104493464	LargeWhite_peak_2675	Distal OCR
10	42083329	42083330	LargeWhite_peak_8768	Local OCR		1	104598243	104598244	LargeWhite_peak_2676	Distal OCR
10	42201375	42201376	LargeWhite_peak_8769	Local OCR		1	104613147	104613148	LargeWhite_peak_2677a	Distal OCR
10	42454763	42454764	LargeWhite_peak_8788a	Local OCR		1	104613406	104613407	LargeWhite_peak_2677b	Distal OCR
10	42455066	42455067	LargeWhite_peak_8788b	Local OCR		1	1047246	1047247	LargeWhite_peak_92	Distal OCR
10	42461125	42461126	LargeWhite_peak_8789	Local OCR		1	105079933	105079934	LargeWhite_peak_2698	Distal OCR
10	42577066	42577067	LargeWhite_peak_8790a	Local OCR		1	105237299	105237300	LargeWhite_peak_2699a	Distal OCR
10	42577302	42577303	LargeWhite_peak_8790b	Local OCR		1	105237530	105237531	LargeWhite_peak_2699b	Distal OCR
10	42619898	42619899	LargeWhite_peak_8791	Local OCR		1	105237781	105237782	LargeWhite_peak_2699c	Distal OCR
10	42692731	42692732	LargeWhite_peak_8792a	Local OCR		1	105237999	105238000	LargeWhite_peak_2699d	Distal OCR
10	42692904	42692905	LargeWhite_peak_8792b	Local OCR		1	105306656	105306657	LargeWhite_peak_2700	Distal OCR
10	42693096	42693097	LargeWhite_peak_8792c	Local OCR		1	105315195	105315196	LargeWhite_peak_2701	Distal OCR
10	42693275	42693276	LargeWhite_peak_8792d	Local OCR		1	105316220	105316221	LargeWhite_peak_2702	Distal OCR
10	42693512	42693513	LargeWhite_peak_8792e	Local OCR		1	105327469	105327470	LargeWhite_peak_2703a	Distal OCR
10	42844901	42844902	LargeWhite_peak_8797	Local OCR		1	105327711	105327712	LargeWhite_peak_2703b	Distal OCR
10	42850047	42850048	LargeWhite_peak_8798	Local OCR		1	105430560	105430561	LargeWhite_peak_2704	Distal OCR
10	42873044	42873045	LargeWhite_peak_8799	Local OCR		1	105508195	105508196	LargeWhite_peak_2705	Distal OCR
10	42897707	42897708	LargeWhite_peak_8800	Local OCR		1	10554952	10554953	LargeWhite_peak_566	Distal OCR
10	42904488	42904489	LargeWhite_peak_8801a	Local OCR		1	105639497	105639498	LargeWhite_peak_2706	Distal OCR
10	42904727	42904728	LargeWhite_peak_8801b	Local OCR		1	105721916	105721917	LargeWhite_peak_2707a	Distal OCR
10	42907631	42907632	LargeWhite_peak_8802a	Local OCR		1	105722187	105722188	LargeWhite_peak_2707b	Distal OCR
10	42907951	42907952	LargeWhite_peak_8802b	Local OCR		1	105723111	105723112	LargeWhite_peak_2708	Distal OCR
10	42915161	42915162	LargeWhite_peak_8803a	Local OCR		1	10583546	10583547	LargeWhite_peak_567	Distal OCR
10	42915450	42915451	LargeWhite_peak_8803b	Local OCR		1	105849210	105849211	LargeWhite_peak_2709a	Distal OCR
10	42915636	42915637	LargeWhite_peak_8803c	Local OCR		1	105849507	105849508	LargeWhite_peak_2709b	Distal OCR
10	42916180	42916181	LargeWhite_peak_8803d	Local OCR		1	105854137	105854138	LargeWhite_peak_2710a	Distal OCR
10	42938383	42938384	LargeWhite_peak_8804	Local OCR		1	105854412	105854413	LargeWhite_peak_2710b	Distal OCR
10	42946632	42946633	LargeWhite_peak_8805a	Local OCR		1	105891493	105891494	LargeWhite_peak_2711	Distal OCR
10	42986983	42986984	LargeWhite_peak_8807a	Local OCR		1	105938958	105938959	LargeWhite_peak_2712	Distal OCR
10	42987253	42987254	LargeWhite_peak_8807b	Local OCR		1	105956857	105956858	LargeWhite_peak_2713	Distal OCR
10	43233859	43233860	LargeWhite_peak_8810	Local OCR		1	10611646	10611647	LargeWhite_peak_568	Distal OCR
10	43256596	43256597	LargeWhite_peak_8811a	Local OCR		1	10637361	10637362	LargeWhite_peak_569	Distal OCR
10	43256841	43256842	LargeWhite_peak_8811b	Local OCR		1	106497313	106497314	LargeWhite_peak_2717	Distal OCR
10	43259421	43259422	LargeWhite_peak_8812a	Local OCR		1	106509841	106509842	LargeWhite_peak_2718	Distal OCR
10	43259649	43259650	LargeWhite_peak_8812b	Local OCR		1	106743606	106743607	LargeWhite_peak_2720	Distal OCR
10	43274127	43274128	LargeWhite_peak_8813	Local OCR		1	106744577	106744578	LargeWhite_peak_2721	Distal OCR
10	43297862	43297863	LargeWhite_peak_8814a	Local OCR		1	10674877	10674878	LargeWhite_peak_570a	Distal OCR
10	43298247	43298248	LargeWhite_peak_8814b	Local OCR		1	10675180	10675181	LargeWhite_peak_570b	Distal OCR
10	43298471	43298472	LargeWhite_peak_8814c	Local OCR		1	106967570	106967571	LargeWhite_peak_2729a	Distal OCR
10	43308193	43308194	LargeWhite_peak_8815a	Local OCR		1	107138925	107138926	LargeWhite_peak_2732	Distal OCR
10	43308473	43308474	LargeWhite_peak_8815b	Local OCR		1	107153991	107153992	LargeWhite_peak_2733a	Distal OCR
10	43320546	43320547	LargeWhite_peak_8816	Local OCR		1	107154191	107154192	LargeWhite_peak_2733b	Distal OCR
10	43342933	43342934	LargeWhite_peak_8817	Local OCR		1	107163840	107163841	LargeWhite_peak_2734a	Distal OCR
10	43399573	43399574	LargeWhite_peak_8818	Local OCR		1	107164094	107164095	LargeWhite_peak_2734b	Distal OCR
10	43490702	43490703	LargeWhite_peak_8819a	Local OCR		1	107169174	107169175	LargeWhite_peak_2735a	Distal OCR
10	43490929	43490930	LargeWhite_peak_8819b	Local OCR		1	107169485	107169486	LargeWhite_peak_2735b	Distal OCR
10	43491196	43491197	LargeWhite_peak_8819c	Local OCR		1	107174590	107174591	LargeWhite_peak_2736	Distal OCR
10	43516420	43516421	LargeWhite_peak_8820a	Local OCR		1	107179722	107179723	LargeWhite_peak_2737a	Distal OCR
10	43517107	43517108	LargeWhite_peak_8820b	Local OCR		1	107179984	107179985	LargeWhite_peak_2737b	Distal OCR
10	43517461	43517462	LargeWhite_peak_8820c	Local OCR		1	107183018	107183019	LargeWhite_peak_2738	Distal OCR
10	43517830	43517831	LargeWhite_peak_8820d	Local OCR		1	107303099	107303100	LargeWhite_peak_2749	Distal OCR
10	43518766	43518767	LargeWhite_peak_8821a	Local OCR		1	107583385	107583386	LargeWhite_peak_2763d	Distal OCR
10	43519040	43519041	LargeWhite_peak_8821b	Local OCR		1	107654688	107654689	LargeWhite_peak_2764b	Distal OCR
10	43754801	43754802	LargeWhite_peak_8823a	Local OCR		1	10769910	10769911	LargeWhite_peak_571	Distal OCR
10	43755242	43755243	LargeWhite_peak_8823b	Local OCR		1	107900505	107900506	LargeWhite_peak_2772	Distal OCR
10	43916849	43916850	LargeWhite_peak_8825a	Local OCR		1	107975772	107975773	LargeWhite_peak_2778a	Distal OCR
10	43917214	43917215	LargeWhite_peak_8825b	Local OCR		1	107976020	107976021	LargeWhite_peak_2778b	Distal OCR
10	43922382	43922383	LargeWhite_peak_8826	Local OCR		1	108142893	108142894	LargeWhite_peak_2798a	Distal OCR
10	43928380	43928381	LargeWhite_peak_8827a	Local OCR		1	108143184	108143185	LargeWhite_peak_2798b	Distal OCR
10	43928892	43928893	LargeWhite_peak_8827b	Local OCR		1	108145467	108145468	LargeWhite_peak_2799a	Distal OCR
10	43929104	43929105	LargeWhite_peak_8827c	Local OCR		1	108145707	108145708	LargeWhite_peak_2799b	Distal OCR
10	43946531	43946532	LargeWhite_peak_8828a	Local OCR		1	108148780	108148781	LargeWhite_peak_2800	Distal OCR
10	43946759	43946760	LargeWhite_peak_8828b	Local OCR		1	108156276	108156277	LargeWhite_peak_2801a	Distal OCR
10	43947034	43947035	LargeWhite_peak_8828c	Local OCR		1	108156651	108156652	LargeWhite_peak_2801b	Distal OCR
10	43947275	43947276	LargeWhite_peak_8828d	Local OCR		1	108172901	108172902	LargeWhite_peak_2802a	Distal OCR
10	43980199	43980200	LargeWhite_peak_8829a	Local OCR		1	108173162	108173163	LargeWhite_peak_2802b	Distal OCR
10	43980470	43980471	LargeWhite_peak_8829b	Local OCR		1	1081919	1081920	LargeWhite_peak_93a	Distal OCR
10	44001407	44001408	LargeWhite_peak_8830a	Local OCR		1	1082131	1082132	LargeWhite_peak_93b	Distal OCR
10	44001663	44001664	LargeWhite_peak_8830b	Local OCR		1	108515623	108515624	LargeWhite_peak_2808e	Distal OCR
10	44002385	44002386	LargeWhite_peak_8831a	Local OCR		1	108515728	108515729	LargeWhite_peak_2808f	Distal OCR
10	44002602	44002603	LargeWhite_peak_8831b	Local OCR		1	108537280	108537281	LargeWhite_peak_2810	Distal OCR
10	44081939	44081940	LargeWhite_peak_8834a	Local OCR		1	108544042	108544043	LargeWhite_peak_2811	Distal OCR
10	44082409	44082410	LargeWhite_peak_8834b	Local OCR		1	108545781	108545782	LargeWhite_peak_2812	Distal OCR
10	44082777	44082778	LargeWhite_peak_8834c	Local OCR		1	108553226	108553227	LargeWhite_peak_2813	Distal OCR
10	44083100	44083101	LargeWhite_peak_8834d	Local OCR		1	108554618	108554619	LargeWhite_peak_2814	Distal OCR
10	44083493	44083494	LargeWhite_peak_8834e	Local OCR		1	108572935	108572936	LargeWhite_peak_2815	Distal OCR
10	44088328	44088329	LargeWhite_peak_8835a	Local OCR		1	108866244	108866245	LargeWhite_peak_2828a	Distal OCR
10	44088532	44088533	LargeWhite_peak_8835b	Local OCR		1	108866584	108866585	LargeWhite_peak_2828b	Distal OCR
10	44088747	44088748	LargeWhite_peak_8835c	Local OCR		1	108866863	108866864	LargeWhite_peak_2828c	Distal OCR
10	44089349	44089350	LargeWhite_peak_8836a	Local OCR		1	108866984	108866985	LargeWhite_peak_2828d	Distal OCR
10	44089620	44089621	LargeWhite_peak_8836b	Local OCR		1	108924515	108924516	LargeWhite_peak_2830d	Distal OCR
10	44112706	44112707	LargeWhite_peak_8837a	Local OCR		1	108944012	108944013	LargeWhite_peak_2831	Distal OCR
10	44112884	44112885	LargeWhite_peak_8837b	Local OCR		1	108947815	108947816	LargeWhite_peak_2832	Distal OCR
10	44113096	44113097	LargeWhite_peak_8837c	Local OCR		1	108957775	108957776	LargeWhite_peak_2833a	Distal OCR
10	44119491	44119492	LargeWhite_peak_8838a	Local OCR		1	108957982	108957983	LargeWhite_peak_2833b	Distal OCR
10	44119743	44119744	LargeWhite_peak_8838b	Local OCR		1	108962684	108962685	LargeWhite_peak_2834	Distal OCR
10	44138358	44138359	LargeWhite_peak_8839	Local OCR		1	108970261	108970262	LargeWhite_peak_2835	Distal OCR
10	44185468	44185469	LargeWhite_peak_8840a	Local OCR		1	108978565	108978566	LargeWhite_peak_2836	Distal OCR
10	44185732	44185733	LargeWhite_peak_8840b	Local OCR		1	109024753	109024754	LargeWhite_peak_2846a	Distal OCR
10	44421143	44421144	LargeWhite_peak_8842a	Local OCR		1	109024924	109024925	LargeWhite_peak_2846b	Distal OCR
10	44421540	44421541	LargeWhite_peak_8842b	Local OCR		1	109025199	109025200	LargeWhite_peak_2846c	Distal OCR
10	44421928	44421929	LargeWhite_peak_8842c	Local OCR		1	109028093	109028094	LargeWhite_peak_2847	Distal OCR
10	44486995	44486996	LargeWhite_peak_8843	Local OCR		1	109039481	109039482	LargeWhite_peak_2848a	Distal OCR
10	44616893	44616894	LargeWhite_peak_8844	Local OCR		1	109039771	109039772	LargeWhite_peak_2848b	Distal OCR
10	44642530	44642531	LargeWhite_peak_8845	Local OCR		1	109040282	109040283	LargeWhite_peak_2848c	Distal OCR
10	44645710	44645711	LargeWhite_peak_8846	Local OCR		1	109048315	109048316	LargeWhite_peak_2849	Distal OCR
10	44653169	44653170	LargeWhite_peak_8847	Local OCR		1	109053300	109053301	LargeWhite_peak_2850a	Distal OCR
10	44822868	44822869	LargeWhite_peak_8848	Local OCR		1	109053534	109053535	LargeWhite_peak_2850b	Distal OCR
10	44957782	44957783	LargeWhite_peak_8849a	Local OCR		1	109058274	109058275	LargeWhite_peak_2851	Distal OCR
10	45078621	45078622	LargeWhite_peak_8852a	Local OCR		1	109077031	109077032	LargeWhite_peak_2852a	Distal OCR
10	45078900	45078901	LargeWhite_peak_8852b	Local OCR		1	109077335	109077336	LargeWhite_peak_2852b	Distal OCR
10	45079115	45079116	LargeWhite_peak_8852c	Local OCR		1	109090510	109090511	LargeWhite_peak_2853	Distal OCR
10	45079371	45079372	LargeWhite_peak_8852d	Local OCR		1	109100063	109100064	LargeWhite_peak_2854a	Distal OCR
10	45358987	45358988	LargeWhite_peak_8854a	Local OCR		1	109100407	109100408	LargeWhite_peak_2854b	Distal OCR
10	45359281	45359282	LargeWhite_peak_8854b	Local OCR		1	109112756	109112757	LargeWhite_peak_2855a	Distal OCR
10	45359661	45359662	LargeWhite_peak_8854c	Local OCR		1	109112993	109112994	LargeWhite_peak_2855b	Distal OCR
10	45360017	45360018	LargeWhite_peak_8854d	Local OCR		1	109113138	109113139	LargeWhite_peak_2855c	Distal OCR
10	45360479	45360480	LargeWhite_peak_8855	Local OCR		1	109117120	109117121	LargeWhite_peak_2856	Distal OCR
10	45430248	45430249	LargeWhite_peak_8856a	Local OCR		1	109142277	109142278	LargeWhite_peak_2857a	Distal OCR
10	45430434	45430435	LargeWhite_peak_8856b	Local OCR		1	109142767	109142768	LargeWhite_peak_2857b	Distal OCR
10	45439594	45439595	LargeWhite_peak_8857a	Local OCR		1	109142923	109142924	LargeWhite_peak_2857c	Distal OCR
10	45439984	45439985	LargeWhite_peak_8857b	Local OCR		1	109154930	109154931	LargeWhite_peak_2858	Distal OCR
10	45979836	45979837	LargeWhite_peak_8858a	Local OCR		1	109158728	109158729	LargeWhite_peak_2859a	Distal OCR
10	45980132	45980133	LargeWhite_peak_8858b	Local OCR		1	109158883	109158884	LargeWhite_peak_2859b	Distal OCR
10	45980413	45980414	LargeWhite_peak_8858c	Local OCR		1	109158970	109158971	LargeWhite_peak_2859c	Distal OCR
10	46021710	46021711	LargeWhite_peak_8859	Local OCR		1	109159229	109159230	LargeWhite_peak_2859d	Distal OCR
10	46044781	46044782	LargeWhite_peak_8860	Local OCR		1	109178710	109178711	LargeWhite_peak_2860a	Distal OCR
10	46045173	46045174	LargeWhite_peak_8861	Local OCR		1	109179027	109179028	LargeWhite_peak_2860b	Distal OCR
10	46052042	46052043	LargeWhite_peak_8862	Local OCR		1	109179703	109179704	LargeWhite_peak_2861	Distal OCR
10	46132701	46132702	LargeWhite_peak_8864a	Local OCR		1	109184908	109184909	LargeWhite_peak_2862	Distal OCR
10	46132945	46132946	LargeWhite_peak_8864b	Local OCR		1	109192175	109192176	LargeWhite_peak_2863	Distal OCR
10	46133342	46133343	LargeWhite_peak_8864c	Local OCR		1	109199463	109199464	LargeWhite_peak_2864a	Distal OCR
10	46449384	46449385	LargeWhite_peak_8866	Local OCR		1	109199805	109199806	LargeWhite_peak_2864b	Distal OCR
10	46449857	46449858	LargeWhite_peak_8867a	Local OCR		1	109200108	109200109	LargeWhite_peak_2864c	Distal OCR
10	46450223	46450224	LargeWhite_peak_8867b	Local OCR		1	109200377	109200378	LargeWhite_peak_2864d	Distal OCR
10	46450517	46450518	LargeWhite_peak_8867c	Local OCR		1	109200700	109200701	LargeWhite_peak_2864e	Distal OCR
10	46453004	46453005	LargeWhite_peak_8868	Local OCR		1	109201107	109201108	LargeWhite_peak_2864f	Distal OCR
10	46471122	46471123	LargeWhite_peak_8869	Local OCR		1	109201324	109201325	LargeWhite_peak_2864g	Distal OCR
10	46474344	46474345	LargeWhite_peak_8870	Local OCR		1	109201719	109201720	LargeWhite_peak_2864h	Distal OCR
10	46507976	46507977	LargeWhite_peak_8871a	Local OCR		1	109587145	109587146	LargeWhite_peak_2894a	Distal OCR
10	46508307	46508308	LargeWhite_peak_8871b	Local OCR		1	109587651	109587652	LargeWhite_peak_2894b	Distal OCR
10	46508593	46508594	LargeWhite_peak_8871c	Local OCR		1	109591687	109591688	LargeWhite_peak_2895	Distal OCR
10	46508802	46508803	LargeWhite_peak_8871d	Local OCR		1	109604992	109604993	LargeWhite_peak_2896a	Distal OCR
10	46510146	46510147	LargeWhite_peak_8872	Local OCR		1	109605180	109605181	LargeWhite_peak_2896b	Distal OCR
10	46580193	46580194	LargeWhite_peak_8873a	Local OCR		1	109605427	109605428	LargeWhite_peak_2896c	Distal OCR
10	46580610	46580611	LargeWhite_peak_8873b	Local OCR		1	109605577	109605578	LargeWhite_peak_2896d	Distal OCR
10	46591517	46591518	LargeWhite_peak_8874	Local OCR		1	109621893	109621894	LargeWhite_peak_2897a	Distal OCR
10	46646780	46646781	LargeWhite_peak_8875a	Local OCR		1	109622218	109622219	LargeWhite_peak_2897b	Distal OCR
10	46646967	46646968	LargeWhite_peak_8875b	Local OCR		1	109627761	109627762	LargeWhite_peak_2898a	Distal OCR
10	46647231	46647232	LargeWhite_peak_8875c	Local OCR		1	109628084	109628085	LargeWhite_peak_2898b	Distal OCR
10	46647458	46647459	LargeWhite_peak_8875d	Local OCR		1	109638340	109638341	LargeWhite_peak_2899	Distal OCR
10	46668439	46668440	LargeWhite_peak_8876	Local OCR		1	109678067	109678068	LargeWhite_peak_2900	Distal OCR
10	46725739	46725740	LargeWhite_peak_8877a	Local OCR		1	109678743	109678744	LargeWhite_peak_2901a	Distal OCR
10	46740198	46740199	LargeWhite_peak_8878a	Local OCR		1	109679039	109679040	LargeWhite_peak_2901b	Distal OCR
10	46740471	46740472	LargeWhite_peak_8878b	Local OCR		1	109679402	109679403	LargeWhite_peak_2901c	Distal OCR
10	46740541	46740542	LargeWhite_peak_8878c	Local OCR		1	109679804	109679805	LargeWhite_peak_2901d	Distal OCR
10	46800048	46800049	LargeWhite_peak_8879	Local OCR		1	109680268	109680269	LargeWhite_peak_2901e	Distal OCR
10	46819493	46819494	LargeWhite_peak_8880a	Local OCR		1	109699384	109699385	LargeWhite_peak_2902	Distal OCR
10	46819719	46819720	LargeWhite_peak_8880b	Local OCR		1	109717733	109717734	LargeWhite_peak_2903	Distal OCR
10	46820017	46820018	LargeWhite_peak_8880c	Local OCR		1	109725207	109725208	LargeWhite_peak_2904	Distal OCR
10	46858217	46858218	LargeWhite_peak_8881	Local OCR		1	109745169	109745170	LargeWhite_peak_2905a	Distal OCR
10	46899144	46899145	LargeWhite_peak_8882a	Local OCR		1	109745404	109745405	LargeWhite_peak_2905b	Distal OCR
10	46899372	46899373	LargeWhite_peak_8882b	Local OCR		1	109746022	109746023	LargeWhite_peak_2906a	Distal OCR
10	46899709	46899710	LargeWhite_peak_8882c	Local OCR		1	109746413	109746414	LargeWhite_peak_2906b	Distal OCR
10	46899969	46899970	LargeWhite_peak_8882d	Local OCR		1	1098411	1098412	LargeWhite_peak_94	Distal OCR
10	46935073	46935074	LargeWhite_peak_8883a	Local OCR		1	109867289	109867290	LargeWhite_peak_2909	Distal OCR
10	46935598	46935599	LargeWhite_peak_8883b	Local OCR		1	109923194	109923195	LargeWhite_peak_2911	Distal OCR
10	46935892	46935893	LargeWhite_peak_8883c	Local OCR		1	1099328	1099329	LargeWhite_peak_95	Distal OCR
10	47023687	47023688	LargeWhite_peak_8884a	Local OCR		11	10029662	10029663	LargeWhite_peak_10189	Distal OCR
10	47023916	47023917	LargeWhite_peak_8884b	Local OCR		11	10031668	10031669	LargeWhite_peak_10190a	Distal OCR
10	47073559	47073560	LargeWhite_peak_8885	Local OCR		11	10031906	10031907	LargeWhite_peak_10190b	Distal OCR
10	47113232	47113233	LargeWhite_peak_8886a	Local OCR		11	10041262	10041263	LargeWhite_peak_10191a	Distal OCR
10	47113553	47113554	LargeWhite_peak_8886b	Local OCR		11	10041528	10041529	LargeWhite_peak_10191b	Distal OCR
10	47140503	47140504	LargeWhite_peak_8887a	Local OCR		11	10058296	10058297	LargeWhite_peak_10192	Distal OCR
10	47140848	47140849	LargeWhite_peak_8887b	Local OCR		11	10063074	10063075	LargeWhite_peak_10193	Distal OCR
10	47161240	47161241	LargeWhite_peak_8888	Local OCR		11	10082071	10082072	LargeWhite_peak_10194a	Distal OCR
10	47169789	47169790	LargeWhite_peak_8889a	Local OCR		11	10082419	10082420	LargeWhite_peak_10194b	Distal OCR
10	47170053	47170054	LargeWhite_peak_8889b	Local OCR		1	110122209	110122210	LargeWhite_peak_2914	Distal OCR
10	47208035	47208036	LargeWhite_peak_8890	Local OCR		1	110124031	110124032	LargeWhite_peak_2915	Distal OCR
10	47517448	47517449	LargeWhite_peak_8892	Local OCR		11	10195393	10195394	LargeWhite_peak_10197a	Distal OCR
10	47541852	47541853	LargeWhite_peak_8893	Local OCR		11	10195693	10195694	LargeWhite_peak_10197b	Distal OCR
10	47607917	47607918	LargeWhite_peak_8894	Local OCR		11	10251828	10251829	LargeWhite_peak_10198	Distal OCR
10	47611882	47611883	LargeWhite_peak_8895	Local OCR		11	10275968	10275969	LargeWhite_peak_10199	Distal OCR
10	47638038	47638039	LargeWhite_peak_8896	Local OCR		11	10310858	10310859	LargeWhite_peak_10200	Distal OCR
10	47665508	47665509	LargeWhite_peak_8897	Local OCR		11	10344153	10344154	LargeWhite_peak_10201	Distal OCR
10	4766952	4766953	LargeWhite_peak_7513	Local OCR		11	10403829	10403830	LargeWhite_peak_10202	Distal OCR
10	47688377	47688378	LargeWhite_peak_8898a	Local OCR		11	10630626	10630627	LargeWhite_peak_10209	Distal OCR
10	47688624	47688625	LargeWhite_peak_8898b	Local OCR		11	10638062	10638063	LargeWhite_peak_10210a	Distal OCR
10	47701205	47701206	LargeWhite_peak_8899a	Local OCR		11	10638289	10638290	LargeWhite_peak_10210b	Distal OCR
10	47701580	47701581	LargeWhite_peak_8899b	Local OCR		11	10640603	10640604	LargeWhite_peak_10211	Distal OCR
10	47708025	47708026	LargeWhite_peak_8900	Local OCR		11	10658061	10658062	LargeWhite_peak_10212	Distal OCR
10	47717940	47717941	LargeWhite_peak_8901a	Local OCR		11	10707630	10707631	LargeWhite_peak_10213	Distal OCR
10	47718389	47718390	LargeWhite_peak_8901b	Local OCR		1	110718684	110718685	LargeWhite_peak_2927a	Distal OCR
10	47718611	47718612	LargeWhite_peak_8901c	Local OCR		1	110719014	110719015	LargeWhite_peak_2927b	Distal OCR
10	47725885	47725886	LargeWhite_peak_8902	Local OCR		1	110719602	110719603	LargeWhite_peak_2928a	Distal OCR
10	47736878	47736879	LargeWhite_peak_8903a	Local OCR		1	110720174	110720175	LargeWhite_peak_2928b	Distal OCR
10	47737073	47737074	LargeWhite_peak_8903b	Local OCR		1	110720480	110720481	LargeWhite_peak_2928c	Distal OCR
10	47737284	47737285	LargeWhite_peak_8903c	Local OCR		1	110720716	110720717	LargeWhite_peak_2928d	Distal OCR
10	47751109	47751110	LargeWhite_peak_8904	Local OCR		1	110720921	110720922	LargeWhite_peak_2928e	Distal OCR
10	47796744	47796745	LargeWhite_peak_8905	Local OCR		1	110736649	110736650	LargeWhite_peak_2929a	Distal OCR
10	47803700	47803701	LargeWhite_peak_8906	Local OCR		1	110737068	110737069	LargeWhite_peak_2929b	Distal OCR
10	47804301	47804302	LargeWhite_peak_8907	Local OCR		1	110743699	110743700	LargeWhite_peak_2930a	Distal OCR
10	47818351	47818352	LargeWhite_peak_8908	Local OCR		1	110743985	110743986	LargeWhite_peak_2930b	Distal OCR
10	47858800	47858801	LargeWhite_peak_8909	Local OCR		1	110751744	110751745	LargeWhite_peak_2931a	Distal OCR
10	47864872	47864873	LargeWhite_peak_8910a	Local OCR		1	110752220	110752221	LargeWhite_peak_2931b	Distal OCR
10	47865105	47865106	LargeWhite_peak_8910b	Local OCR		1	110761495	110761496	LargeWhite_peak_2932	Distal OCR
10	47869721	47869722	LargeWhite_peak_8911	Local OCR		1	110774612	110774613	LargeWhite_peak_2933	Distal OCR
10	47901865	47901866	LargeWhite_peak_8912a	Local OCR		1	110789483	110789484	LargeWhite_peak_2934	Distal OCR
10	47902011	47902012	LargeWhite_peak_8912b	Local OCR		1	110794924	110794925	LargeWhite_peak_2935a	Distal OCR
10	47902279	47902280	LargeWhite_peak_8912c	Local OCR		1	110795140	110795141	LargeWhite_peak_2935b	Distal OCR
10	47910475	47910476	LargeWhite_peak_8913	Local OCR		1	110800489	110800490	LargeWhite_peak_2936a	Distal OCR
10	47915396	47915397	LargeWhite_peak_8914	Local OCR		1	110800893	110800894	LargeWhite_peak_2936b	Distal OCR
10	47919307	47919308	LargeWhite_peak_8915	Local OCR		1	110849271	110849272	LargeWhite_peak_2937a	Distal OCR
10	47934896	47934897	LargeWhite_peak_8916	Local OCR		1	110849528	110849529	LargeWhite_peak_2937b	Distal OCR
10	47947132	47947133	LargeWhite_peak_8917	Local OCR		1	110850258	110850259	LargeWhite_peak_2938	Distal OCR
10	47950578	47950579	LargeWhite_peak_8918	Local OCR		1	110872509	110872510	LargeWhite_peak_2939a	Distal OCR
10	47977837	47977838	LargeWhite_peak_8919a	Local OCR		1	110872835	110872836	LargeWhite_peak_2939b	Distal OCR
10	47978169	47978170	LargeWhite_peak_8919b	Local OCR		1	110873117	110873118	LargeWhite_peak_2939c	Distal OCR
10	47978497	47978498	LargeWhite_peak_8919c	Local OCR		1	110873372	110873373	LargeWhite_peak_2939d	Distal OCR
10	48000159	48000160	LargeWhite_peak_8920a	Local OCR		1	110873837	110873838	LargeWhite_peak_2939e	Distal OCR
10	48000371	48000372	LargeWhite_peak_8920b	Local OCR		1	110893132	110893133	LargeWhite_peak_2940	Distal OCR
10	48013739	48013740	LargeWhite_peak_8921	Local OCR		1	110903803	110903804	LargeWhite_peak_2941a	Distal OCR
10	48017672	48017673	LargeWhite_peak_8922a	Local OCR		1	110904025	110904026	LargeWhite_peak_2941b	Distal OCR
10	48017895	48017896	LargeWhite_peak_8922b	Local OCR		11	10915346	10915347	LargeWhite_peak_10214a	Distal OCR
10	48024991	48024992	LargeWhite_peak_8923a	Local OCR		11	10915598	10915599	LargeWhite_peak_10214b	Distal OCR
10	48025171	48025172	LargeWhite_peak_8923b	Local OCR		1	110935906	110935907	LargeWhite_peak_2942	Distal OCR
10	48025373	48025374	LargeWhite_peak_8923c	Local OCR		11	10939524	10939525	LargeWhite_peak_10215a	Distal OCR
10	48038930	48038931	LargeWhite_peak_8924	Local OCR		11	10939731	10939732	LargeWhite_peak_10215b	Distal OCR
10	48063611	48063612	LargeWhite_peak_8925a	Local OCR		11	10939939	10939940	LargeWhite_peak_10215c	Distal OCR
10	48063820	48063821	LargeWhite_peak_8925b	Local OCR		11	1094634	1094635	LargeWhite_peak_9746a	Distal OCR
10	48063983	48063984	LargeWhite_peak_8925c	Local OCR		11	1094851	1094852	LargeWhite_peak_9746b	Distal OCR
10	48064197	48064198	LargeWhite_peak_8925d	Local OCR		11	10950430	10950431	LargeWhite_peak_10216	Distal OCR
10	48064494	48064495	LargeWhite_peak_8925e	Local OCR		11	1095224	1095225	LargeWhite_peak_9746c	Distal OCR
10	48089061	48089062	LargeWhite_peak_8926	Local OCR		1	110973089	110973090	LargeWhite_peak_2943	Distal OCR
10	48122007	48122008	LargeWhite_peak_8927	Local OCR		1	110981550	110981551	LargeWhite_peak_2944	Distal OCR
10	48177776	48177777	LargeWhite_peak_8929a	Local OCR		1	111006999	111007000	LargeWhite_peak_2945	Distal OCR
10	48177989	48177990	LargeWhite_peak_8929b	Local OCR		1	111039143	111039144	LargeWhite_peak_2946	Distal OCR
10	48178481	48178482	LargeWhite_peak_8930a	Local OCR		1	111067322	111067323	LargeWhite_peak_2947	Distal OCR
10	48178648	48178649	LargeWhite_peak_8930b	Local OCR		1	111070081	111070082	LargeWhite_peak_2948	Distal OCR
10	48203394	48203395	LargeWhite_peak_8931a	Local OCR		1	111073610	111073611	LargeWhite_peak_2949	Distal OCR
10	48203794	48203795	LargeWhite_peak_8931b	Local OCR		1	111080957	111080958	LargeWhite_peak_2950	Distal OCR
10	48204373	48204374	LargeWhite_peak_8931c	Local OCR		1	111121173	111121174	LargeWhite_peak_2951a	Distal OCR
10	48204697	48204698	LargeWhite_peak_8931d	Local OCR		1	111121404	111121405	LargeWhite_peak_2951b	Distal OCR
10	48231107	48231108	LargeWhite_peak_8932a	Local OCR		1	111121648	111121649	LargeWhite_peak_2951c	Distal OCR
10	48231366	48231367	LargeWhite_peak_8932b	Local OCR		1	111138333	111138334	LargeWhite_peak_2952	Distal OCR
10	48359628	48359629	LargeWhite_peak_8934d	Local OCR		1	111140984	111140985	LargeWhite_peak_2953	Distal OCR
10	48360147	48360148	LargeWhite_peak_8934e	Local OCR		1	111151702	111151703	LargeWhite_peak_2954a	Distal OCR
10	48360363	48360364	LargeWhite_peak_8934f	Local OCR		1	111151960	111151961	LargeWhite_peak_2954b	Distal OCR
10	48404135	48404136	LargeWhite_peak_8935a	Local OCR		1	111152221	111152222	LargeWhite_peak_2954c	Distal OCR
10	48404424	48404425	LargeWhite_peak_8935b	Local OCR		1	111152593	111152594	LargeWhite_peak_2954d	Distal OCR
10	48404793	48404794	LargeWhite_peak_8935c	Local OCR		1	111152755	111152756	LargeWhite_peak_2954e	Distal OCR
10	48405080	48405081	LargeWhite_peak_8935d	Local OCR		1	1111672	1111673	LargeWhite_peak_96a	Distal OCR
10	48460658	48460659	LargeWhite_peak_8937	Local OCR		1	111170040	111170041	LargeWhite_peak_2955a	Distal OCR
10	48470855	48470856	LargeWhite_peak_8938	Local OCR		1	111170412	111170413	LargeWhite_peak_2955b	Distal OCR
10	48523694	48523695	LargeWhite_peak_8939a	Local OCR		1	111176206	111176207	LargeWhite_peak_2956a	Distal OCR
10	48524034	48524035	LargeWhite_peak_8939b	Local OCR		1	111176662	111176663	LargeWhite_peak_2956b	Distal OCR
10	48566759	48566760	LargeWhite_peak_8940	Local OCR		1	111176954	111176955	LargeWhite_peak_2956c	Distal OCR
10	48582592	48582593	LargeWhite_peak_8941a	Local OCR		1	111177402	111177403	LargeWhite_peak_2956d	Distal OCR
10	48582870	48582871	LargeWhite_peak_8941b	Local OCR		1	111202370	111202371	LargeWhite_peak_2957a	Distal OCR
10	48583795	48583796	LargeWhite_peak_8942a	Local OCR		1	1112024	1112025	LargeWhite_peak_96b	Distal OCR
10	48584092	48584093	LargeWhite_peak_8942b	Local OCR		1	111202629	111202630	LargeWhite_peak_2957b	Distal OCR
10	48584432	48584433	LargeWhite_peak_8942c	Local OCR		1	111208002	111208003	LargeWhite_peak_2958a	Distal OCR
10	48601530	48601531	LargeWhite_peak_8943a	Local OCR		1	111208333	111208334	LargeWhite_peak_2958b	Distal OCR
10	48601756	48601757	LargeWhite_peak_8943b	Local OCR		1	111208809	111208810	LargeWhite_peak_2958c	Distal OCR
10	48645965	48645966	LargeWhite_peak_8944	Local OCR		1	111216582	111216583	LargeWhite_peak_2959a	Distal OCR
10	48795318	48795319	LargeWhite_peak_8946a	Local OCR		1	111216835	111216836	LargeWhite_peak_2959b	Distal OCR
10	48795529	48795530	LargeWhite_peak_8946b	Local OCR		1	111217234	111217235	LargeWhite_peak_2959c	Distal OCR
10	48795768	48795769	LargeWhite_peak_8946c	Local OCR		1	111219864	111219865	LargeWhite_peak_2960	Distal OCR
10	48854729	48854730	LargeWhite_peak_8947a	Local OCR		1	111231560	111231561	LargeWhite_peak_2961	Distal OCR
10	48854937	48854938	LargeWhite_peak_8947b	Local OCR		1	111262301	111262302	LargeWhite_peak_2962	Distal OCR
10	48855205	48855206	LargeWhite_peak_8947c	Local OCR		1	111290985	111290986	LargeWhite_peak_2963a	Distal OCR
10	48855664	48855665	LargeWhite_peak_8947d	Local OCR		1	111291277	111291278	LargeWhite_peak_2963b	Distal OCR
10	48856039	48856040	LargeWhite_peak_8947e	Local OCR		1	111316534	111316535	LargeWhite_peak_2964	Distal OCR
10	48921040	48921041	LargeWhite_peak_8948a	Local OCR		1	111317555	111317556	LargeWhite_peak_2965	Distal OCR
10	48921353	48921354	LargeWhite_peak_8948b	Local OCR		1	111323757	111323758	LargeWhite_peak_2966	Distal OCR
10	48922045	48922046	LargeWhite_peak_8948c	Local OCR		1	111345745	111345746	LargeWhite_peak_2967a	Distal OCR
10	48938927	48938928	LargeWhite_peak_8949a	Local OCR		1	111346037	111346038	LargeWhite_peak_2967b	Distal OCR
10	48939279	48939280	LargeWhite_peak_8949b	Local OCR		1	111346263	111346264	LargeWhite_peak_2967c	Distal OCR
10	48939485	48939486	LargeWhite_peak_8949c	Local OCR		1	111359735	111359736	LargeWhite_peak_2968	Distal OCR
10	48939834	48939835	LargeWhite_peak_8949d	Local OCR		1	111575159	111575160	LargeWhite_peak_2977	Distal OCR
10	49006126	49006127	LargeWhite_peak_8950a	Local OCR		11	11729170	11729171	LargeWhite_peak_10233	Distal OCR
10	49006411	49006412	LargeWhite_peak_8950b	Local OCR		11	11746035	11746036	LargeWhite_peak_10234	Distal OCR
10	49035625	49035626	LargeWhite_peak_8951	Local OCR		11	11764284	11764285	LargeWhite_peak_10235	Distal OCR
10	49072544	49072545	LargeWhite_peak_8952a	Local OCR		11	11776826	11776827	LargeWhite_peak_10237	Distal OCR
10	49072817	49072818	LargeWhite_peak_8952b	Local OCR		11	11779509	11779510	LargeWhite_peak_10238	Distal OCR
10	49119724	49119725	LargeWhite_peak_8953a	Local OCR		11	11809561	11809562	LargeWhite_peak_10239a	Distal OCR
10	49120159	49120160	LargeWhite_peak_8953b	Local OCR		11	11809789	11809790	LargeWhite_peak_10239b	Distal OCR
10	49242267	49242268	LargeWhite_peak_8954a	Local OCR		11	11810017	11810018	LargeWhite_peak_10239c	Distal OCR
10	49242572	49242573	LargeWhite_peak_8954b	Local OCR		1	111910351	111910352	LargeWhite_peak_2982	Distal OCR
10	49325980	49325981	LargeWhite_peak_8955a	Local OCR		1	111945517	111945518	LargeWhite_peak_2983	Distal OCR
10	49326261	49326262	LargeWhite_peak_8955b	Local OCR		11	1208290	1208291	LargeWhite_peak_9758c	Distal OCR
10	49343850	49343851	LargeWhite_peak_8956	Local OCR		11	12158987	12158988	LargeWhite_peak_10253d	Distal OCR
10	49390826	49390827	LargeWhite_peak_8957	Local OCR		11	12159033	12159034	LargeWhite_peak_10253e	Distal OCR
10	50202356	50202357	LargeWhite_peak_8963a	Local OCR		11	12189318	12189319	LargeWhite_peak_10254	Distal OCR
10	50257079	50257080	LargeWhite_peak_8965	Local OCR		11	12197993	12197994	LargeWhite_peak_10255a	Distal OCR
10	50263158	50263159	LargeWhite_peak_8966a	Local OCR		11	12198358	12198359	LargeWhite_peak_10255b	Distal OCR
10	50263393	50263394	LargeWhite_peak_8966b	Local OCR		11	12309726	12309727	LargeWhite_peak_10257b	Distal OCR
10	50263655	50263656	LargeWhite_peak_8966c	Local OCR		1	112371318	112371319	LargeWhite_peak_2988	Distal OCR
10	50310161	50310162	LargeWhite_peak_8967a	Local OCR		1	112541213	112541214	LargeWhite_peak_2992a	Distal OCR
10	50310596	50310597	LargeWhite_peak_8967b	Local OCR		1	112541385	112541386	LargeWhite_peak_2992b	Distal OCR
10	50327407	50327408	LargeWhite_peak_8968	Local OCR		1	112541702	112541703	LargeWhite_peak_2992c	Distal OCR
10	50364938	50364939	LargeWhite_peak_8972a	Local OCR		1	112621008	112621009	LargeWhite_peak_2994a	Distal OCR
10	50365544	50365545	LargeWhite_peak_8972b	Local OCR		1	112621443	112621444	LargeWhite_peak_2994b	Distal OCR
10	50365878	50365879	LargeWhite_peak_8972c	Local OCR		11	1266058	1266059	LargeWhite_peak_9762	Distal OCR
10	50366199	50366200	LargeWhite_peak_8972d	Local OCR		11	12764982	12764983	LargeWhite_peak_10264a	Distal OCR
10	50366467	50366468	LargeWhite_peak_8972e	Local OCR		11	12765394	12765395	LargeWhite_peak_10264b	Distal OCR
10	50366754	50366755	LargeWhite_peak_8972f	Local OCR		11	12765982	12765983	LargeWhite_peak_10264c	Distal OCR
10	50401116	50401117	LargeWhite_peak_8973	Local OCR		11	1283616	1283617	LargeWhite_peak_9763a	Distal OCR
10	50424832	50424833	LargeWhite_peak_8974a	Local OCR		11	1283869	1283870	LargeWhite_peak_9763b	Distal OCR
10	50425077	50425078	LargeWhite_peak_8974b	Local OCR		11	1284127	1284128	LargeWhite_peak_9763c	Distal OCR
10	50478993	50478994	LargeWhite_peak_8975	Local OCR		1	112942285	112942286	LargeWhite_peak_3008c	Distal OCR
10	50482304	50482305	LargeWhite_peak_8976	Local OCR		11	13016929	13016930	LargeWhite_peak_10270a	Distal OCR
10	50482955	50482956	LargeWhite_peak_8977	Local OCR		11	13017154	13017155	LargeWhite_peak_10270b	Distal OCR
10	50539679	50539680	LargeWhite_peak_8978c	Local OCR		11	13040344	13040345	LargeWhite_peak_10271a	Distal OCR
10	50540201	50540202	LargeWhite_peak_8979a	Local OCR		11	13040878	13040879	LargeWhite_peak_10271b	Distal OCR
10	50540429	50540430	LargeWhite_peak_8979b	Local OCR		1	113064391	113064392	LargeWhite_peak_3010	Distal OCR
10	50540647	50540648	LargeWhite_peak_8979c	Local OCR		11	13191011	13191012	LargeWhite_peak_10272	Distal OCR
10	50541104	50541105	LargeWhite_peak_8979d	Local OCR		1	113258765	113258766	LargeWhite_peak_3013d	Distal OCR
10	50545573	50545574	LargeWhite_peak_8980a	Local OCR		1	113430657	113430658	LargeWhite_peak_3015	Distal OCR
10	50545875	50545876	LargeWhite_peak_8980b	Local OCR		1	113617942	113617943	LargeWhite_peak_3027	Distal OCR
10	50546961	50546962	LargeWhite_peak_8981	Local OCR		1	113662590	113662591	LargeWhite_peak_3028	Distal OCR
10	50641408	50641409	LargeWhite_peak_8984	Local OCR		1	113664374	113664375	LargeWhite_peak_3029	Distal OCR
10	50741505	50741506	LargeWhite_peak_8987	Local OCR		1	113762374	113762375	LargeWhite_peak_3030	Distal OCR
10	50749337	50749338	LargeWhite_peak_8988	Local OCR		1	113772578	113772579	LargeWhite_peak_3031	Distal OCR
10	50786379	50786380	LargeWhite_peak_8989	Local OCR		11	13784480	13784481	LargeWhite_peak_10279	Distal OCR
10	50794524	50794525	LargeWhite_peak_8990	Local OCR		11	13801782	13801783	LargeWhite_peak_10280a	Distal OCR
10	50800844	50800845	LargeWhite_peak_8991	Local OCR		11	13802036	13802037	LargeWhite_peak_10280b	Distal OCR
10	50839089	50839090	LargeWhite_peak_8992a	Local OCR		11	13875032	13875033	LargeWhite_peak_10281a	Distal OCR
10	50839493	50839494	LargeWhite_peak_8992b	Local OCR		11	13875325	13875326	LargeWhite_peak_10281b	Distal OCR
10	50854657	50854658	LargeWhite_peak_8993	Local OCR		1	11400738	11400739	LargeWhite_peak_573a	Distal OCR
10	50856254	50856255	LargeWhite_peak_8994a	Local OCR		1	11401011	11401012	LargeWhite_peak_573b	Distal OCR
10	50856503	50856504	LargeWhite_peak_8994b	Local OCR		1	11401247	11401248	LargeWhite_peak_573c	Distal OCR
10	50863003	50863004	LargeWhite_peak_8995a	Local OCR		11	1405922	1405923	LargeWhite_peak_9768c	Distal OCR
10	50863214	50863215	LargeWhite_peak_8995b	Local OCR		1	114128447	114128448	LargeWhite_peak_3035	Distal OCR
10	50865735	50865736	LargeWhite_peak_8996	Local OCR		11	1414013	1414014	LargeWhite_peak_9769	Distal OCR
10	50884931	50884932	LargeWhite_peak_8997	Local OCR		1	114198226	114198227	LargeWhite_peak_3036	Distal OCR
10	50914967	50914968	LargeWhite_peak_8998	Local OCR		1	114207696	114207697	LargeWhite_peak_3037	Distal OCR
10	50934564	50934565	LargeWhite_peak_8999a	Local OCR		1	114222655	114222656	LargeWhite_peak_3038	Distal OCR
10	50935006	50935007	LargeWhite_peak_8999b	Local OCR		11	14225750	14225751	LargeWhite_peak_10296	Distal OCR
10	50935402	50935403	LargeWhite_peak_8999c	Local OCR		1	114244265	114244266	LargeWhite_peak_3040	Distal OCR
10	50941114	50941115	LargeWhite_peak_9000a	Local OCR		11	14258083	14258084	LargeWhite_peak_10297	Distal OCR
10	50941315	50941316	LargeWhite_peak_9000b	Local OCR		1	114266940	114266941	LargeWhite_peak_3041b	Distal OCR
10	50949452	50949453	LargeWhite_peak_9001a	Local OCR		11	14284861	14284862	LargeWhite_peak_10298	Distal OCR
10	50949716	50949717	LargeWhite_peak_9001b	Local OCR		1	11429048	11429049	LargeWhite_peak_574	Distal OCR
10	50950750	50950751	LargeWhite_peak_9002	Local OCR		11	14298468	14298469	LargeWhite_peak_10299	Distal OCR
10	50958089	50958090	LargeWhite_peak_9003	Local OCR		1	114386509	114386510	LargeWhite_peak_3047c	Distal OCR
10	50971975	50971976	LargeWhite_peak_9004	Local OCR		1	114413250	114413251	LargeWhite_peak_3048	Distal OCR
10	50979952	50979953	LargeWhite_peak_9005a	Local OCR		1	114419485	114419486	LargeWhite_peak_3049a	Distal OCR
10	50980280	50980281	LargeWhite_peak_9005b	Local OCR		1	114420039	114420040	LargeWhite_peak_3049b	Distal OCR
10	50981115	50981116	LargeWhite_peak_9006a	Local OCR		11	14566151	14566152	LargeWhite_peak_10313	Distal OCR
10	50981437	50981438	LargeWhite_peak_9006b	Local OCR		1	114598924	114598925	LargeWhite_peak_3055c	Distal OCR
10	51001296	51001297	LargeWhite_peak_9007	Local OCR		1	1146314	1146315	LargeWhite_peak_97	Distal OCR
10	51003338	51003339	LargeWhite_peak_9008	Local OCR		1	114641322	114641323	LargeWhite_peak_3056a	Distal OCR
10	51003742	51003743	LargeWhite_peak_9009	Local OCR		1	114641670	114641671	LargeWhite_peak_3056b	Distal OCR
10	51006233	51006234	LargeWhite_peak_9010	Local OCR		1	114645378	114645379	LargeWhite_peak_3057	Distal OCR
10	51014146	51014147	LargeWhite_peak_9011a	Local OCR		11	14652634	14652635	LargeWhite_peak_10315	Distal OCR
10	51014450	51014451	LargeWhite_peak_9011b	Local OCR		1	114652802	114652803	LargeWhite_peak_3058	Distal OCR
10	51025325	51025326	LargeWhite_peak_9012a	Local OCR		1	114660747	114660748	LargeWhite_peak_3059a	Distal OCR
10	51025792	51025793	LargeWhite_peak_9012b	Local OCR		1	114660957	114660958	LargeWhite_peak_3059b	Distal OCR
10	51030763	51030764	LargeWhite_peak_9013a	Local OCR		11	14663141	14663142	LargeWhite_peak_10316	Distal OCR
10	51031234	51031235	LargeWhite_peak_9013b	Local OCR		1	114666816	114666817	LargeWhite_peak_3060a	Distal OCR
10	51031479	51031480	LargeWhite_peak_9013c	Local OCR		1	114667029	114667030	LargeWhite_peak_3060b	Distal OCR
10	51031725	51031726	LargeWhite_peak_9013d	Local OCR		1	114668950	114668951	LargeWhite_peak_3061	Distal OCR
10	51031898	51031899	LargeWhite_peak_9013e	Local OCR		1	114679127	114679128	LargeWhite_peak_3062a	Distal OCR
10	51045018	51045019	LargeWhite_peak_9014	Local OCR		11	14682471	14682472	LargeWhite_peak_10317	Distal OCR
10	51047070	51047071	LargeWhite_peak_9015	Local OCR		11	14703169	14703170	LargeWhite_peak_10318a	Distal OCR
10	51060563	51060564	LargeWhite_peak_9016	Local OCR		11	14703610	14703611	LargeWhite_peak_10318b	Distal OCR
10	51075683	51075684	LargeWhite_peak_9017	Local OCR		11	14717879	14717880	LargeWhite_peak_10319	Distal OCR
10	51120674	51120675	LargeWhite_peak_9018a	Local OCR		11	14966009	14966010	LargeWhite_peak_10328a	Distal OCR
10	51120901	51120902	LargeWhite_peak_9018b	Local OCR		11	14966276	14966277	LargeWhite_peak_10328b	Distal OCR
10	51121130	51121131	LargeWhite_peak_9018c	Local OCR		11	14972718	14972719	LargeWhite_peak_10329a	Distal OCR
10	51140560	51140561	LargeWhite_peak_9019	Local OCR		11	14973061	14973062	LargeWhite_peak_10329b	Distal OCR
10	51147498	51147499	LargeWhite_peak_9020	Local OCR		11	14999946	14999947	LargeWhite_peak_10331	Distal OCR
10	51203604	51203605	LargeWhite_peak_9021	Local OCR		11	1500411	1500412	LargeWhite_peak_9772b	Distal OCR
10	51619891	51619892	LargeWhite_peak_9025	Local OCR		11	15009656	15009657	LargeWhite_peak_10332	Distal OCR
10	51620482	51620483	LargeWhite_peak_9026a	Local OCR		11	15014625	15014626	LargeWhite_peak_10333a	Distal OCR
10	51620884	51620885	LargeWhite_peak_9026b	Local OCR		11	15014829	15014830	LargeWhite_peak_10333b	Distal OCR
10	51683664	51683665	LargeWhite_peak_9029a	Local OCR		11	15015141	15015142	LargeWhite_peak_10333c	Distal OCR
10	51683921	51683922	LargeWhite_peak_9029b	Local OCR		11	15015525	15015526	LargeWhite_peak_10333d	Distal OCR
10	51909584	51909585	LargeWhite_peak_9034a	Local OCR		11	15015777	15015778	LargeWhite_peak_10333e	Distal OCR
10	51909909	51909910	LargeWhite_peak_9034b	Local OCR		11	15032478	15032479	LargeWhite_peak_10334a	Distal OCR
10	51910125	51910126	LargeWhite_peak_9034c	Local OCR		11	15032856	15032857	LargeWhite_peak_10334b	Distal OCR
10	51964657	51964658	LargeWhite_peak_9038a	Local OCR		11	15035555	15035556	LargeWhite_peak_10335	Distal OCR
10	51964921	51964922	LargeWhite_peak_9038b	Local OCR		11	15036791	15036792	LargeWhite_peak_10336a	Distal OCR
10	52002294	52002295	LargeWhite_peak_9039	Local OCR		11	15037069	15037070	LargeWhite_peak_10336b	Distal OCR
10	52049369	52049370	LargeWhite_peak_9040a	Local OCR		11	15049134	15049135	LargeWhite_peak_10337a	Distal OCR
10	52223786	52223787	LargeWhite_peak_9044a	Local OCR		11	15049311	15049312	LargeWhite_peak_10337b	Distal OCR
10	52224051	52224052	LargeWhite_peak_9044b	Local OCR		11	15049540	15049541	LargeWhite_peak_10337c	Distal OCR
10	52224483	52224484	LargeWhite_peak_9044c	Local OCR		11	15049714	15049715	LargeWhite_peak_10337d	Distal OCR
10	52224955	52224956	LargeWhite_peak_9044d	Local OCR		11	15050212	15050213	LargeWhite_peak_10338a	Distal OCR
10	52225332	52225333	LargeWhite_peak_9044e	Local OCR		11	15050560	15050561	LargeWhite_peak_10338b	Distal OCR
10	52225580	52225581	LargeWhite_peak_9044f	Local OCR		11	15050855	15050856	LargeWhite_peak_10338c	Distal OCR
10	52225758	52225759	LargeWhite_peak_9044g	Local OCR		11	15052517	15052518	LargeWhite_peak_10339a	Distal OCR
10	52255205	52255206	LargeWhite_peak_9045	Local OCR		11	15052703	15052704	LargeWhite_peak_10339b	Distal OCR
10	52267380	52267381	LargeWhite_peak_9046a	Local OCR		11	15052957	15052958	LargeWhite_peak_10339c	Distal OCR
10	52267646	52267647	LargeWhite_peak_9046b	Local OCR		11	15053247	15053248	LargeWhite_peak_10339d	Distal OCR
10	52312870	52312871	LargeWhite_peak_9047	Local OCR		11	15053384	15053385	LargeWhite_peak_10339e	Distal OCR
10	52350616	52350617	LargeWhite_peak_9048	Local OCR		11	15066431	15066432	LargeWhite_peak_10340	Distal OCR
10	52429517	52429518	LargeWhite_peak_9049a	Local OCR		1	115078266	115078267	LargeWhite_peak_3071a	Distal OCR
10	52429798	52429799	LargeWhite_peak_9049b	Local OCR		1	115078676	115078677	LargeWhite_peak_3071b	Distal OCR
10	52446612	52446613	LargeWhite_peak_9050a	Local OCR		1	115078932	115078933	LargeWhite_peak_3071c	Distal OCR
10	52446926	52446927	LargeWhite_peak_9050b	Local OCR		11	15081869	15081870	LargeWhite_peak_10341	Distal OCR
10	52595838	52595839	LargeWhite_peak_9054a	Local OCR		11	15084350	15084351	LargeWhite_peak_10342a	Distal OCR
10	52596250	52596251	LargeWhite_peak_9054b	Local OCR		11	15084652	15084653	LargeWhite_peak_10342b	Distal OCR
10	52596558	52596559	LargeWhite_peak_9054c	Local OCR		11	15085062	15085063	LargeWhite_peak_10342c	Distal OCR
10	52596755	52596756	LargeWhite_peak_9054d	Local OCR		11	15117382	15117383	LargeWhite_peak_10344b	Distal OCR
10	52600842	52600843	LargeWhite_peak_9055a	Local OCR		11	15123044	15123045	LargeWhite_peak_10345	Distal OCR
10	52601113	52601114	LargeWhite_peak_9055b	Local OCR		11	15131869	15131870	LargeWhite_peak_10346a	Distal OCR
10	52601470	52601471	LargeWhite_peak_9055c	Local OCR		11	15132116	15132117	LargeWhite_peak_10346b	Distal OCR
10	52601758	52601759	LargeWhite_peak_9055d	Local OCR		11	15132494	15132495	LargeWhite_peak_10346c	Distal OCR
10	52773924	52773925	LargeWhite_peak_9060a	Local OCR		11	15132743	15132744	LargeWhite_peak_10346d	Distal OCR
10	52774191	52774192	LargeWhite_peak_9060b	Local OCR		11	15143027	15143028	LargeWhite_peak_10347	Distal OCR
10	52862872	52862873	LargeWhite_peak_9062a	Local OCR		11	15143871	15143872	LargeWhite_peak_10348	Distal OCR
10	52863166	52863167	LargeWhite_peak_9062b	Local OCR		1	115172089	115172090	LargeWhite_peak_3075a	Distal OCR
10	52874512	52874513	LargeWhite_peak_9063	Local OCR		1	115172269	115172270	LargeWhite_peak_3075b	Distal OCR
10	52874995	52874996	LargeWhite_peak_9064	Local OCR		1	115172519	115172520	LargeWhite_peak_3075c	Distal OCR
10	52917277	52917278	LargeWhite_peak_9065	Local OCR		1	115173320	115173321	LargeWhite_peak_3076	Distal OCR
10	53023794	53023795	LargeWhite_peak_9066	Local OCR		11	15173477	15173478	LargeWhite_peak_10349a	Distal OCR
10	53041224	53041225	LargeWhite_peak_9067	Local OCR		11	15173875	15173876	LargeWhite_peak_10349b	Distal OCR
10	53069854	53069855	LargeWhite_peak_9069	Local OCR		11	15186787	15186788	LargeWhite_peak_10350a	Distal OCR
10	53083822	53083823	LargeWhite_peak_9070	Local OCR		11	15187053	15187054	LargeWhite_peak_10350b	Distal OCR
10	53228497	53228498	LargeWhite_peak_9071	Local OCR		11	15187667	15187668	LargeWhite_peak_10351	Distal OCR
10	53314004	53314005	LargeWhite_peak_9072a	Local OCR		11	15192531	15192532	LargeWhite_peak_10352	Distal OCR
10	53314267	53314268	LargeWhite_peak_9072b	Local OCR		11	15199929	15199930	LargeWhite_peak_10353a	Distal OCR
10	53314564	53314565	LargeWhite_peak_9072c	Local OCR		11	15200236	15200237	LargeWhite_peak_10353b	Distal OCR
10	53314838	53314839	LargeWhite_peak_9072d	Local OCR		11	15220193	15220194	LargeWhite_peak_10354a	Distal OCR
10	53332260	53332261	LargeWhite_peak_9075a	Local OCR		11	15220505	15220506	LargeWhite_peak_10354b	Distal OCR
10	53332483	53332484	LargeWhite_peak_9075b	Local OCR		11	15226144	15226145	LargeWhite_peak_10355a	Distal OCR
10	53332828	53332829	LargeWhite_peak_9075c	Local OCR		11	15226356	15226357	LargeWhite_peak_10355b	Distal OCR
10	53333060	53333061	LargeWhite_peak_9075d	Local OCR		11	15242697	15242698	LargeWhite_peak_10356	Distal OCR
10	53333420	53333421	LargeWhite_peak_9075e	Local OCR		11	1528132	1528133	LargeWhite_peak_9773	Distal OCR
10	53351765	53351766	LargeWhite_peak_9079a	Local OCR		11	15287788	15287789	LargeWhite_peak_10357	Distal OCR
10	53352169	53352170	LargeWhite_peak_9079b	Local OCR		11	1529187	1529188	LargeWhite_peak_9774	Distal OCR
10	53352531	53352532	LargeWhite_peak_9079c	Local OCR		1	11531333	11531334	LargeWhite_peak_577a	Distal OCR
10	53352954	53352955	LargeWhite_peak_9079d	Local OCR		1	11531773	11531774	LargeWhite_peak_577b	Distal OCR
10	53353257	53353258	LargeWhite_peak_9079e	Local OCR		1	11532025	11532026	LargeWhite_peak_577c	Distal OCR
10	53602411	53602412	LargeWhite_peak_9085a	Local OCR		11	15410625	15410626	LargeWhite_peak_10370c	Distal OCR
10	53602671	53602672	LargeWhite_peak_9085b	Local OCR		11	15410926	15410927	LargeWhite_peak_10370d	Distal OCR
10	53603147	53603148	LargeWhite_peak_9085c	Local OCR		11	15472363	15472364	LargeWhite_peak_10372c	Distal OCR
10	53603278	53603279	LargeWhite_peak_9085d	Local OCR		1	115607953	115607954	LargeWhite_peak_3083d	Distal OCR
10	53603799	53603800	LargeWhite_peak_9086	Local OCR		1	115617557	115617558	LargeWhite_peak_3084	Distal OCR
10	53647152	53647153	LargeWhite_peak_9087	Local OCR		11	15637071	15637072	LargeWhite_peak_10376	Distal OCR
10	53649596	53649597	LargeWhite_peak_9088	Local OCR		11	15650027	15650028	LargeWhite_peak_10377	Distal OCR
10	53697099	53697100	LargeWhite_peak_9089	Local OCR		11	15801362	15801363	LargeWhite_peak_10385a	Distal OCR
10	53737765	53737766	LargeWhite_peak_9090a	Local OCR		11	15801593	15801594	LargeWhite_peak_10385b	Distal OCR
10	53738042	53738043	LargeWhite_peak_9090b	Local OCR		11	15802871	15802872	LargeWhite_peak_10386	Distal OCR
10	53746817	53746818	LargeWhite_peak_9091a	Local OCR		1	115881629	115881630	LargeWhite_peak_3092	Distal OCR
10	53747089	53747090	LargeWhite_peak_9091b	Local OCR		1	115884054	115884055	LargeWhite_peak_3093	Distal OCR
10	53814314	53814315	LargeWhite_peak_9092	Local OCR		11	16047731	16047732	LargeWhite_peak_10396a	Distal OCR
10	53844640	53844641	LargeWhite_peak_9093	Local OCR		11	16047999	16048000	LargeWhite_peak_10396b	Distal OCR
10	53996372	53996373	LargeWhite_peak_9096	Local OCR		11	16050488	16050489	LargeWhite_peak_10397	Distal OCR
10	54044125	54044126	LargeWhite_peak_9098a	Local OCR		11	16065475	16065476	LargeWhite_peak_10398	Distal OCR
10	54044276	54044277	LargeWhite_peak_9098b	Local OCR		11	16085123	16085124	LargeWhite_peak_10399	Distal OCR
10	54046095	54046096	LargeWhite_peak_9099	Local OCR		1	116086901	116086902	LargeWhite_peak_3097a	Distal OCR
10	54053287	54053288	LargeWhite_peak_9100	Local OCR		1	116087193	116087194	LargeWhite_peak_3097b	Distal OCR
10	54054265	54054266	LargeWhite_peak_9101	Local OCR		11	16089010	16089011	LargeWhite_peak_10400	Distal OCR
10	54261230	54261231	LargeWhite_peak_9104	Local OCR		1	116092273	116092274	LargeWhite_peak_3098a	Distal OCR
10	54305991	54305992	LargeWhite_peak_9105	Local OCR		1	116092627	116092628	LargeWhite_peak_3098b	Distal OCR
10	54508852	54508853	LargeWhite_peak_9106	Local OCR		1	116099189	116099190	LargeWhite_peak_3099a	Distal OCR
10	54537487	54537488	LargeWhite_peak_9107	Local OCR		1	116099558	116099559	LargeWhite_peak_3099b	Distal OCR
10	54561984	54561985	LargeWhite_peak_9108	Local OCR		1	116099803	116099804	LargeWhite_peak_3099c	Distal OCR
10	54664729	54664730	LargeWhite_peak_9109	Local OCR		1	116104453	116104454	LargeWhite_peak_3100	Distal OCR
10	54674484	54674485	LargeWhite_peak_9110a	Local OCR		1	116109510	116109511	LargeWhite_peak_3101	Distal OCR
10	54674766	54674767	LargeWhite_peak_9110b	Local OCR		11	16196071	16196072	LargeWhite_peak_10405	Distal OCR
10	54675228	54675229	LargeWhite_peak_9110c	Local OCR		11	16221277	16221278	LargeWhite_peak_10407a	Distal OCR
10	54675717	54675718	LargeWhite_peak_9111a	Local OCR		11	16221544	16221545	LargeWhite_peak_10407b	Distal OCR
10	54916708	54916709	LargeWhite_peak_9113a	Local OCR		11	16221734	16221735	LargeWhite_peak_10407c	Distal OCR
10	54917015	54917016	LargeWhite_peak_9113b	Local OCR		11	16228622	16228623	LargeWhite_peak_10408a	Distal OCR
10	55043041	55043042	LargeWhite_peak_9114	Local OCR		11	16228919	16228920	LargeWhite_peak_10408b	Distal OCR
10	55063816	55063817	LargeWhite_peak_9115a	Local OCR		11	16230643	16230644	LargeWhite_peak_10409a	Distal OCR
10	55064132	55064133	LargeWhite_peak_9115b	Local OCR		11	16230901	16230902	LargeWhite_peak_10409b	Distal OCR
10	55546463	55546464	LargeWhite_peak_9116	Local OCR		11	16236004	16236005	LargeWhite_peak_10410	Distal OCR
10	55700113	55700114	LargeWhite_peak_9117a	Local OCR		1	1162386	1162387	LargeWhite_peak_98	Distal OCR
10	55700428	55700429	LargeWhite_peak_9117b	Local OCR		11	16255297	16255298	LargeWhite_peak_10411	Distal OCR
10	56069073	56069074	LargeWhite_peak_9118	Local OCR		11	16265251	16265252	LargeWhite_peak_10412	Distal OCR
10	56096311	56096312	LargeWhite_peak_9119	Local OCR		11	16272500	16272501	LargeWhite_peak_10413c	Distal OCR
10	56109494	56109495	LargeWhite_peak_9120	Local OCR		11	16272846	16272847	LargeWhite_peak_10413d	Distal OCR
10	56114274	56114275	LargeWhite_peak_9121	Local OCR		11	16273088	16273089	LargeWhite_peak_10413e	Distal OCR
10	56126620	56126621	LargeWhite_peak_9122	Local OCR		1	116274681	116274682	LargeWhite_peak_3108a	Distal OCR
10	56129995	56129996	LargeWhite_peak_9123a	Local OCR		1	116274903	116274904	LargeWhite_peak_3108b	Distal OCR
10	56130458	56130459	LargeWhite_peak_9123b	Local OCR		11	16306960	16306961	LargeWhite_peak_10414a	Distal OCR
10	56130694	56130695	LargeWhite_peak_9123c	Local OCR		11	16307179	16307180	LargeWhite_peak_10414b	Distal OCR
10	56130912	56130913	LargeWhite_peak_9123d	Local OCR		11	16308169	16308170	LargeWhite_peak_10415	Distal OCR
10	56156676	56156677	LargeWhite_peak_9124	Local OCR		11	1631359	1631360	LargeWhite_peak_9777	Distal OCR
10	56157660	56157661	LargeWhite_peak_9125	Local OCR		11	1647266	1647267	LargeWhite_peak_9778a	Distal OCR
10	56172395	56172396	LargeWhite_peak_9126a	Local OCR		11	1647686	1647687	LargeWhite_peak_9778b	Distal OCR
10	56172892	56172893	LargeWhite_peak_9126b	Local OCR		11	16512426	16512427	LargeWhite_peak_10423	Distal OCR
10	56173116	56173117	LargeWhite_peak_9126c	Local OCR		11	16533844	16533845	LargeWhite_peak_10424	Distal OCR
10	56234769	56234770	LargeWhite_peak_9132	Local OCR		11	16704382	16704383	LargeWhite_peak_10430	Distal OCR
10	56278079	56278080	LargeWhite_peak_9137	Local OCR		11	16707069	16707070	LargeWhite_peak_10431	Distal OCR
10	56284150	56284151	LargeWhite_peak_9138	Local OCR		11	1674300	1674301	LargeWhite_peak_9780	Distal OCR
10	56352440	56352441	LargeWhite_peak_9139	Local OCR		11	16744703	16744704	LargeWhite_peak_10432a	Distal OCR
10	56374856	56374857	LargeWhite_peak_9140	Local OCR		11	16744895	16744896	LargeWhite_peak_10432b	Distal OCR
10	56399815	56399816	LargeWhite_peak_9141a	Local OCR		11	16813690	16813691	LargeWhite_peak_10434a	Distal OCR
10	56400149	56400150	LargeWhite_peak_9141b	Local OCR		11	16813906	16813907	LargeWhite_peak_10434b	Distal OCR
10	56404270	56404271	LargeWhite_peak_9142	Local OCR		11	16814052	16814053	LargeWhite_peak_10434c	Distal OCR
10	56410254	56410255	LargeWhite_peak_9143	Local OCR		11	16814316	16814317	LargeWhite_peak_10434d	Distal OCR
10	56416343	56416344	LargeWhite_peak_9144	Local OCR		11	16814584	16814585	LargeWhite_peak_10434e	Distal OCR
10	56428304	56428305	LargeWhite_peak_9145a	Local OCR		11	16912034	16912035	LargeWhite_peak_10435d	Distal OCR
10	56428533	56428534	LargeWhite_peak_9145b	Local OCR		1	1169367	1169368	LargeWhite_peak_99	Distal OCR
10	56428983	56428984	LargeWhite_peak_9145c	Local OCR		11	1696598	1696599	LargeWhite_peak_9781	Distal OCR
10	56429209	56429210	LargeWhite_peak_9145d	Local OCR		11	17093542	17093543	LargeWhite_peak_10440a	Distal OCR
10	56429627	56429628	LargeWhite_peak_9145e	Local OCR		11	17093717	17093718	LargeWhite_peak_10440b	Distal OCR
10	56429868	56429869	LargeWhite_peak_9145f	Local OCR		11	17126856	17126857	LargeWhite_peak_10441	Distal OCR
10	56430286	56430287	LargeWhite_peak_9145g	Local OCR		11	17128621	17128622	LargeWhite_peak_10442	Distal OCR
10	56430640	56430641	LargeWhite_peak_9145h	Local OCR		1	117135378	117135379	LargeWhite_peak_3118	Distal OCR
10	56668441	56668442	LargeWhite_peak_9149a	Local OCR		11	17153703	17153704	LargeWhite_peak_10443a	Distal OCR
10	56668732	56668733	LargeWhite_peak_9149b	Local OCR		11	17153815	17153816	LargeWhite_peak_10443b	Distal OCR
10	56668928	56668929	LargeWhite_peak_9149c	Local OCR		11	17215007	17215008	LargeWhite_peak_10445	Distal OCR
10	56669933	56669934	LargeWhite_peak_9150	Local OCR		11	17260810	17260811	LargeWhite_peak_10446a	Distal OCR
10	56765495	56765496	LargeWhite_peak_9158	Local OCR		11	17261027	17261028	LargeWhite_peak_10446b	Distal OCR
10	56766101	56766102	LargeWhite_peak_9159	Local OCR		11	17262390	17262391	LargeWhite_peak_10447a	Distal OCR
10	56769883	56769884	LargeWhite_peak_9160a	Local OCR		11	17262671	17262672	LargeWhite_peak_10447b	Distal OCR
10	56770212	56770213	LargeWhite_peak_9160b	Local OCR		11	17289986	17289987	LargeWhite_peak_10448	Distal OCR
10	56770608	56770609	LargeWhite_peak_9160c	Local OCR		1	1173333	1173334	LargeWhite_peak_100	Distal OCR
10	56770891	56770892	LargeWhite_peak_9160d	Local OCR		11	17344830	17344831	LargeWhite_peak_10449	Distal OCR
10	56935847	56935848	LargeWhite_peak_9167	Local OCR		11	17386500	17386501	LargeWhite_peak_10450	Distal OCR
10	56946198	56946199	LargeWhite_peak_9168	Local OCR		11	17395880	17395881	LargeWhite_peak_10451	Distal OCR
10	57051396	57051397	LargeWhite_peak_9170a	Local OCR		11	17501981	17501982	LargeWhite_peak_10453	Distal OCR
10	57051780	57051781	LargeWhite_peak_9170b	Local OCR		11	1759637	1759638	LargeWhite_peak_9782	Distal OCR
10	57052050	57052051	LargeWhite_peak_9170c	Local OCR		11	17604545	17604546	LargeWhite_peak_10454	Distal OCR
10	57061653	57061654	LargeWhite_peak_9171	Local OCR		11	17611711	17611712	LargeWhite_peak_10455a	Distal OCR
10	57066903	57066904	LargeWhite_peak_9172a	Local OCR		11	17612185	17612186	LargeWhite_peak_10455b	Distal OCR
10	57067255	57067256	LargeWhite_peak_9172b	Local OCR		11	1763439	1763440	LargeWhite_peak_9783	Distal OCR
10	57084542	57084543	LargeWhite_peak_9173a	Local OCR		1	11764895	11764896	LargeWhite_peak_585a	Distal OCR
10	57084813	57084814	LargeWhite_peak_9173b	Local OCR		1	11765003	11765004	LargeWhite_peak_585b	Distal OCR
10	57102913	57102914	LargeWhite_peak_9174	Local OCR		1	11765314	11765315	LargeWhite_peak_585c	Distal OCR
10	57135281	57135282	LargeWhite_peak_9175	Local OCR		11	1771578	1771579	LargeWhite_peak_9784a	Distal OCR
10	57135726	57135727	LargeWhite_peak_9176	Local OCR		11	1771740	1771741	LargeWhite_peak_9784b	Distal OCR
10	57157793	57157794	LargeWhite_peak_9177	Local OCR		11	1772066	1772067	LargeWhite_peak_9784c	Distal OCR
10	57221364	57221365	LargeWhite_peak_9178	Local OCR		1	117764440	117764441	LargeWhite_peak_3119	Distal OCR
10	57244510	57244511	LargeWhite_peak_9179	Local OCR		1	11781460	11781461	LargeWhite_peak_586	Distal OCR
10	57247433	57247434	LargeWhite_peak_9180	Local OCR		11	1783104	1783105	LargeWhite_peak_9785	Distal OCR
10	57269107	57269108	LargeWhite_peak_9181a	Local OCR		1	11783973	11783974	LargeWhite_peak_587a	Distal OCR
10	57269322	57269323	LargeWhite_peak_9181b	Local OCR		1	117842462	117842463	LargeWhite_peak_3120	Distal OCR
10	57269542	57269543	LargeWhite_peak_9181c	Local OCR		1	11784257	11784258	LargeWhite_peak_587b	Distal OCR
10	57283620	57283621	LargeWhite_peak_9182a	Local OCR		1	11785115	11785116	LargeWhite_peak_588	Distal OCR
10	57283864	57283865	LargeWhite_peak_9182b	Local OCR		11	1786407	1786408	LargeWhite_peak_9786	Distal OCR
10	57292189	57292190	LargeWhite_peak_9183	Local OCR		11	17882779	17882780	LargeWhite_peak_10462	Distal OCR
10	57297581	57297582	LargeWhite_peak_9184	Local OCR		11	17903441	17903442	LargeWhite_peak_10463	Distal OCR
10	57324172	57324173	LargeWhite_peak_9185	Local OCR		11	17907804	17907805	LargeWhite_peak_10464	Distal OCR
10	57344412	57344413	LargeWhite_peak_9186	Local OCR		11	17925307	17925308	LargeWhite_peak_10465a	Distal OCR
10	57375542	57375543	LargeWhite_peak_9187	Local OCR		11	17932499	17932500	LargeWhite_peak_10466	Distal OCR
10	57418241	57418242	LargeWhite_peak_9188a	Local OCR		1	11793632	11793633	LargeWhite_peak_589a	Distal OCR
10	57418524	57418525	LargeWhite_peak_9188b	Local OCR		1	11793788	11793789	LargeWhite_peak_589b	Distal OCR
10	57440063	57440064	LargeWhite_peak_9189	Local OCR		1	11798340	11798341	LargeWhite_peak_590	Distal OCR
10	57452174	57452175	LargeWhite_peak_9190	Local OCR		11	1799113	1799114	LargeWhite_peak_9787a	Distal OCR
10	57460284	57460285	LargeWhite_peak_9191a	Local OCR		11	1799255	1799256	LargeWhite_peak_9787b	Distal OCR
10	57460685	57460686	LargeWhite_peak_9191b	Local OCR		11	1799407	1799408	LargeWhite_peak_9787c	Distal OCR
10	57460985	57460986	LargeWhite_peak_9191c	Local OCR		11	1799664	1799665	LargeWhite_peak_9787d	Distal OCR
10	57461222	57461223	LargeWhite_peak_9191d	Local OCR		11	18077578	18077579	LargeWhite_peak_10472a	Distal OCR
10	57471873	57471874	LargeWhite_peak_9192	Local OCR		11	18077759	18077760	LargeWhite_peak_10472b	Distal OCR
10	57472530	57472531	LargeWhite_peak_9193	Local OCR		11	18078383	18078384	LargeWhite_peak_10473a	Distal OCR
10	57487072	57487073	LargeWhite_peak_9194a	Local OCR		11	18078741	18078742	LargeWhite_peak_10473b	Distal OCR
10	57487310	57487311	LargeWhite_peak_9194b	Local OCR		11	18079126	18079127	LargeWhite_peak_10473c	Distal OCR
10	57496103	57496104	LargeWhite_peak_9195a	Local OCR		11	18091769	18091770	LargeWhite_peak_10474	Distal OCR
10	57496246	57496247	LargeWhite_peak_9195b	Local OCR		11	18105150	18105151	LargeWhite_peak_10476a	Distal OCR
10	57503292	57503293	LargeWhite_peak_9196a	Local OCR		11	18105488	18105489	LargeWhite_peak_10476b	Distal OCR
10	57503578	57503579	LargeWhite_peak_9196b	Local OCR		11	18107935	18107936	LargeWhite_peak_10477	Distal OCR
10	57504275	57504276	LargeWhite_peak_9197	Local OCR		11	1821441	1821442	LargeWhite_peak_9788	Distal OCR
10	57523128	57523129	LargeWhite_peak_9198	Local OCR		11	1828026	1828027	LargeWhite_peak_9789a	Distal OCR
10	57526571	57526572	LargeWhite_peak_9199	Local OCR		11	1828295	1828296	LargeWhite_peak_9789b	Distal OCR
10	5753559	5753560	LargeWhite_peak_7521a	Local OCR		11	1835973	1835974	LargeWhite_peak_9790	Distal OCR
10	5753782	5753783	LargeWhite_peak_7521b	Local OCR		1	118389752	118389753	LargeWhite_peak_3122	Distal OCR
10	5754196	5754197	LargeWhite_peak_7522a	Local OCR		11	18415681	18415682	LargeWhite_peak_10487	Distal OCR
10	5754448	5754449	LargeWhite_peak_7522b	Local OCR		11	18421946	18421947	LargeWhite_peak_10488	Distal OCR
10	5754818	5754819	LargeWhite_peak_7522c	Local OCR		11	18549454	18549455	LargeWhite_peak_10492a	Distal OCR
10	57550981	57550982	LargeWhite_peak_9200	Local OCR		11	18549778	18549779	LargeWhite_peak_10492b	Distal OCR
10	57569680	57569681	LargeWhite_peak_9201	Local OCR		1	1186805	1186806	LargeWhite_peak_101a	Distal OCR
10	57599698	57599699	LargeWhite_peak_9202a	Local OCR		1	1187050	1187051	LargeWhite_peak_101b	Distal OCR
10	57600216	57600217	LargeWhite_peak_9202b	Local OCR		11	1885488	1885489	LargeWhite_peak_9793	Distal OCR
10	57799058	57799059	LargeWhite_peak_9207a	Local OCR		1	11886001	11886002	LargeWhite_peak_595a	Distal OCR
10	57881617	57881618	LargeWhite_peak_9209a	Local OCR		1	11886146	11886147	LargeWhite_peak_595b	Distal OCR
10	57881937	57881938	LargeWhite_peak_9209b	Local OCR		1	11886573	11886574	LargeWhite_peak_595c	Distal OCR
10	57882262	57882263	LargeWhite_peak_9209c	Local OCR		1	11886805	11886806	LargeWhite_peak_595d	Distal OCR
10	57892069	57892070	LargeWhite_peak_9210a	Local OCR		11	1891246	1891247	LargeWhite_peak_9794	Distal OCR
10	57892413	57892414	LargeWhite_peak_9210b	Local OCR		11	18956058	18956059	LargeWhite_peak_10496a	Distal OCR
10	57921201	57921202	LargeWhite_peak_9212a	Local OCR		11	18956304	18956305	LargeWhite_peak_10496b	Distal OCR
10	57921503	57921504	LargeWhite_peak_9212b	Local OCR		11	1896729	1896730	LargeWhite_peak_9795	Distal OCR
10	57928883	57928884	LargeWhite_peak_9213a	Local OCR		11	18967676	18967677	LargeWhite_peak_10497	Distal OCR
10	57929232	57929233	LargeWhite_peak_9213b	Local OCR		1	118968371	118968372	LargeWhite_peak_3125	Distal OCR
10	57940165	57940166	LargeWhite_peak_9214	Local OCR		1	118969970	118969971	LargeWhite_peak_3126	Distal OCR
10	57956608	57956609	LargeWhite_peak_9215	Local OCR		11	18981217	18981218	LargeWhite_peak_10498a	Distal OCR
10	57958948	57958949	LargeWhite_peak_9216	Local OCR		11	18981431	18981432	LargeWhite_peak_10498b	Distal OCR
[truncated: 89,882 more rows]

## Sheet: Duroc ATAC
Chromosome	start	end	Peak name	OCR type		Chromosome	start	end	Peak name	OCR type
10	10004277	10004278	Duroc_peak_10343	Local OCR		10	1008391	1008392	Duroc_peak_10086a	Distal OCR
10	10115886	10115887	Duroc_peak_10345	Local OCR		10	1008560	1008561	Duroc_peak_10086b	Distal OCR
10	10119593	10119594	Duroc_peak_10346a	Local OCR		10	1008796	1008797	Duroc_peak_10086c	Distal OCR
10	10119889	10119890	Duroc_peak_10346b	Local OCR		10	1009843	1009844	Duroc_peak_10087a	Distal OCR
10	10120083	10120084	Duroc_peak_10346c	Local OCR		10	1010055	1010056	Duroc_peak_10087b	Distal OCR
10	10156174	10156175	Duroc_peak_10351a	Local OCR		10	10109966	10109967	Duroc_peak_10344	Distal OCR
10	10156409	10156410	Duroc_peak_10351b	Local OCR		10	10131749	10131750	Duroc_peak_10347a	Distal OCR
10	10157084	10157085	Duroc_peak_10351c	Local OCR		10	10132008	10132009	Duroc_peak_10347b	Distal OCR
10	10160494	10160495	Duroc_peak_10352a	Local OCR		10	10132370	10132371	Duroc_peak_10347c	Distal OCR
10	10160626	10160627	Duroc_peak_10352b	Local OCR		10	10134571	10134572	Duroc_peak_10348	Distal OCR
10	10160800	10160801	Duroc_peak_10352c	Local OCR		10	10142551	10142552	Duroc_peak_10349a	Distal OCR
10	10162040	10162041	Duroc_peak_10353	Local OCR		10	10142750	10142751	Duroc_peak_10349b	Distal OCR
10	10166228	10166229	Duroc_peak_10354a	Local OCR		10	10142977	10142978	Duroc_peak_10349c	Distal OCR
10	10166474	10166475	Duroc_peak_10354b	Local OCR		10	10145835	10145836	Duroc_peak_10350	Distal OCR
10	10171048	10171049	Duroc_peak_10355	Local OCR		10	10227156	10227157	Duroc_peak_10361	Distal OCR
10	10172374	10172375	Duroc_peak_10356	Local OCR		10	10228200	10228201	Duroc_peak_10362a	Distal OCR
10	10179672	10179673	Duroc_peak_10357a	Local OCR		10	10228340	10228341	Duroc_peak_10362b	Distal OCR
10	10179873	10179874	Duroc_peak_10357b	Local OCR		10	10234774	10234775	Duroc_peak_10363a	Distal OCR
10	10190122	10190123	Duroc_peak_10358a	Local OCR		10	10235013	10235014	Duroc_peak_10363b	Distal OCR
10	10190615	10190616	Duroc_peak_10358b	Local OCR		10	10239884	10239885	Duroc_peak_10364	Distal OCR
10	10190873	10190874	Duroc_peak_10358c	Local OCR		10	10258575	10258576	Duroc_peak_10365a	Distal OCR
10	10191216	10191217	Duroc_peak_10358d	Local OCR		10	10258829	10258830	Duroc_peak_10365b	Distal OCR
10	10191476	10191477	Duroc_peak_10358e	Local OCR		10	10278890	10278891	Duroc_peak_10368a	Distal OCR
10	10220142	10220143	Duroc_peak_10359a	Local OCR		10	10279229	10279230	Duroc_peak_10368b	Distal OCR
10	10220304	10220305	Duroc_peak_10359b	Local OCR		10	10306431	10306432	Duroc_peak_10369a	Distal OCR
10	10221438	10221439	Duroc_peak_10360	Local OCR		10	10306737	10306738	Duroc_peak_10369b	Distal OCR
10	10261451	10261452	Duroc_peak_10366	Local OCR		10	10320060	10320061	Duroc_peak_10370	Distal OCR
10	10263462	10263463	Duroc_peak_10367a	Local OCR		10	10320694	10320695	Duroc_peak_10371	Distal OCR
10	10263732	10263733	Duroc_peak_10367b	Local OCR		10	10321644	10321645	Duroc_peak_10372a	Distal OCR
10	10264199	10264200	Duroc_peak_10367c	Local OCR		10	10321957	10321958	Duroc_peak_10372b	Distal OCR
10	10264473	10264474	Duroc_peak_10367d	Local OCR		10	1033810	1033811	Duroc_peak_10088	Distal OCR
10	10264771	10264772	Duroc_peak_10367e	Local OCR		10	10370761	10370762	Duroc_peak_10373	Distal OCR
10	1078120	1078121	Duroc_peak_10090a	Local OCR		10	10383932	10383933	Duroc_peak_10374	Distal OCR
10	1078405	1078406	Duroc_peak_10090b	Local OCR		10	10405143	10405144	Duroc_peak_10375a	Distal OCR
10	1078611	1078612	Duroc_peak_10090c	Local OCR		10	10405227	10405228	Duroc_peak_10375b	Distal OCR
10	10786526	10786527	Duroc_peak_10407	Local OCR		10	10405492	10405493	Duroc_peak_10375c	Distal OCR
10	10791087	10791088	Duroc_peak_10408	Local OCR		10	10410504	10410505	Duroc_peak_10376	Distal OCR
10	10863562	10863563	Duroc_peak_10419b	Local OCR		10	1044809	1044810	Duroc_peak_10089a	Distal OCR
10	10874555	10874556	Duroc_peak_10420a	Local OCR		10	10451053	10451054	Duroc_peak_10377	Distal OCR
10	10874945	10874946	Duroc_peak_10420b	Local OCR		10	1045192	1045193	Duroc_peak_10089b	Distal OCR
10	10884489	10884490	Duroc_peak_10421a	Local OCR		10	10455186	10455187	Duroc_peak_10378	Distal OCR
10	10884709	10884710	Duroc_peak_10421b	Local OCR		10	10467798	10467799	Duroc_peak_10379a	Distal OCR
10	10896979	10896980	Duroc_peak_10422a	Local OCR		10	10467938	10467939	Duroc_peak_10379b	Distal OCR
10	10897259	10897260	Duroc_peak_10422b	Local OCR		10	10506175	10506176	Duroc_peak_10380	Distal OCR
10	10897631	10897632	Duroc_peak_10422c	Local OCR		10	10512076	10512077	Duroc_peak_10381	Distal OCR
10	10899177	10899178	Duroc_peak_10423a	Local OCR		10	10545464	10545465	Duroc_peak_10382a	Distal OCR
10	10899519	10899520	Duroc_peak_10423b	Local OCR		10	10545821	10545822	Duroc_peak_10382b	Distal OCR
10	10904824	10904825	Duroc_peak_10424a	Local OCR		10	10546088	10546089	Duroc_peak_10382c	Distal OCR
10	10905134	10905135	Duroc_peak_10424b	Local OCR		10	10552997	10552998	Duroc_peak_10383a	Distal OCR
10	10905528	10905529	Duroc_peak_10424c	Local OCR		10	10553181	10553182	Duroc_peak_10383b	Distal OCR
10	10959532	10959533	Duroc_peak_10428a	Local OCR		10	10553379	10553380	Duroc_peak_10383c	Distal OCR
10	10959643	10959644	Duroc_peak_10428b	Local OCR		10	10562834	10562835	Duroc_peak_10384a	Distal OCR
10	10961848	10961849	Duroc_peak_10429	Local OCR		10	10563354	10563355	Duroc_peak_10384b	Distal OCR
10	10965473	10965474	Duroc_peak_10430	Local OCR		10	10569681	10569682	Duroc_peak_10385	Distal OCR
10	10974000	10974001	Duroc_peak_10431	Local OCR		10	10574909	10574910	Duroc_peak_10386	Distal OCR
10	10987648	10987649	Duroc_peak_10433a	Local OCR		10	10581304	10581305	Duroc_peak_10387	Distal OCR
10	10987978	10987979	Duroc_peak_10433b	Local OCR		10	10590488	10590489	Duroc_peak_10388a	Distal OCR
10	10991526	10991527	Duroc_peak_10434	Local OCR		10	10590707	10590708	Duroc_peak_10388b	Distal OCR
10	11003248	11003249	Duroc_peak_10435a	Local OCR		10	10591114	10591115	Duroc_peak_10388c	Distal OCR
10	11003503	11003504	Duroc_peak_10435b	Local OCR		10	10591354	10591355	Duroc_peak_10388d	Distal OCR
10	11003879	11003880	Duroc_peak_10435c	Local OCR		10	10599545	10599546	Duroc_peak_10389	Distal OCR
10	11004408	11004409	Duroc_peak_10435d	Local OCR		10	10600567	10600568	Duroc_peak_10390a	Distal OCR
10	11004779	11004780	Duroc_peak_10435e	Local OCR		10	10600801	10600802	Duroc_peak_10390b	Distal OCR
10	11014221	11014222	Duroc_peak_10436a	Local OCR		10	10607094	10607095	Duroc_peak_10391a	Distal OCR
10	11014492	11014493	Duroc_peak_10436b	Local OCR		10	10607392	10607393	Duroc_peak_10391b	Distal OCR
10	11014747	11014748	Duroc_peak_10436c	Local OCR		10	10609995	10609996	Duroc_peak_10392	Distal OCR
10	11025402	11025403	Duroc_peak_10437a	Local OCR		10	10613774	10613775	Duroc_peak_10393	Distal OCR
10	11025611	11025612	Duroc_peak_10437b	Local OCR		10	10642248	10642249	Duroc_peak_10394	Distal OCR
10	11025950	11025951	Duroc_peak_10437c	Local OCR		10	10682889	10682890	Duroc_peak_10395	Distal OCR
10	11026166	11026167	Duroc_peak_10437d	Local OCR		10	10687485	10687486	Duroc_peak_10396a	Distal OCR
10	11026392	11026393	Duroc_peak_10437e	Local OCR		10	10687977	10687978	Duroc_peak_10396b	Distal OCR
10	11033208	11033209	Duroc_peak_10438	Local OCR		10	10688327	10688328	Duroc_peak_10396c	Distal OCR
10	11046240	11046241	Duroc_peak_10439	Local OCR		10	10697007	10697008	Duroc_peak_10397a	Distal OCR
10	11053744	11053745	Duroc_peak_10440	Local OCR		10	10697276	10697277	Duroc_peak_10397b	Distal OCR
10	11055947	11055948	Duroc_peak_10441	Local OCR		10	10715672	10715673	Duroc_peak_10398a	Distal OCR
10	11057752	11057753	Duroc_peak_10442a	Local OCR		10	10715783	10715784	Duroc_peak_10398b	Distal OCR
10	11058006	11058007	Duroc_peak_10442b	Local OCR		10	10716094	10716095	Duroc_peak_10398c	Distal OCR
10	11073472	11073473	Duroc_peak_10443a	Local OCR		10	10720043	10720044	Duroc_peak_10399a	Distal OCR
10	11073664	11073665	Duroc_peak_10443b	Local OCR		10	10720352	10720353	Duroc_peak_10399b	Distal OCR
10	11089996	11089997	Duroc_peak_10444	Local OCR		10	10727977	10727978	Duroc_peak_10400	Distal OCR
10	11093721	11093722	Duroc_peak_10445	Local OCR		10	10736344	10736345	Duroc_peak_10401a	Distal OCR
10	11099469	11099470	Duroc_peak_10446a	Local OCR		10	10736602	10736603	Duroc_peak_10401b	Distal OCR
10	11099651	11099652	Duroc_peak_10446b	Local OCR		10	10736776	10736777	Duroc_peak_10401c	Distal OCR
10	11101004	11101005	Duroc_peak_10447	Local OCR		10	10741293	10741294	Duroc_peak_10402a	Distal OCR
10	11111776	11111777	Duroc_peak_10448a	Local OCR		10	10741559	10741560	Duroc_peak_10402b	Distal OCR
10	11112198	11112199	Duroc_peak_10448b	Local OCR		10	10743759	10743760	Duroc_peak_10403	Distal OCR
10	11112371	11112372	Duroc_peak_10448c	Local OCR		10	10758714	10758715	Duroc_peak_10404a	Distal OCR
10	11112774	11112775	Duroc_peak_10448d	Local OCR		10	10759154	10759155	Duroc_peak_10404b	Distal OCR
10	11115593	11115594	Duroc_peak_10449	Local OCR		10	10770235	10770236	Duroc_peak_10405	Distal OCR
10	11119746	11119747	Duroc_peak_10450a	Local OCR		10	10778209	10778210	Duroc_peak_10406a	Distal OCR
10	11119986	11119987	Duroc_peak_10450b	Local OCR		10	10778469	10778470	Duroc_peak_10406b	Distal OCR
10	11120192	11120193	Duroc_peak_10450c	Local OCR		10	10778712	10778713	Duroc_peak_10406c	Distal OCR
10	11138681	11138682	Duroc_peak_10451	Local OCR		10	10796544	10796545	Duroc_peak_10409a	Distal OCR
10	11190949	11190950	Duroc_peak_10452	Local OCR		10	10796884	10796885	Duroc_peak_10409b	Distal OCR
10	11199006	11199007	Duroc_peak_10453	Local OCR		10	10798673	10798674	Duroc_peak_10410a	Distal OCR
10	11202981	11202982	Duroc_peak_10454a	Local OCR		10	10798853	10798854	Duroc_peak_10410b	Distal OCR
10	11203239	11203240	Duroc_peak_10454b	Local OCR		10	10801825	10801826	Duroc_peak_10411	Distal OCR
10	11214832	11214833	Duroc_peak_10455a	Local OCR		10	10807137	10807138	Duroc_peak_10412	Distal OCR
10	11215125	11215126	Duroc_peak_10455b	Local OCR		10	10812035	10812036	Duroc_peak_10413a	Distal OCR
10	11229041	11229042	Duroc_peak_10456a	Local OCR		10	10812225	10812226	Duroc_peak_10413b	Distal OCR
10	11229270	11229271	Duroc_peak_10456b	Local OCR		10	10817179	10817180	Duroc_peak_10414	Distal OCR
10	11230453	11230454	Duroc_peak_10457	Local OCR		10	10823751	10823752	Duroc_peak_10415a	Distal OCR
10	11234877	11234878	Duroc_peak_10458	Local OCR		10	10823972	10823973	Duroc_peak_10415b	Distal OCR
10	11248279	11248280	Duroc_peak_10459	Local OCR		10	10841638	10841639	Duroc_peak_10416a	Distal OCR
10	11258363	11258364	Duroc_peak_10460	Local OCR		10	10841882	10841883	Duroc_peak_10416b	Distal OCR
10	11275182	11275183	Duroc_peak_10461	Local OCR		10	10847124	10847125	Duroc_peak_10417	Distal OCR
10	11280091	11280092	Duroc_peak_10462	Local OCR		10	10857544	10857545	Duroc_peak_10418a	Distal OCR
10	11301635	11301636	Duroc_peak_10463	Local OCR		10	10857744	10857745	Duroc_peak_10418b	Distal OCR
10	11303066	11303067	Duroc_peak_10464a	Local OCR		10	10863327	10863328	Duroc_peak_10419a	Distal OCR
10	11303320	11303321	Duroc_peak_10464b	Local OCR		10	10905894	10905895	Duroc_peak_10424d	Distal OCR
10	11303637	11303638	Duroc_peak_10464c	Local OCR		10	1091008	1091009	Duroc_peak_10091	Distal OCR
10	11309079	11309080	Duroc_peak_10465	Local OCR		10	10921977	10921978	Duroc_peak_10425	Distal OCR
10	11309900	11309901	Duroc_peak_10466	Local OCR		10	10936108	10936109	Duroc_peak_10426	Distal OCR
10	11313394	11313395	Duroc_peak_10467a	Local OCR		10	10949020	10949021	Duroc_peak_10427a	Distal OCR
10	11313591	11313592	Duroc_peak_10467b	Local OCR		10	10949278	10949279	Duroc_peak_10427b	Distal OCR
10	11313922	11313923	Duroc_peak_10467c	Local OCR		10	10980496	10980497	Duroc_peak_10432a	Distal OCR
10	11320835	11320836	Duroc_peak_10468a	Local OCR		10	10980752	10980753	Duroc_peak_10432b	Distal OCR
10	11321095	11321096	Duroc_peak_10468b	Local OCR		10	1105869	1105870	Duroc_peak_10092	Distal OCR
10	11335181	11335182	Duroc_peak_10469	Local OCR		10	1107683	1107684	Duroc_peak_10093	Distal OCR
10	11362176	11362177	Duroc_peak_10470a	Local OCR		10	1132516	1132517	Duroc_peak_10094	Distal OCR
10	11362448	11362449	Duroc_peak_10470b	Local OCR		10	11517452	11517453	Duroc_peak_10476a	Distal OCR
10	11377669	11377670	Duroc_peak_10471a	Local OCR		10	11518374	11518375	Duroc_peak_10476b	Distal OCR
10	11377922	11377923	Duroc_peak_10471b	Local OCR		10	11518869	11518870	Duroc_peak_10476c	Distal OCR
10	11378132	11378133	Duroc_peak_10471c	Local OCR		10	11519165	11519166	Duroc_peak_10476d	Distal OCR
10	11378347	11378348	Duroc_peak_10471d	Local OCR		10	11711440	11711441	Duroc_peak_10494a	Distal OCR
10	11378576	11378577	Duroc_peak_10471e	Local OCR		10	11711588	11711589	Duroc_peak_10494b	Distal OCR
10	11396510	11396511	Duroc_peak_10472a	Local OCR		10	11713120	11713121	Duroc_peak_10495	Distal OCR
10	11396700	11396701	Duroc_peak_10472b	Local OCR		10	11720020	11720021	Duroc_peak_10496	Distal OCR
10	11407830	11407831	Duroc_peak_10473a	Local OCR		10	11723314	11723315	Duroc_peak_10497a	Distal OCR
10	11408113	11408114	Duroc_peak_10473b	Local OCR		10	11723546	11723547	Duroc_peak_10497b	Distal OCR
10	11465947	11465948	Duroc_peak_10474a	Local OCR		10	11723912	11723913	Duroc_peak_10497c	Distal OCR
10	11466171	11466172	Duroc_peak_10474b	Local OCR		10	11726984	11726985	Duroc_peak_10498a	Distal OCR
10	11466543	11466544	Duroc_peak_10474c	Local OCR		10	11727203	11727204	Duroc_peak_10498b	Distal OCR
10	11466857	11466858	Duroc_peak_10474d	Local OCR		10	11731877	11731878	Duroc_peak_10499a	Distal OCR
10	11467148	11467149	Duroc_peak_10474e	Local OCR		10	11732106	11732107	Duroc_peak_10499b	Distal OCR
10	1146728	1146729	Duroc_peak_10095	Local OCR		10	11732341	11732342	Duroc_peak_10499c	Distal OCR
10	11467330	11467331	Duroc_peak_10474f	Local OCR		10	11732765	11732766	Duroc_peak_10499d	Distal OCR
10	11467568	11467569	Duroc_peak_10474g	Local OCR		10	11733017	11733018	Duroc_peak_10499e	Distal OCR
10	1147691	1147692	Duroc_peak_10096a	Local OCR		10	11735199	11735200	Duroc_peak_10500a	Distal OCR
10	1147867	1147868	Duroc_peak_10096b	Local OCR		10	11735508	11735509	Duroc_peak_10500b	Distal OCR
10	1148017	1148018	Duroc_peak_10096c	Local OCR		10	11740934	11740935	Duroc_peak_10501a	Distal OCR
10	1148372	1148373	Duroc_peak_10096d	Local OCR		10	11741224	11741225	Duroc_peak_10501b	Distal OCR
10	11490688	11490689	Duroc_peak_10475	Local OCR		10	11741477	11741478	Duroc_peak_10501c	Distal OCR
10	11526201	11526202	Duroc_peak_10477a	Local OCR		10	11741741	11741742	Duroc_peak_10501d	Distal OCR
10	11526377	11526378	Duroc_peak_10477b	Local OCR		10	11743401	11743402	Duroc_peak_10502a	Distal OCR
10	11526622	11526623	Duroc_peak_10477c	Local OCR		10	11848079	11848080	Duroc_peak_10507a	Distal OCR
10	11550807	11550808	Duroc_peak_10478	Local OCR		10	11848271	11848272	Duroc_peak_10507b	Distal OCR
10	11553552	11553553	Duroc_peak_10479a	Local OCR		10	11866353	11866354	Duroc_peak_10508a	Distal OCR
10	11554204	11554205	Duroc_peak_10479b	Local OCR		10	11866612	11866613	Duroc_peak_10508b	Distal OCR
10	11573336	11573337	Duroc_peak_10480a	Local OCR		10	11867107	11867108	Duroc_peak_10508c	Distal OCR
10	11573610	11573611	Duroc_peak_10480b	Local OCR		10	11872195	11872196	Duroc_peak_10509	Distal OCR
10	11573948	11573949	Duroc_peak_10480c	Local OCR		10	11875619	11875620	Duroc_peak_10510	Distal OCR
10	11592504	11592505	Duroc_peak_10481a	Local OCR		10	11876700	11876701	Duroc_peak_10511a	Distal OCR
10	11592808	11592809	Duroc_peak_10481b	Local OCR		10	11876861	11876862	Duroc_peak_10511b	Distal OCR
10	11593078	11593079	Duroc_peak_10481c	Local OCR		10	1188827	1188828	Duroc_peak_10098a	Distal OCR
10	11603352	11603353	Duroc_peak_10482a	Local OCR		10	1189213	1189214	Duroc_peak_10098b	Distal OCR
10	11603723	11603724	Duroc_peak_10482b	Local OCR		10	11913593	11913594	Duroc_peak_10512	Distal OCR
10	11603978	11603979	Duroc_peak_10482c	Local OCR		10	11915773	11915774	Duroc_peak_10513	Distal OCR
10	11611868	11611869	Duroc_peak_10483	Local OCR		10	11924648	11924649	Duroc_peak_10514	Distal OCR
10	11620239	11620240	Duroc_peak_10484	Local OCR		10	11932287	11932288	Duroc_peak_10515	Distal OCR
10	11626564	11626565	Duroc_peak_10485a	Local OCR		10	1207844	1207845	Duroc_peak_10099	Distal OCR
10	11626801	11626802	Duroc_peak_10485b	Local OCR		10	1211805	1211806	Duroc_peak_10100a	Distal OCR
10	11627417	11627418	Duroc_peak_10485c	Local OCR		10	1212051	1212052	Duroc_peak_10100b	Distal OCR
10	11627670	11627671	Duroc_peak_10485d	Local OCR		10	1236479	1236480	Duroc_peak_10103a	Distal OCR
10	1162990	1162991	Duroc_peak_10097a	Local OCR		10	1236972	1236973	Duroc_peak_10103b	Distal OCR
10	1163264	1163265	Duroc_peak_10097b	Local OCR		10	12372130	12372131	Duroc_peak_10523a	Distal OCR
10	11639225	11639226	Duroc_peak_10486	Local OCR		10	12372384	12372385	Duroc_peak_10523b	Distal OCR
10	11640432	11640433	Duroc_peak_10487a	Local OCR		10	12372587	12372588	Duroc_peak_10523c	Distal OCR
10	11640964	11640965	Duroc_peak_10487b	Local OCR		10	12493774	12493775	Duroc_peak_10529	Distal OCR
10	11666540	11666541	Duroc_peak_10488	Local OCR		10	12497506	12497507	Duroc_peak_10530	Distal OCR
10	11667973	11667974	Duroc_peak_10489a	Local OCR		10	12529080	12529081	Duroc_peak_10531c	Distal OCR
10	11668164	11668165	Duroc_peak_10489b	Local OCR		10	1257835	1257836	Duroc_peak_10104	Distal OCR
10	11677396	11677397	Duroc_peak_10490a	Local OCR		10	12670869	12670870	Duroc_peak_10541c	Distal OCR
10	11677558	11677559	Duroc_peak_10490b	Local OCR		10	12756689	12756690	Duroc_peak_10544a	Distal OCR
10	11679944	11679945	Duroc_peak_10491	Local OCR		10	12756961	12756962	Duroc_peak_10544b	Distal OCR
10	11680485	11680486	Duroc_peak_10492a	Local OCR		10	12757185	12757186	Duroc_peak_10544c	Distal OCR
10	11680736	11680737	Duroc_peak_10492b	Local OCR		10	12778355	12778356	Duroc_peak_10546	Distal OCR
10	11681024	11681025	Duroc_peak_10492c	Local OCR		10	12781573	12781574	Duroc_peak_10547	Distal OCR
10	11688528	11688529	Duroc_peak_10493	Local OCR		10	12792444	12792445	Duroc_peak_10548	Distal OCR
10	11743588	11743589	Duroc_peak_10502b	Local OCR		10	12797752	12797753	Duroc_peak_10549a	Distal OCR
10	11757741	11757742	Duroc_peak_10503	Local OCR		10	12798079	12798080	Duroc_peak_10549b	Distal OCR
10	11770755	11770756	Duroc_peak_10504	Local OCR		10	1291275	1291276	Duroc_peak_10105a	Distal OCR
10	11835028	11835029	Duroc_peak_10505a	Local OCR		10	1291621	1291622	Duroc_peak_10105b	Distal OCR
10	11835312	11835313	Duroc_peak_10505b	Local OCR		10	12969171	12969172	Duroc_peak_10561	Distal OCR
10	11835543	11835544	Duroc_peak_10505c	Local OCR		10	12981124	12981125	Duroc_peak_10562a	Distal OCR
10	11842360	11842361	Duroc_peak_10506	Local OCR		10	12981382	12981383	Duroc_peak_10562b	Distal OCR
10	11997403	11997404	Duroc_peak_10516	Local OCR		10	13014754	13014755	Duroc_peak_10563a	Distal OCR
10	12081626	12081627	Duroc_peak_10517	Local OCR		10	13014938	13014939	Duroc_peak_10563b	Distal OCR
10	12191351	12191352	Duroc_peak_10518	Local OCR		10	13024081	13024082	Duroc_peak_10564	Distal OCR
10	12202205	12202206	Duroc_peak_10519a	Local OCR		10	13423728	13423729	Duroc_peak_10567a	Distal OCR
10	12202385	12202386	Duroc_peak_10519b	Local OCR		10	13423914	13423915	Duroc_peak_10567b	Distal OCR
10	12202618	12202619	Duroc_peak_10519c	Local OCR		10	13426782	13426783	Duroc_peak_10568	Distal OCR
10	1230671	1230672	Duroc_peak_10101	Local OCR		10	13431832	13431833	Duroc_peak_10569a	Distal OCR
10	12321707	12321708	Duroc_peak_10520a	Local OCR		10	13432048	13432049	Duroc_peak_10569b	Distal OCR
10	12322454	12322455	Duroc_peak_10520b	Local OCR		10	13432222	13432223	Duroc_peak_10569c	Distal OCR
10	1233184	1233185	Duroc_peak_10102a	Local OCR		10	13609473	13609474	Duroc_peak_10579c	Distal OCR
10	1233352	1233353	Duroc_peak_10102b	Local OCR		10	13609859	13609860	Duroc_peak_10579d	Distal OCR
10	12346825	12346826	Duroc_peak_10521	Local OCR		10	13611460	13611461	Duroc_peak_10580	Distal OCR
10	12350609	12350610	Duroc_peak_10522a	Local OCR		10	13622582	13622583	Duroc_peak_10581	Distal OCR
10	12350865	12350866	Duroc_peak_10522b	Local OCR		10	13625811	13625812	Duroc_peak_10582	Distal OCR
10	12401899	12401900	Duroc_peak_10524	Local OCR		10	13626729	13626730	Duroc_peak_10583	Distal OCR
10	12403184	12403185	Duroc_peak_10525	Local OCR		10	13647322	13647323	Duroc_peak_10584	Distal OCR
10	12416266	12416267	Duroc_peak_10526a	Local OCR		10	13648656	13648657	Duroc_peak_10585	Distal OCR
10	12416466	12416467	Duroc_peak_10526b	Local OCR		10	13652092	13652093	Duroc_peak_10586	Distal OCR
10	12431581	12431582	Duroc_peak_10527a	Local OCR		10	13728399	13728400	Duroc_peak_10595	Distal OCR
10	12431807	12431808	Duroc_peak_10527b	Local OCR		10	13735271	13735272	Duroc_peak_10596a	Distal OCR
10	12434965	12434966	Duroc_peak_10528	Local OCR		10	13735495	13735496	Duroc_peak_10596b	Distal OCR
10	12528592	12528593	Duroc_peak_10531a	Local OCR		10	13735805	13735806	Duroc_peak_10596c	Distal OCR
10	12528774	12528775	Duroc_peak_10531b	Local OCR		10	13736083	13736084	Duroc_peak_10596d	Distal OCR
10	12537364	12537365	Duroc_peak_10532a	Local OCR		10	13742775	13742776	Duroc_peak_10597a	Distal OCR
10	12537614	12537615	Duroc_peak_10532b	Local OCR		10	13743028	13743029	Duroc_peak_10597b	Distal OCR
10	12538744	12538745	Duroc_peak_10533	Local OCR		10	13743471	13743472	Duroc_peak_10597c	Distal OCR
10	12540872	12540873	Duroc_peak_10534	Local OCR		10	13898041	13898042	Duroc_peak_10607b	Distal OCR
10	12545903	12545904	Duroc_peak_10535	Local OCR		10	13955517	13955518	Duroc_peak_10610a	Distal OCR
10	12549388	12549389	Duroc_peak_10536a	Local OCR		10	13955826	13955827	Duroc_peak_10610b	Distal OCR
10	12549596	12549597	Duroc_peak_10536b	Local OCR		10	13956148	13956149	Duroc_peak_10610c	Distal OCR
10	12555616	12555617	Duroc_peak_10537	Local OCR		10	14069594	14069595	Duroc_peak_10613c	Distal OCR
10	12557499	12557500	Duroc_peak_10538a	Local OCR		10	14195369	14195370	Duroc_peak_10616a	Distal OCR
10	12557751	12557752	Duroc_peak_10538b	Local OCR		10	14195615	14195616	Duroc_peak_10616b	Distal OCR
10	12557987	12557988	Duroc_peak_10538c	Local OCR		10	14195899	14195900	Duroc_peak_10616c	Distal OCR
10	12558172	12558173	Duroc_peak_10538d	Local OCR		10	14199891	14199892	Duroc_peak_10617a	Distal OCR
10	12571514	12571515	Duroc_peak_10539	Local OCR		10	14249814	14249815	Duroc_peak_10620	Distal OCR
10	12575750	12575751	Duroc_peak_10540	Local OCR		10	14254561	14254562	Duroc_peak_10621a	Distal OCR
10	12670411	12670412	Duroc_peak_10541a	Local OCR		10	14254992	14254993	Duroc_peak_10621b	Distal OCR
10	12670616	12670617	Duroc_peak_10541b	Local OCR		10	14263083	14263084	Duroc_peak_10622	Distal OCR
10	12688547	12688548	Duroc_peak_10542a	Local OCR		10	14276469	14276470	Duroc_peak_10623	Distal OCR
10	12688881	12688882	Duroc_peak_10542b	Local OCR		10	14284779	14284780	Duroc_peak_10624	Distal OCR
10	12689108	12689109	Duroc_peak_10542c	Local OCR		10	1432292	1432293	Duroc_peak_10108	Distal OCR
10	12689300	12689301	Duroc_peak_10542d	Local OCR		10	14357316	14357317	Duroc_peak_10630a	Distal OCR
10	12755175	12755176	Duroc_peak_10543a	Local OCR		10	14357803	14357804	Duroc_peak_10630b	Distal OCR
10	12755548	12755549	Duroc_peak_10543b	Local OCR		10	14358104	14358105	Duroc_peak_10630c	Distal OCR
10	12756040	12756041	Duroc_peak_10543c	Local OCR		10	14372944	14372945	Duroc_peak_10634a	Distal OCR
10	12772001	12772002	Duroc_peak_10545a	Local OCR		10	14373111	14373112	Duroc_peak_10634b	Distal OCR
10	12772394	12772395	Duroc_peak_10545b	Local OCR		10	14373338	14373339	Duroc_peak_10634c	Distal OCR
10	12834009	12834010	Duroc_peak_10550	Local OCR		10	14417421	14417422	Duroc_peak_10645a	Distal OCR
10	12848089	12848090	Duroc_peak_10551	Local OCR		10	14417664	14417665	Duroc_peak_10645b	Distal OCR
10	12854810	12854811	Duroc_peak_10552a	Local OCR		10	14424867	14424868	Duroc_peak_10646	Distal OCR
10	12855117	12855118	Duroc_peak_10552b	Local OCR		10	14428091	14428092	Duroc_peak_10647	Distal OCR
10	12855395	12855396	Duroc_peak_10552c	Local OCR		10	14430999	14431000	Duroc_peak_10648	Distal OCR
10	12855772	12855773	Duroc_peak_10552d	Local OCR		10	14432054	14432055	Duroc_peak_10649a	Distal OCR
10	12866676	12866677	Duroc_peak_10553	Local OCR		10	14432252	14432253	Duroc_peak_10649b	Distal OCR
10	12874257	12874258	Duroc_peak_10554	Local OCR		10	14432515	14432516	Duroc_peak_10649c	Distal OCR
10	12877120	12877121	Duroc_peak_10555a	Local OCR		10	14467682	14467683	Duroc_peak_10656b	Distal OCR
10	12877279	12877280	Duroc_peak_10555b	Local OCR		10	14468012	14468013	Duroc_peak_10656c	Distal OCR
10	12877776	12877777	Duroc_peak_10556a	Local OCR		10	14468274	14468275	Duroc_peak_10656d	Distal OCR
10	12877920	12877921	Duroc_peak_10556b	Local OCR		10	14468578	14468579	Duroc_peak_10656e	Distal OCR
10	12878135	12878136	Duroc_peak_10556c	Local OCR		10	14468815	14468816	Duroc_peak_10656f	Distal OCR
10	12925226	12925227	Duroc_peak_10557	Local OCR		10	14469096	14469097	Duroc_peak_10656g	Distal OCR
10	12933196	12933197	Duroc_peak_10558	Local OCR		10	14469309	14469310	Duroc_peak_10656h	Distal OCR
10	12946759	12946760	Duroc_peak_10559a	Local OCR		10	14469534	14469535	Duroc_peak_10656i	Distal OCR
10	12947008	12947009	Duroc_peak_10559b	Local OCR		10	14479828	14479829	Duroc_peak_10657	Distal OCR
10	12947422	12947423	Duroc_peak_10559c	Local OCR		10	14488473	14488474	Duroc_peak_10658	Distal OCR
10	12949922	12949923	Duroc_peak_10560	Local OCR		10	14502900	14502901	Duroc_peak_10659a	Distal OCR
10	1319522	1319523	Duroc_peak_10106a	Local OCR		10	14503266	14503267	Duroc_peak_10659b	Distal OCR
10	1319774	1319775	Duroc_peak_10106b	Local OCR		10	14503521	14503522	Duroc_peak_10659c	Distal OCR
10	13403909	13403910	Duroc_peak_10565	Local OCR		10	14503723	14503724	Duroc_peak_10659d	Distal OCR
10	13415703	13415704	Duroc_peak_10566a	Local OCR		10	14507553	14507554	Duroc_peak_10660	Distal OCR
10	13415872	13415873	Duroc_peak_10566b	Local OCR		10	14509204	14509205	Duroc_peak_10661a	Distal OCR
10	13416352	13416353	Duroc_peak_10566c	Local OCR		10	14509487	14509488	Duroc_peak_10661b	Distal OCR
10	13416515	13416516	Duroc_peak_10566d	Local OCR		10	14512615	14512616	Duroc_peak_10662a	Distal OCR
10	13416698	13416699	Duroc_peak_10566e	Local OCR		10	14512954	14512955	Duroc_peak_10662b	Distal OCR
10	13471502	13471503	Duroc_peak_10570	Local OCR		10	14518042	14518043	Duroc_peak_10663a	Distal OCR
10	13477277	13477278	Duroc_peak_10571	Local OCR		10	14518245	14518246	Duroc_peak_10663b	Distal OCR
10	13500551	13500552	Duroc_peak_10572	Local OCR		10	14520155	14520156	Duroc_peak_10664a	Distal OCR
10	13516921	13516922	Duroc_peak_10573a	Local OCR		10	14520415	14520416	Duroc_peak_10664b	Distal OCR
10	13517260	13517261	Duroc_peak_10573b	Local OCR		10	14525414	14525415	Duroc_peak_10665	Distal OCR
10	13537728	13537729	Duroc_peak_10574	Local OCR		10	14578555	14578556	Duroc_peak_10674	Distal OCR
10	13570010	13570011	Duroc_peak_10575	Local OCR		10	14579246	14579247	Duroc_peak_10675a	Distal OCR
10	13578744	13578745	Duroc_peak_10576	Local OCR		10	14579566	14579567	Duroc_peak_10675b	Distal OCR
10	13585416	13585417	Duroc_peak_10577	Local OCR		10	1461100	1461101	Duroc_peak_10109	Distal OCR
10	13590185	13590186	Duroc_peak_10578	Local OCR		10	14648471	14648472	Duroc_peak_10685	Distal OCR
10	13608858	13608859	Duroc_peak_10579a	Local OCR		10	1471123	1471124	Duroc_peak_10110a	Distal OCR
10	13609021	13609022	Duroc_peak_10579b	Local OCR		10	1471409	1471410	Duroc_peak_10110b	Distal OCR
10	13671245	13671246	Duroc_peak_10587	Local OCR		10	1490447	1490448	Duroc_peak_10111a	Distal OCR
10	13673986	13673987	Duroc_peak_10588	Local OCR		10	1490724	1490725	Duroc_peak_10111b	Distal OCR
10	13681023	13681024	Duroc_peak_10589	Local OCR		10	14940889	14940890	Duroc_peak_10690c	Distal OCR
10	13688759	13688760	Duroc_peak_10590	Local OCR		10	14941090	14941091	Duroc_peak_10690d	Distal OCR
10	1369018	1369019	Duroc_peak_10107	Local OCR		10	14956924	14956925	Duroc_peak_10691	Distal OCR
10	13694740	13694741	Duroc_peak_10591	Local OCR		10	14960479	14960480	Duroc_peak_10692	Distal OCR
10	13700133	13700134	Duroc_peak_10592a	Local OCR		10	14965126	14965127	Duroc_peak_10693a	Distal OCR
10	13700400	13700401	Duroc_peak_10592b	Local OCR		10	14965499	14965500	Duroc_peak_10693b	Distal OCR
10	13700650	13700651	Duroc_peak_10592c	Local OCR		10	14967423	14967424	Duroc_peak_10694	Distal OCR
10	13706679	13706680	Duroc_peak_10593	Local OCR		10	14972746	14972747	Duroc_peak_10695	Distal OCR
10	13711107	13711108	Duroc_peak_10594a	Local OCR		10	14996325	14996326	Duroc_peak_10696a	Distal OCR
10	13711405	13711406	Duroc_peak_10594b	Local OCR		10	14996610	14996611	Duroc_peak_10696b	Distal OCR
10	13711529	13711530	Duroc_peak_10594c	Local OCR		10	14998588	14998589	Duroc_peak_10697a	Distal OCR
10	13752932	13752933	Duroc_peak_10598a	Local OCR		10	14998866	14998867	Duroc_peak_10697b	Distal OCR
10	13753366	13753367	Duroc_peak_10598b	Local OCR		10	15008602	15008603	Duroc_peak_10698	Distal OCR
10	13755254	13755255	Duroc_peak_10599a	Local OCR		10	15009416	15009417	Duroc_peak_10699	Distal OCR
10	13755636	13755637	Duroc_peak_10599b	Local OCR		10	15012236	15012237	Duroc_peak_10700a	Distal OCR
10	13761292	13761293	Duroc_peak_10600	Local OCR		10	15012704	15012705	Duroc_peak_10700b	Distal OCR
10	13771220	13771221	Duroc_peak_10601a	Local OCR		10	15013022	15013023	Duroc_peak_10700c	Distal OCR
10	13771381	13771382	Duroc_peak_10601b	Local OCR		10	15013294	15013295	Duroc_peak_10700d	Distal OCR
10	13773114	13773115	Duroc_peak_10602a	Local OCR		10	15018976	15018977	Duroc_peak_10701a	Distal OCR
10	13773336	13773337	Duroc_peak_10602b	Local OCR		10	15019197	15019198	Duroc_peak_10701b	Distal OCR
10	13812649	13812650	Duroc_peak_10603a	Local OCR		10	15019610	15019611	Duroc_peak_10701c	Distal OCR
10	13812829	13812830	Duroc_peak_10603b	Local OCR		10	15020465	15020466	Duroc_peak_10702	Distal OCR
10	13813045	13813046	Duroc_peak_10603c	Local OCR		10	15025083	15025084	Duroc_peak_10703	Distal OCR
10	13813303	13813304	Duroc_peak_10603d	Local OCR		10	15027507	15027508	Duroc_peak_10704	Distal OCR
10	13813525	13813526	Duroc_peak_10603e	Local OCR		10	15153913	15153914	Duroc_peak_10708	Distal OCR
10	13813733	13813734	Duroc_peak_10603f	Local OCR		10	1542925	1542926	Duroc_peak_10113	Distal OCR
10	13837161	13837162	Duroc_peak_10604	Local OCR		10	15723616	15723617	Duroc_peak_10719d	Distal OCR
10	13839085	13839086	Duroc_peak_10605a	Local OCR		10	16015661	16015662	Duroc_peak_10720a	Distal OCR
10	13839339	13839340	Duroc_peak_10605b	Local OCR		10	16015833	16015834	Duroc_peak_10720b	Distal OCR
10	13845500	13845501	Duroc_peak_10606a	Local OCR		10	16016054	16016055	Duroc_peak_10720c	Distal OCR
10	13845678	13845679	Duroc_peak_10606b	Local OCR		10	16016586	16016587	Duroc_peak_10721	Distal OCR
10	13845926	13845927	Duroc_peak_10606c	Local OCR		10	1621700	1621701	Duroc_peak_10115a	Distal OCR
10	13897825	13897826	Duroc_peak_10607a	Local OCR		10	1621911	1621912	Duroc_peak_10115b	Distal OCR
10	13926053	13926054	Duroc_peak_10608a	Local OCR		10	1622358	1622359	Duroc_peak_10115c	Distal OCR
10	13926378	13926379	Duroc_peak_10608b	Local OCR		10	1622721	1622722	Duroc_peak_10115d	Distal OCR
10	13939133	13939134	Duroc_peak_10609a	Local OCR		10	1663747	1663748	Duroc_peak_10118	Distal OCR
10	13939440	13939441	Duroc_peak_10609b	Local OCR		10	1671382	1671383	Duroc_peak_10119	Distal OCR
10	13939857	13939858	Duroc_peak_10609c	Local OCR		10	16741398	16741399	Duroc_peak_10751b	Distal OCR
10	13940192	13940193	Duroc_peak_10609d	Local OCR		10	16803540	16803541	Duroc_peak_10752a	Distal OCR
10	13940436	13940437	Duroc_peak_10609e	Local OCR		10	16803770	16803771	Duroc_peak_10752b	Distal OCR
10	13940758	13940759	Duroc_peak_10609f	Local OCR		10	16815533	16815534	Duroc_peak_10753a	Distal OCR
10	13965053	13965054	Duroc_peak_10611a	Local OCR		10	16815813	16815814	Duroc_peak_10753b	Distal OCR
10	13965293	13965294	Duroc_peak_10611b	Local OCR		10	16931624	16931625	Duroc_peak_10756a	Distal OCR
10	13965623	13965624	Duroc_peak_10611c	Local OCR		10	16931854	16931855	Duroc_peak_10756b	Distal OCR
10	13965887	13965888	Duroc_peak_10611d	Local OCR		10	17038035	17038036	Duroc_peak_10757	Distal OCR
10	13966271	13966272	Duroc_peak_10611e	Local OCR		10	17046392	17046393	Duroc_peak_10758	Distal OCR
10	13971295	13971296	Duroc_peak_10612a	Local OCR		10	17055823	17055824	Duroc_peak_10759a	Distal OCR
10	13971447	13971448	Duroc_peak_10612b	Local OCR		10	17056149	17056150	Duroc_peak_10759b	Distal OCR
10	13971795	13971796	Duroc_peak_10612c	Local OCR		10	17056759	17056760	Duroc_peak_10760	Distal OCR
10	13972214	13972215	Duroc_peak_10612d	Local OCR		10	17093874	17093875	Duroc_peak_10761	Distal OCR
10	14069091	14069092	Duroc_peak_10613a	Local OCR		10	17099687	17099688	Duroc_peak_10762	Distal OCR
10	14069315	14069316	Duroc_peak_10613b	Local OCR		10	17101872	17101873	Duroc_peak_10763	Distal OCR
10	14102425	14102426	Duroc_peak_10614a	Local OCR		10	17115427	17115428	Duroc_peak_10764a	Distal OCR
10	14102757	14102758	Duroc_peak_10614b	Local OCR		10	17115607	17115608	Duroc_peak_10764b	Distal OCR
10	14183129	14183130	Duroc_peak_10615a	Local OCR		10	17154771	17154772	Duroc_peak_10765a	Distal OCR
10	14183673	14183674	Duroc_peak_10615b	Local OCR		10	17155044	17155045	Duroc_peak_10765b	Distal OCR
10	14183869	14183870	Duroc_peak_10615c	Local OCR		10	17156238	17156239	Duroc_peak_10766	Distal OCR
10	14184063	14184064	Duroc_peak_10615d	Local OCR		10	17170183	17170184	Duroc_peak_10767	Distal OCR
10	14184553	14184554	Duroc_peak_10615e	Local OCR		10	17170834	17170835	Duroc_peak_10768a	Distal OCR
10	14200166	14200167	Duroc_peak_10617b	Local OCR		10	17171037	17171038	Duroc_peak_10768b	Distal OCR
10	14214191	14214192	Duroc_peak_10618	Local OCR		10	17259323	17259324	Duroc_peak_10769c	Distal OCR
10	14240531	14240532	Duroc_peak_10619a	Local OCR		10	17268436	17268437	Duroc_peak_10770	Distal OCR
10	14240761	14240762	Duroc_peak_10619b	Local OCR		10	173399	173400	Duroc_peak_10056	Distal OCR
10	14240963	14240964	Duroc_peak_10619c	Local OCR		10	17356047	17356048	Duroc_peak_10772	Distal OCR
10	14241185	14241186	Duroc_peak_10619d	Local OCR		10	17419277	17419278	Duroc_peak_10776	Distal OCR
10	14294906	14294907	Duroc_peak_10625a	Local OCR		10	17457420	17457421	Duroc_peak_10781	Distal OCR
10	14295172	14295173	Duroc_peak_10625b	Local OCR		10	17461011	17461012	Duroc_peak_10782	Distal OCR
10	14295520	14295521	Duroc_peak_10625c	Local OCR		10	17497196	17497197	Duroc_peak_10784g	Distal OCR
10	14295930	14295931	Duroc_peak_10625d	Local OCR		10	17513047	17513048	Duroc_peak_10785	Distal OCR
10	14296499	14296500	Duroc_peak_10625e	Local OCR		10	17523704	17523705	Duroc_peak_10786	Distal OCR
10	14306785	14306786	Duroc_peak_10626	Local OCR		10	17543995	17543996	Duroc_peak_10787a	Distal OCR
10	14312380	14312381	Duroc_peak_10627	Local OCR		10	17544350	17544351	Duroc_peak_10787b	Distal OCR
10	14333162	14333163	Duroc_peak_10628a	Local OCR		10	17544970	17544971	Duroc_peak_10788	Distal OCR
10	14333385	14333386	Duroc_peak_10628b	Local OCR		10	17549045	17549046	Duroc_peak_10789a	Distal OCR
10	14345865	14345866	Duroc_peak_10629a	Local OCR		10	17549261	17549262	Duroc_peak_10789b	Distal OCR
10	14346119	14346120	Duroc_peak_10629b	Local OCR		10	17549520	17549521	Duroc_peak_10789c	Distal OCR
10	14346730	14346731	Duroc_peak_10629c	Local OCR		10	17558525	17558526	Duroc_peak_10790a	Distal OCR
10	14363316	14363317	Duroc_peak_10631	Local OCR		10	17558791	17558792	Duroc_peak_10790b	Distal OCR
10	14365450	14365451	Duroc_peak_10632a	Local OCR		10	17559022	17559023	Duroc_peak_10790c	Distal OCR
10	14365700	14365701	Duroc_peak_10632b	Local OCR		10	17559190	17559191	Duroc_peak_10790d	Distal OCR
10	14368140	14368141	Duroc_peak_10633	Local OCR		10	17559679	17559680	Duroc_peak_10790e	Distal OCR
10	14378966	14378967	Duroc_peak_10635a	Local OCR		10	17559925	17559926	Duroc_peak_10790f	Distal OCR
10	14379156	14379157	Duroc_peak_10635b	Local OCR		10	17560135	17560136	Duroc_peak_10790g	Distal OCR
10	14381408	14381409	Duroc_peak_10636	Local OCR		10	17570259	17570260	Duroc_peak_10791	Distal OCR
10	14385509	14385510	Duroc_peak_10637	Local OCR		10	17619281	17619282	Duroc_peak_10792a	Distal OCR
10	14386376	14386377	Duroc_peak_10638a	Local OCR		10	17619503	17619504	Duroc_peak_10792b	Distal OCR
10	14386700	14386701	Duroc_peak_10638b	Local OCR		10	17982023	17982024	Duroc_peak_10805	Distal OCR
10	14388005	14388006	Duroc_peak_10639a	Local OCR		10	18056654	18056655	Duroc_peak_10806	Distal OCR
10	14388262	14388263	Duroc_peak_10639b	Local OCR		10	1812570	1812571	Duroc_peak_10121	Distal OCR
10	14392768	14392769	Duroc_peak_10640a	Local OCR		10	1813899	1813900	Duroc_peak_10122	Distal OCR
10	14393051	14393052	Duroc_peak_10640b	Local OCR		10	18225505	18225506	Duroc_peak_10810	Distal OCR
10	14404691	14404692	Duroc_peak_10641a	Local OCR		10	18227666	18227667	Duroc_peak_10811	Distal OCR
10	14404768	14404769	Duroc_peak_10641b	Local OCR		10	1844830	1844831	Duroc_peak_10123a	Distal OCR
10	14405071	14405072	Duroc_peak_10641c	Local OCR		10	1845023	1845024	Duroc_peak_10123b	Distal OCR
10	14406300	14406301	Duroc_peak_10642	Local OCR		10	19284958	19284959	Duroc_peak_10839a	Distal OCR
10	14408581	14408582	Duroc_peak_10643	Local OCR		10	19285260	19285261	Duroc_peak_10839b	Distal OCR
10	14411557	14411558	Duroc_peak_10644a	Local OCR		10	19410099	19410100	Duroc_peak_10844	Distal OCR
10	14411745	14411746	Duroc_peak_10644b	Local OCR		10	19416196	19416197	Duroc_peak_10845a	Distal OCR
10	14412005	14412006	Duroc_peak_10644c	Local OCR		10	19416745	19416746	Duroc_peak_10845b	Distal OCR
10	14438165	14438166	Duroc_peak_10650	Local OCR		10	19552083	19552084	Duroc_peak_10860c	Distal OCR
10	14439934	14439935	Duroc_peak_10651	Local OCR		10	19552290	19552291	Duroc_peak_10860d	Distal OCR
10	14441822	14441823	Duroc_peak_10652a	Local OCR		10	19562464	19562465	Duroc_peak_10861	Distal OCR
10	14441964	14441965	Duroc_peak_10652b	Local OCR		10	19607912	19607913	Duroc_peak_10864	Distal OCR
10	14442429	14442430	Duroc_peak_10652c	Local OCR		10	19613071	19613072	Duroc_peak_10865	Distal OCR
10	14450758	14450759	Duroc_peak_10653a	Local OCR		10	19625280	19625281	Duroc_peak_10866a	Distal OCR
10	14450936	14450937	Duroc_peak_10653b	Local OCR		10	19625493	19625494	Duroc_peak_10866b	Distal OCR
10	14451373	14451374	Duroc_peak_10653c	Local OCR		10	19640723	19640724	Duroc_peak_10867	Distal OCR
10	14456634	14456635	Duroc_peak_10654	Local OCR		10	19651210	19651211	Duroc_peak_10868	Distal OCR
10	14463984	14463985	Duroc_peak_10655	Local OCR		10	19735797	19735798	Duroc_peak_10872	Distal OCR
10	14467433	14467434	Duroc_peak_10656a	Local OCR		10	19740870	19740871	Duroc_peak_10873	Distal OCR
10	14532728	14532729	Duroc_peak_10666a	Local OCR		10	19748647	19748648	Duroc_peak_10874	Distal OCR
10	14532977	14532978	Duroc_peak_10666b	Local OCR		10	19912156	19912157	Duroc_peak_10891a	Distal OCR
10	14533198	14533199	Duroc_peak_10666c	Local OCR		10	19912483	19912484	Duroc_peak_10891b	Distal OCR
10	14535115	14535116	Duroc_peak_10667a	Local OCR		10	1992794	1992795	Duroc_peak_10124	Distal OCR
10	14535397	14535398	Duroc_peak_10667b	Local OCR		10	19931848	19931849	Duroc_peak_10892	Distal OCR
10	14538997	14538998	Duroc_peak_10668a	Local OCR		10	19970251	19970252	Duroc_peak_10894	Distal OCR
10	14539239	14539240	Duroc_peak_10668b	Local OCR		10	20039673	20039674	Duroc_peak_10896b	Distal OCR
10	14543010	14543011	Duroc_peak_10669	Local OCR		10	20089978	20089979	Duroc_peak_10897b	Distal OCR
10	14555647	14555648	Duroc_peak_10670	Local OCR		10	20090254	20090255	Duroc_peak_10897c	Distal OCR
10	14560614	14560615	Duroc_peak_10671a	Local OCR		10	2011453	2011454	Duroc_peak_10126	Distal OCR
10	14560952	14560953	Duroc_peak_10671b	Local OCR		10	2045055	2045056	Duroc_peak_10127	Distal OCR
10	14562018	14562019	Duroc_peak_10672a	Local OCR		10	20635854	20635855	Duroc_peak_10914a	Distal OCR
10	14562297	14562298	Duroc_peak_10672b	Local OCR		10	20636047	20636048	Duroc_peak_10914b	Distal OCR
10	14562579	14562580	Duroc_peak_10672c	Local OCR		10	20636317	20636318	Duroc_peak_10914c	Distal OCR
10	14570862	14570863	Duroc_peak_10673a	Local OCR		10	20648398	20648399	Duroc_peak_10915a	Distal OCR
10	14571257	14571258	Duroc_peak_10673b	Local OCR		10	20648649	20648650	Duroc_peak_10915b	Distal OCR
10	14596453	14596454	Duroc_peak_10676a	Local OCR		10	20654885	20654886	Duroc_peak_10916	Distal OCR
10	14596698	14596699	Duroc_peak_10676b	Local OCR		10	20661675	20661676	Duroc_peak_10917a	Distal OCR
10	14596950	14596951	Duroc_peak_10676c	Local OCR		10	20661891	20661892	Duroc_peak_10917b	Distal OCR
10	14597155	14597156	Duroc_peak_10676d	Local OCR		10	20662127	20662128	Duroc_peak_10917c	Distal OCR
10	14600617	14600618	Duroc_peak_10677	Local OCR		10	20707386	20707387	Duroc_peak_10918	Distal OCR
10	14605981	14605982	Duroc_peak_10678a	Local OCR		10	20718001	20718002	Duroc_peak_10919a	Distal OCR
10	14606211	14606212	Duroc_peak_10678b	Local OCR		10	20718349	20718350	Duroc_peak_10919b	Distal OCR
10	14610917	14610918	Duroc_peak_10679	Local OCR		10	20721192	20721193	Duroc_peak_10920	Distal OCR
10	14614660	14614661	Duroc_peak_10680a	Local OCR		10	20722617	20722618	Duroc_peak_10921	Distal OCR
10	14614885	14614886	Duroc_peak_10680b	Local OCR		10	20962897	20962898	Duroc_peak_10925a	Distal OCR
10	14617690	14617691	Duroc_peak_10681	Local OCR		10	20963197	20963198	Duroc_peak_10925b	Distal OCR
10	14625406	14625407	Duroc_peak_10682a	Local OCR		10	21321820	21321821	Duroc_peak_10941	Distal OCR
10	14625745	14625746	Duroc_peak_10682b	Local OCR		10	21343308	21343309	Duroc_peak_10942	Distal OCR
10	14631368	14631369	Duroc_peak_10683a	Local OCR		10	21464820	21464821	Duroc_peak_10943	Distal OCR
10	14631713	14631714	Duroc_peak_10683b	Local OCR		10	21620516	21620517	Duroc_peak_10945	Distal OCR
10	14635022	14635023	Duroc_peak_10684a	Local OCR		10	21647501	21647502	Duroc_peak_10946a	Distal OCR
10	14635261	14635262	Duroc_peak_10684b	Local OCR		10	21647871	21647872	Duroc_peak_10946b	Distal OCR
10	14635608	14635609	Duroc_peak_10684c	Local OCR		10	21685917	21685918	Duroc_peak_10947	Distal OCR
10	14635880	14635881	Duroc_peak_10684d	Local OCR		10	21689446	21689447	Duroc_peak_10948a	Distal OCR
10	14650761	14650762	Duroc_peak_10686	Local OCR		10	21689777	21689778	Duroc_peak_10948b	Distal OCR
10	14657406	14657407	Duroc_peak_10687	Local OCR		10	21690156	21690157	Duroc_peak_10948c	Distal OCR
10	14670304	14670305	Duroc_peak_10688a	Local OCR		10	21690309	21690310	Duroc_peak_10948d	Distal OCR
10	14670567	14670568	Duroc_peak_10688b	Local OCR		10	21700430	21700431	Duroc_peak_10949	Distal OCR
10	14781183	14781184	Duroc_peak_10689	Local OCR		10	21744059	21744060	Duroc_peak_10950	Distal OCR
10	14940310	14940311	Duroc_peak_10690a	Local OCR		10	21745895	21745896	Duroc_peak_10951	Distal OCR
10	14940584	14940585	Duroc_peak_10690b	Local OCR		10	21754627	21754628	Duroc_peak_10952	Distal OCR
10	15034993	15034994	Duroc_peak_10705	Local OCR		10	21795798	21795799	Duroc_peak_10957	Distal OCR
10	15041913	15041914	Duroc_peak_10706a	Local OCR		10	21869880	21869881	Duroc_peak_10958	Distal OCR
10	15042200	15042201	Duroc_peak_10706b	Local OCR		10	21986567	21986568	Duroc_peak_10959	Distal OCR
10	15042681	15042682	Duroc_peak_10706c	Local OCR		10	22028569	22028570	Duroc_peak_10960	Distal OCR
10	15108011	15108012	Duroc_peak_10707	Local OCR		10	22038556	22038557	Duroc_peak_10961	Distal OCR
10	15206319	15206320	Duroc_peak_10709	Local OCR		10	22080609	22080610	Duroc_peak_10962a	Distal OCR
10	15263808	15263809	Duroc_peak_10710a	Local OCR		10	22080938	22080939	Duroc_peak_10962b	Distal OCR
10	15264168	15264169	Duroc_peak_10710b	Local OCR		10	22091720	22091721	Duroc_peak_10963a	Distal OCR
10	15294211	15294212	Duroc_peak_10711	Local OCR		10	22091901	22091902	Duroc_peak_10963b	Distal OCR
10	15296410	15296411	Duroc_peak_10712	Local OCR		10	22095314	22095315	Duroc_peak_10964a	Distal OCR
10	1530912	1530913	Duroc_peak_10112a	Local OCR		10	22095480	22095481	Duroc_peak_10964b	Distal OCR
10	1531171	1531172	Duroc_peak_10112b	Local OCR		10	22095836	22095837	Duroc_peak_10964c	Distal OCR
10	1531496	1531497	Duroc_peak_10112c	Local OCR		10	22107544	22107545	Duroc_peak_10965a	Distal OCR
10	15317233	15317234	Duroc_peak_10713a	Local OCR		10	22108009	22108010	Duroc_peak_10965b	Distal OCR
10	15317489	15317490	Duroc_peak_10713b	Local OCR		10	22160781	22160782	Duroc_peak_10966	Distal OCR
10	15399436	15399437	Duroc_peak_10714	Local OCR		10	22264586	22264587	Duroc_peak_10967	Distal OCR
10	15434400	15434401	Duroc_peak_10715	Local OCR		10	22277458	22277459	Duroc_peak_10968a	Distal OCR
10	15481453	15481454	Duroc_peak_10716	Local OCR		10	22277683	22277684	Duroc_peak_10968b	Distal OCR
10	1553392	1553393	Duroc_peak_10114a	Local OCR		10	22620143	22620144	Duroc_peak_10969	Distal OCR
10	1553752	1553753	Duroc_peak_10114b	Local OCR		10	22872640	22872641	Duroc_peak_10976	Distal OCR
10	1554050	1554051	Duroc_peak_10114c	Local OCR		10	22874059	22874060	Duroc_peak_10977	Distal OCR
10	15660780	15660781	Duroc_peak_10717	Local OCR		10	22900160	22900161	Duroc_peak_10978	Distal OCR
10	15677112	15677113	Duroc_peak_10718	Local OCR		10	22913566	22913567	Duroc_peak_10979a	Distal OCR
10	15722499	15722500	Duroc_peak_10719a	Local OCR		10	22913737	22913738	Duroc_peak_10979b	Distal OCR
10	15723051	15723052	Duroc_peak_10719b	Local OCR		10	22945200	22945201	Duroc_peak_10980	Distal OCR
10	15723318	15723319	Duroc_peak_10719c	Local OCR		10	22953515	22953516	Duroc_peak_10981	Distal OCR
10	16105705	16105706	Duroc_peak_10722	Local OCR		10	22974167	22974168	Duroc_peak_10982	Distal OCR
10	16140399	16140400	Duroc_peak_10723	Local OCR		10	22981532	22981533	Duroc_peak_10983a	Distal OCR
10	16151591	16151592	Duroc_peak_10724a	Local OCR		10	22981995	22981996	Duroc_peak_10983b	Distal OCR
10	16151874	16151875	Duroc_peak_10724b	Local OCR		10	23039228	23039229	Duroc_peak_10987d	Distal OCR
10	16152181	16152182	Duroc_peak_10724c	Local OCR		10	23039503	23039504	Duroc_peak_10987e	Distal OCR
10	16152418	16152419	Duroc_peak_10724d	Local OCR		10	23101529	23101530	Duroc_peak_10988a	Distal OCR
10	16169386	16169387	Duroc_peak_10725a	Local OCR		10	23101704	23101705	Duroc_peak_10988b	Distal OCR
10	16169762	16169763	Duroc_peak_10725b	Local OCR		10	23101919	23101920	Duroc_peak_10988c	Distal OCR
10	16185519	16185520	Duroc_peak_10726	Local OCR		10	23112134	23112135	Duroc_peak_10989	Distal OCR
10	16190367	16190368	Duroc_peak_10727a	Local OCR		10	23178001	23178002	Duroc_peak_10990a	Distal OCR
10	16190838	16190839	Duroc_peak_10727b	Local OCR		10	23178246	23178247	Duroc_peak_10990b	Distal OCR
10	16191113	16191114	Duroc_peak_10727c	Local OCR		10	23178448	23178449	Duroc_peak_10990c	Distal OCR
10	16191323	16191324	Duroc_peak_10727d	Local OCR		10	23193282	23193283	Duroc_peak_10991	Distal OCR
10	16191646	16191647	Duroc_peak_10727e	Local OCR		10	23194910	23194911	Duroc_peak_10992	Distal OCR
10	16253662	16253663	Duroc_peak_10728a	Local OCR		10	23221529	23221530	Duroc_peak_10994a	Distal OCR
10	16253963	16253964	Duroc_peak_10728b	Local OCR		10	23222170	23222171	Duroc_peak_10994b	Distal OCR
10	16303435	16303436	Duroc_peak_10729	Local OCR		10	23222383	23222384	Duroc_peak_10994c	Distal OCR
10	16308167	16308168	Duroc_peak_10730	Local OCR		10	23222551	23222552	Duroc_peak_10994d	Distal OCR
10	16315848	16315849	Duroc_peak_10731	Local OCR		10	23237955	23237956	Duroc_peak_10995	Distal OCR
10	16321239	16321240	Duroc_peak_10732	Local OCR		10	23364411	23364412	Duroc_peak_11001	Distal OCR
10	16323826	16323827	Duroc_peak_10733	Local OCR		10	23375318	23375319	Duroc_peak_11004	Distal OCR
10	16327444	16327445	Duroc_peak_10734a	Local OCR		10	23384857	23384858	Duroc_peak_11005a	Distal OCR
10	16327673	16327674	Duroc_peak_10734b	Local OCR		10	23385088	23385089	Duroc_peak_11005b	Distal OCR
10	16335280	16335281	Duroc_peak_10735a	Local OCR		10	23574530	23574531	Duroc_peak_11023	Distal OCR
10	16335579	16335580	Duroc_peak_10735b	Local OCR		10	23607655	23607656	Duroc_peak_11025b	Distal OCR
10	16336892	16336893	Duroc_peak_10736	Local OCR		10	23608043	23608044	Duroc_peak_11025c	Distal OCR
10	16352623	16352624	Duroc_peak_10737a	Local OCR		10	23608921	23608922	Duroc_peak_11026a	Distal OCR
10	16352815	16352816	Duroc_peak_10737b	Local OCR		10	23609287	23609288	Duroc_peak_11026b	Distal OCR
10	16353251	16353252	Duroc_peak_10737c	Local OCR		10	23618598	23618599	Duroc_peak_11027	Distal OCR
10	16362195	16362196	Duroc_peak_10738a	Local OCR		10	23620764	23620765	Duroc_peak_11028a	Distal OCR
10	16362573	16362574	Duroc_peak_10738b	Local OCR		10	23621082	23621083	Duroc_peak_11028b	Distal OCR
10	16362939	16362940	Duroc_peak_10738c	Local OCR		10	23621306	23621307	Duroc_peak_11028c	Distal OCR
10	1637943	1637944	Duroc_peak_10116a	Local OCR		10	23621632	23621633	Duroc_peak_11028d	Distal OCR
10	1638210	1638211	Duroc_peak_10116b	Local OCR		10	23664797	23664798	Duroc_peak_11034a	Distal OCR
10	16399008	16399009	Duroc_peak_10739	Local OCR		10	23665005	23665006	Duroc_peak_11034b	Distal OCR
10	16405396	16405397	Duroc_peak_10740	Local OCR		10	23682394	23682395	Duroc_peak_11035	Distal OCR
10	1640652	1640653	Duroc_peak_10117	Local OCR		10	23683626	23683627	Duroc_peak_11036	Distal OCR
10	16420019	16420020	Duroc_peak_10741a	Local OCR		10	23763418	23763419	Duroc_peak_11042	Distal OCR
10	16420246	16420247	Duroc_peak_10741b	Local OCR		10	23778999	23779000	Duroc_peak_11047	Distal OCR
10	16434370	16434371	Duroc_peak_10742	Local OCR		10	23805377	23805378	Duroc_peak_11051a	Distal OCR
10	16442414	16442415	Duroc_peak_10743a	Local OCR		10	23805620	23805621	Duroc_peak_11051b	Distal OCR
10	16442632	16442633	Duroc_peak_10743b	Local OCR		10	23810641	23810642	Duroc_peak_11052a	Distal OCR
10	16449206	16449207	Duroc_peak_10744	Local OCR		10	23810888	23810889	Duroc_peak_11052b	Distal OCR
10	16569300	16569301	Duroc_peak_10745	Local OCR		10	23827526	23827527	Duroc_peak_11054a	Distal OCR
10	16626931	16626932	Duroc_peak_10746a	Local OCR		10	23827787	23827788	Duroc_peak_11054b	Distal OCR
10	16627479	16627480	Duroc_peak_10746b	Local OCR		10	23830173	23830174	Duroc_peak_11055	Distal OCR
10	16661358	16661359	Duroc_peak_10747	Local OCR		10	23833280	23833281	Duroc_peak_11056	Distal OCR
10	16662651	16662652	Duroc_peak_10748a	Local OCR		10	23835512	23835513	Duroc_peak_11057	Distal OCR
10	16662892	16662893	Duroc_peak_10748b	Local OCR		10	23877201	23877202	Duroc_peak_11064a	Distal OCR
10	16700331	16700332	Duroc_peak_10749	Local OCR		10	23877547	23877548	Duroc_peak_11064b	Distal OCR
10	16739947	16739948	Duroc_peak_10750a	Local OCR		10	23877828	23877829	Duroc_peak_11064c	Distal OCR
10	16740462	16740463	Duroc_peak_10750b	Local OCR		10	23878074	23878075	Duroc_peak_11064d	Distal OCR
10	16741184	16741185	Duroc_peak_10751a	Local OCR		10	23878231	23878232	Duroc_peak_11064e	Distal OCR
10	16912142	16912143	Duroc_peak_10754a	Local OCR		10	238979	238980	Duroc_peak_10057	Distal OCR
10	16912478	16912479	Duroc_peak_10754b	Local OCR		10	24152773	24152774	Duroc_peak_11096a	Distal OCR
10	16918235	16918236	Duroc_peak_10755a	Local OCR		10	24153005	24153006	Duroc_peak_11096b	Distal OCR
10	16918499	16918500	Duroc_peak_10755b	Local OCR		10	24154655	24154656	Duroc_peak_11097a	Distal OCR
10	1709657	1709658	Duroc_peak_10120	Local OCR		10	24154879	24154880	Duroc_peak_11097b	Distal OCR
10	17258612	17258613	Duroc_peak_10769a	Local OCR		10	24155266	24155267	Duroc_peak_11097c	Distal OCR
10	17258967	17258968	Duroc_peak_10769b	Local OCR		10	24155552	24155553	Duroc_peak_11097d	Distal OCR
10	17335894	17335895	Duroc_peak_10771a	Local OCR		10	24193885	24193886	Duroc_peak_11106b	Distal OCR
10	17336127	17336128	Duroc_peak_10771b	Local OCR		10	24194782	24194783	Duroc_peak_11107	Distal OCR
10	17365085	17365086	Duroc_peak_10773a	Local OCR		10	24214436	24214437	Duroc_peak_11109	Distal OCR
10	17365373	17365374	Duroc_peak_10773b	Local OCR		10	24256017	24256018	Duroc_peak_11112	Distal OCR
10	17365655	17365656	Duroc_peak_10773c	Local OCR		10	24267849	24267850	Duroc_peak_11113a	Distal OCR
10	17365969	17365970	Duroc_peak_10773d	Local OCR		10	24268063	24268064	Duroc_peak_11113b	Distal OCR
10	17376028	17376029	Duroc_peak_10774	Local OCR		10	24268264	24268265	Duroc_peak_11113c	Distal OCR
10	17382134	17382135	Duroc_peak_10775a	Local OCR		10	24285516	24285517	Duroc_peak_11114	Distal OCR
10	17382367	17382368	Duroc_peak_10775b	Local OCR		10	24290027	24290028	Duroc_peak_11115a	Distal OCR
10	17382572	17382573	Duroc_peak_10775c	Local OCR		10	24290250	24290251	Duroc_peak_11115b	Distal OCR
10	17439895	17439896	Duroc_peak_10777a	Local OCR		10	24295575	24295576	Duroc_peak_11116a	Distal OCR
10	17440164	17440165	Duroc_peak_10777b	Local OCR		10	24295987	24295988	Duroc_peak_11116b	Distal OCR
10	17442996	17442997	Duroc_peak_10778	Local OCR		10	24459060	24459061	Duroc_peak_11130b	Distal OCR
10	17449193	17449194	Duroc_peak_10779	Local OCR		10	24703302	24703303	Duroc_peak_11164a	Distal OCR
10	17453336	17453337	Duroc_peak_10780	Local OCR		10	24703580	24703581	Duroc_peak_11164b	Distal OCR
10	17470851	17470852	Duroc_peak_10783a	Local OCR		10	24712769	24712770	Duroc_peak_11165a	Distal OCR
10	17471188	17471189	Duroc_peak_10783b	Local OCR		10	24712994	24712995	Duroc_peak_11165b	Distal OCR
10	17471637	17471638	Duroc_peak_10783c	Local OCR		10	24719597	24719598	Duroc_peak_11166	Distal OCR
10	17471922	17471923	Duroc_peak_10783d	Local OCR		10	24726810	24726811	Duroc_peak_11167a	Distal OCR
10	17472368	17472369	Duroc_peak_10783e	Local OCR		10	24726984	24726985	Duroc_peak_11167b	Distal OCR
10	17472550	17472551	Duroc_peak_10783f	Local OCR		10	24727293	24727294	Duroc_peak_11167c	Distal OCR
10	17495258	17495259	Duroc_peak_10784a	Local OCR		10	24727531	24727532	Duroc_peak_11167d	Distal OCR
10	17495655	17495656	Duroc_peak_10784b	Local OCR		10	24831557	24831558	Duroc_peak_11170b	Distal OCR
10	17496063	17496064	Duroc_peak_10784c	Local OCR		10	24833704	24833705	Duroc_peak_11171a	Distal OCR
10	17496326	17496327	Duroc_peak_10784d	Local OCR		10	24833936	24833937	Duroc_peak_11171b	Distal OCR
10	17496711	17496712	Duroc_peak_10784e	Local OCR		10	24834145	24834146	Duroc_peak_11171c	Distal OCR
10	17496975	17496976	Duroc_peak_10784f	Local OCR		10	24834334	24834335	Duroc_peak_11171d	Distal OCR
10	17630050	17630051	Duroc_peak_10793	Local OCR		10	24901555	24901556	Duroc_peak_11175a	Distal OCR
10	17709853	17709854	Duroc_peak_10794a	Local OCR		10	24901871	24901872	Duroc_peak_11175b	Distal OCR
10	17710260	17710261	Duroc_peak_10794b	Local OCR		10	24902065	24902066	Duroc_peak_11175c	Distal OCR
10	17710620	17710621	Duroc_peak_10794c	Local OCR		10	24940380	24940381	Duroc_peak_11179a	Distal OCR
10	17710805	17710806	Duroc_peak_10794d	Local OCR		10	24940645	24940646	Duroc_peak_11179b	Distal OCR
10	17712380	17712381	Duroc_peak_10795a	Local OCR		10	24941545	24941546	Duroc_peak_11180	Distal OCR
10	17712659	17712660	Duroc_peak_10795b	Local OCR		10	24942245	24942246	Duroc_peak_11181	Distal OCR
10	17741543	17741544	Duroc_peak_10796	Local OCR		10	24944070	24944071	Duroc_peak_11182a	Distal OCR
10	17742212	17742213	Duroc_peak_10797a	Local OCR		10	24944487	24944488	Duroc_peak_11182b	Distal OCR
10	17742321	17742322	Duroc_peak_10797b	Local OCR		10	24944650	24944651	Duroc_peak_11182c	Distal OCR
10	17818074	17818075	Duroc_peak_10798	Local OCR		10	24974057	24974058	Duroc_peak_11187a	Distal OCR
10	17839634	17839635	Duroc_peak_10799	Local OCR		10	24974424	24974425	Duroc_peak_11187b	Distal OCR
10	17850983	17850984	Duroc_peak_10800	Local OCR		10	24974665	24974666	Duroc_peak_11187c	Distal OCR
10	17868993	17868994	Duroc_peak_10801a	Local OCR		10	24975083	24975084	Duroc_peak_11187d	Distal OCR
10	17869181	17869182	Duroc_peak_10801b	Local OCR		10	24975541	24975542	Duroc_peak_11187e	Distal OCR
10	17879795	17879796	Duroc_peak_10802	Local OCR		10	24975707	24975708	Duroc_peak_11187f	Distal OCR
10	17908463	17908464	Duroc_peak_10803	Local OCR		10	24975908	24975909	Duroc_peak_11187g	Distal OCR
10	17958625	17958626	Duroc_peak_10804	Local OCR		10	25083517	25083518	Duroc_peak_11188	Distal OCR
10	18166731	18166732	Duroc_peak_10807	Local OCR		10	25151086	25151087	Duroc_peak_11189a	Distal OCR
10	18194966	18194967	Duroc_peak_10808	Local OCR		10	25151316	25151317	Duroc_peak_11189b	Distal OCR
10	18212924	18212925	Duroc_peak_10809a	Local OCR		10	25234525	25234526	Duroc_peak_11191	Distal OCR
10	18213188	18213189	Duroc_peak_10809b	Local OCR		10	25236618	25236619	Duroc_peak_11192a	Distal OCR
10	18264685	18264686	Duroc_peak_10812	Local OCR		10	25237006	25237007	Duroc_peak_11192b	Distal OCR
10	18265726	18265727	Duroc_peak_10813	Local OCR		10	25237967	25237968	Duroc_peak_11193a	Distal OCR
10	18329559	18329560	Duroc_peak_10814	Local OCR		10	25238291	25238292	Duroc_peak_11193b	Distal OCR
10	18344463	18344464	Duroc_peak_10815a	Local OCR		10	25405907	25405908	Duroc_peak_11197a	Distal OCR
10	18344743	18344744	Duroc_peak_10815b	Local OCR		10	25406121	25406122	Duroc_peak_11197b	Distal OCR
10	18359644	18359645	Duroc_peak_10816	Local OCR		10	25406299	25406300	Duroc_peak_11197c	Distal OCR
10	18368453	18368454	Duroc_peak_10817	Local OCR		10	25406568	25406569	Duroc_peak_11197d	Distal OCR
10	18370365	18370366	Duroc_peak_10818	Local OCR		10	25871736	25871737	Duroc_peak_11214a	Distal OCR
10	18375978	18375979	Duroc_peak_10819a	Local OCR		10	25872198	25872199	Duroc_peak_11214b	Distal OCR
10	18376258	18376259	Duroc_peak_10819b	Local OCR		10	25891005	25891006	Duroc_peak_11215	Distal OCR
10	18378488	18378489	Duroc_peak_10820	Local OCR		10	25892987	25892988	Duroc_peak_11216a	Distal OCR
10	18476651	18476652	Duroc_peak_10821a	Local OCR		10	25893235	25893236	Duroc_peak_11216b	Distal OCR
10	18477158	18477159	Duroc_peak_10821b	Local OCR		10	25909609	25909610	Duroc_peak_11217a	Distal OCR
10	18477417	18477418	Duroc_peak_10821c	Local OCR		10	25909820	25909821	Duroc_peak_11217b	Distal OCR
10	18477626	18477627	Duroc_peak_10821d	Local OCR		10	25923722	25923723	Duroc_peak_11218	Distal OCR
10	18489414	18489415	Duroc_peak_10822	Local OCR		10	25941794	25941795	Duroc_peak_11219	Distal OCR
10	18514735	18514736	Duroc_peak_10823a	Local OCR		10	25942749	25942750	Duroc_peak_11220a	Distal OCR
10	18514841	18514842	Duroc_peak_10823b	Local OCR		10	25942919	25942920	Duroc_peak_11220b	Distal OCR
10	18517320	18517321	Duroc_peak_10824a	Local OCR		10	25947162	25947163	Duroc_peak_11221	Distal OCR
10	18517501	18517502	Duroc_peak_10824b	Local OCR		10	25968463	25968464	Duroc_peak_11222a	Distal OCR
10	18522670	18522671	Duroc_peak_10825	Local OCR		10	25968673	25968674	Duroc_peak_11222b	Distal OCR
10	18602943	18602944	Duroc_peak_10826	Local OCR		10	25968974	25968975	Duroc_peak_11222c	Distal OCR
10	18682863	18682864	Duroc_peak_10827a	Local OCR		10	25969684	25969685	Duroc_peak_11223	Distal OCR
10	18683214	18683215	Duroc_peak_10827b	Local OCR		10	25987786	25987787	Duroc_peak_11224a	Distal OCR
10	18762331	18762332	Duroc_peak_10828	Local OCR		10	25988046	25988047	Duroc_peak_11224b	Distal OCR
10	18812477	18812478	Duroc_peak_10829	Local OCR		10	25988296	25988297	Duroc_peak_11224c	Distal OCR
10	18842409	18842410	Duroc_peak_10830a	Local OCR		10	26039075	26039076	Duroc_peak_11225	Distal OCR
10	18842875	18842876	Duroc_peak_10830b	Local OCR		10	26063028	26063029	Duroc_peak_11226a	Distal OCR
10	19018866	19018867	Duroc_peak_10831a	Local OCR		10	26063448	26063449	Duroc_peak_11226b	Distal OCR
10	19019149	19019150	Duroc_peak_10831b	Local OCR		10	26080162	26080163	Duroc_peak_11227	Distal OCR
10	19019487	19019488	Duroc_peak_10831c	Local OCR		10	26241222	26241223	Duroc_peak_11231b	Distal OCR
10	19046112	19046113	Duroc_peak_10832a	Local OCR		10	26241540	26241541	Duroc_peak_11231c	Distal OCR
10	19046355	19046356	Duroc_peak_10832b	Local OCR		10	26352906	26352907	Duroc_peak_11232	Distal OCR
10	19046526	19046527	Duroc_peak_10832c	Local OCR		10	2639307	2639308	Duroc_peak_10129	Distal OCR
10	19046773	19046774	Duroc_peak_10832d	Local OCR		10	26500149	26500150	Duroc_peak_11233	Distal OCR
10	19097526	19097527	Duroc_peak_10833	Local OCR		10	26501022	26501023	Duroc_peak_11234	Distal OCR
10	19150895	19150896	Duroc_peak_10834	Local OCR		10	26515363	26515364	Duroc_peak_11235	Distal OCR
10	19151622	19151623	Duroc_peak_10835	Local OCR		10	2704292	2704293	Duroc_peak_10130	Distal OCR
10	19152268	19152269	Duroc_peak_10836	Local OCR		10	27171227	27171228	Duroc_peak_11268	Distal OCR
10	19153069	19153070	Duroc_peak_10837	Local OCR		10	27188294	27188295	Duroc_peak_11269a	Distal OCR
10	19170098	19170099	Duroc_peak_10838	Local OCR		10	27188615	27188616	Duroc_peak_11269b	Distal OCR
10	19285634	19285635	Duroc_peak_10839c	Local OCR		10	27196567	27196568	Duroc_peak_11270	Distal OCR
10	19286121	19286122	Duroc_peak_10839d	Local OCR		10	27218814	27218815	Duroc_peak_11271a	Distal OCR
10	19286312	19286313	Duroc_peak_10839e	Local OCR		10	27218973	27218974	Duroc_peak_11271b	Distal OCR
10	19286513	19286514	Duroc_peak_10839f	Local OCR		10	27228706	27228707	Duroc_peak_11272	Distal OCR
10	19287078	19287079	Duroc_peak_10839g	Local OCR		10	27239162	27239163	Duroc_peak_11273a	Distal OCR
10	19287466	19287467	Duroc_peak_10839h	Local OCR		10	27239469	27239470	Duroc_peak_11273b	Distal OCR
10	19287667	19287668	Duroc_peak_10839i	Local OCR		10	27239673	27239674	Duroc_peak_11273c	Distal OCR
10	19288767	19288768	Duroc_peak_10840	Local OCR		10	27240349	27240350	Duroc_peak_11274a	Distal OCR
10	19387281	19387282	Duroc_peak_10841a	Local OCR		10	27240722	27240723	Duroc_peak_11274b	Distal OCR
10	19387581	19387582	Duroc_peak_10841b	Local OCR		10	27243740	27243741	Duroc_peak_11275a	Distal OCR
10	19401505	19401506	Duroc_peak_10842	Local OCR		10	27244025	27244026	Duroc_peak_11275b	Distal OCR
10	19404805	19404806	Duroc_peak_10843	Local OCR		10	27249902	27249903	Duroc_peak_11276a	Distal OCR
10	19422023	19422024	Duroc_peak_10846	Local OCR		10	27250058	27250059	Duroc_peak_11276b	Distal OCR
10	19452889	19452890	Duroc_peak_10847	Local OCR		10	27250330	27250331	Duroc_peak_11276c	Distal OCR
10	19460894	19460895	Duroc_peak_10848	Local OCR		10	27250537	27250538	Duroc_peak_11276d	Distal OCR
10	19467371	19467372	Duroc_peak_10849	Local OCR		10	27252395	27252396	Duroc_peak_11277a	Distal OCR
10	19470947	19470948	Duroc_peak_10850	Local OCR		10	27252611	27252612	Duroc_peak_11277b	Distal OCR
10	19474958	19474959	Duroc_peak_10851	Local OCR		10	27264501	27264502	Duroc_peak_11278	Distal OCR
10	19475921	19475922	Duroc_peak_10852	Local OCR		10	27266128	27266129	Duroc_peak_11279	Distal OCR
10	19476779	19476780	Duroc_peak_10853	Local OCR		10	27300868	27300869	Duroc_peak_11280	Distal OCR
10	19482821	19482822	Duroc_peak_10854	Local OCR		10	27311217	27311218	Duroc_peak_11281a	Distal OCR
10	19484038	19484039	Duroc_peak_10855	Local OCR		10	27311515	27311516	Duroc_peak_11281b	Distal OCR
10	19494019	19494020	Duroc_peak_10856a	Local OCR		10	27312714	27312715	Duroc_peak_11282	Distal OCR
10	19494553	19494554	Duroc_peak_10856b	Local OCR		10	27316418	27316419	Duroc_peak_11283a	Distal OCR
10	19495229	19495230	Duroc_peak_10857	Local OCR		10	27316651	27316652	Duroc_peak_11283b	Distal OCR
10	19511409	19511410	Duroc_peak_10858a	Local OCR		10	27317223	27317224	Duroc_peak_11284a	Distal OCR
10	19511656	19511657	Duroc_peak_10858b	Local OCR		10	27317453	27317454	Duroc_peak_11284b	Distal OCR
10	19522115	19522116	Duroc_peak_10859	Local OCR		10	27318516	27318517	Duroc_peak_11285	Distal OCR
10	19551381	19551382	Duroc_peak_10860a	Local OCR		10	27328865	27328866	Duroc_peak_11286a	Distal OCR
10	19551549	19551550	Duroc_peak_10860b	Local OCR		10	27329136	27329137	Duroc_peak_11286b	Distal OCR
10	19584691	19584692	Duroc_peak_10862	Local OCR		10	27329351	27329352	Duroc_peak_11286c	Distal OCR
10	19585175	19585176	Duroc_peak_10863	Local OCR		10	27330699	27330700	Duroc_peak_11287	Distal OCR
10	19674697	19674698	Duroc_peak_10869a	Local OCR		10	27334795	27334796	Duroc_peak_11288	Distal OCR
10	19674938	19674939	Duroc_peak_10869b	Local OCR		10	27352361	27352362	Duroc_peak_11289a	Distal OCR
10	19686615	19686616	Duroc_peak_10870	Local OCR		10	27352648	27352649	Duroc_peak_11289b	Distal OCR
10	19698793	19698794	Duroc_peak_10871	Local OCR		10	27354433	27354434	Duroc_peak_11290	Distal OCR
10	19758441	19758442	Duroc_peak_10875a	Local OCR		10	27356147	27356148	Duroc_peak_11291	Distal OCR
10	19758813	19758814	Duroc_peak_10875b	Local OCR		10	27357869	27357870	Duroc_peak_11292	Distal OCR
10	19759031	19759032	Duroc_peak_10875c	Local OCR		10	27364810	27364811	Duroc_peak_11293	Distal OCR
10	19759327	19759328	Duroc_peak_10875d	Local OCR		10	27369852	27369853	Duroc_peak_11294a	Distal OCR
10	19764775	19764776	Duroc_peak_10876a	Local OCR		10	27370039	27370040	Duroc_peak_11294b	Distal OCR
10	19765099	19765100	Duroc_peak_10876b	Local OCR		10	27377799	27377800	Duroc_peak_11295a	Distal OCR
10	19768353	19768354	Duroc_peak_10877a	Local OCR		10	27378280	27378281	Duroc_peak_11295b	Distal OCR
10	19768704	19768705	Duroc_peak_10877b	Local OCR		10	27396284	27396285	Duroc_peak_11296	Distal OCR
10	19773857	19773858	Duroc_peak_10878a	Local OCR		10	27398250	27398251	Duroc_peak_11297	Distal OCR
10	19774110	19774111	Duroc_peak_10878b	Local OCR		10	27408379	27408380	Duroc_peak_11298	Distal OCR
10	19777515	19777516	Duroc_peak_10879	Local OCR		10	27411878	27411879	Duroc_peak_11299	Distal OCR
10	19786347	19786348	Duroc_peak_10880	Local OCR		10	27457043	27457044	Duroc_peak_11300	Distal OCR
10	19789137	19789138	Duroc_peak_10881a	Local OCR		10	27460728	27460729	Duroc_peak_11301	Distal OCR
10	19789413	19789414	Duroc_peak_10881b	Local OCR		10	27472086	27472087	Duroc_peak_11302a	Distal OCR
10	19791775	19791776	Duroc_peak_10882a	Local OCR		10	27472349	27472350	Duroc_peak_11302b	Distal OCR
10	19792206	19792207	Duroc_peak_10882b	Local OCR		10	27497740	27497741	Duroc_peak_11303a	Distal OCR
10	19792477	19792478	Duroc_peak_10882c	Local OCR		10	27497989	27497990	Duroc_peak_11303b	Distal OCR
10	19809829	19809830	Duroc_peak_10883	Local OCR		10	27529821	27529822	Duroc_peak_11304a	Distal OCR
10	19825243	19825244	Duroc_peak_10884a	Local OCR		10	27530120	27530121	Duroc_peak_11304b	Distal OCR
10	19825491	19825492	Duroc_peak_10884b	Local OCR		10	27535895	27535896	Duroc_peak_11305	Distal OCR
10	19851630	19851631	Duroc_peak_10885a	Local OCR		10	27556738	27556739	Duroc_peak_11306a	Distal OCR
10	19852096	19852097	Duroc_peak_10885b	Local OCR		10	27556933	27556934	Duroc_peak_11306b	Distal OCR
10	19856991	19856992	Duroc_peak_10886a	Local OCR		10	27570642	27570643	Duroc_peak_11307	Distal OCR
10	19857431	19857432	Duroc_peak_10886b	Local OCR		10	27628089	27628090	Duroc_peak_11311a	Distal OCR
10	19875118	19875119	Duroc_peak_10887	Local OCR		10	27628398	27628399	Duroc_peak_11311b	Distal OCR
10	19877175	19877176	Duroc_peak_10888	Local OCR		10	27674708	27674709	Duroc_peak_11315b	Distal OCR
10	19884144	19884145	Duroc_peak_10889	Local OCR		10	27954505	27954506	Duroc_peak_11333d	Distal OCR
10	19888567	19888568	Duroc_peak_10890a	Local OCR		10	28024182	28024183	Duroc_peak_11334	Distal OCR
10	19888749	19888750	Duroc_peak_10890b	Local OCR		10	28091786	28091787	Duroc_peak_11335a	Distal OCR
10	19889175	19889176	Duroc_peak_10890c	Local OCR		10	28092019	28092020	Duroc_peak_11335b	Distal OCR
10	19889449	19889450	Duroc_peak_10890d	Local OCR		10	28103566	28103567	Duroc_peak_11336a	Distal OCR
10	19935918	19935919	Duroc_peak_10893a	Local OCR		10	28103842	28103843	Duroc_peak_11336b	Distal OCR
10	19936235	19936236	Duroc_peak_10893b	Local OCR		10	28120522	28120523	Duroc_peak_11337	Distal OCR
10	19936453	19936454	Duroc_peak_10893c	Local OCR		10	28125289	28125290	Duroc_peak_11338a	Distal OCR
10	19936649	19936650	Duroc_peak_10893d	Local OCR		10	28125483	28125484	Duroc_peak_11338b	Distal OCR
10	19936842	19936843	Duroc_peak_10893e	Local OCR		10	28147047	28147048	Duroc_peak_11339a	Distal OCR
10	20034860	20034861	Duroc_peak_10895	Local OCR		10	28147290	28147291	Duroc_peak_11339b	Distal OCR
10	20039461	20039462	Duroc_peak_10896a	Local OCR		10	28153091	28153092	Duroc_peak_11340	Distal OCR
10	2007669	2007670	Duroc_peak_10125	Local OCR		10	28156692	28156693	Duroc_peak_11341	Distal OCR
10	20089651	20089652	Duroc_peak_10897a	Local OCR		10	28163869	28163870	Duroc_peak_11342a	Distal OCR
10	20183216	20183217	Duroc_peak_10898a	Local OCR		10	28164215	28164216	Duroc_peak_11342b	Distal OCR
10	20183480	20183481	Duroc_peak_10898b	Local OCR		10	28168050	28168051	Duroc_peak_11343a	Distal OCR
10	20247319	20247320	Duroc_peak_10899	Local OCR		10	28168450	28168451	Duroc_peak_11343b	Distal OCR
10	20293147	20293148	Duroc_peak_10900	Local OCR		10	28212317	28212318	Duroc_peak_11344a	Distal OCR
10	20311138	20311139	Duroc_peak_10901	Local OCR		10	28212603	28212604	Duroc_peak_11344b	Distal OCR
10	20317608	20317609	Duroc_peak_10902	Local OCR		10	28219160	28219161	Duroc_peak_11345	Distal OCR
10	20405963	20405964	Duroc_peak_10903	Local OCR		10	28276987	28276988	Duroc_peak_11346a	Distal OCR
10	20407524	20407525	Duroc_peak_10904a	Local OCR		10	28277271	28277272	Duroc_peak_11346b	Distal OCR
10	20407706	20407707	Duroc_peak_10904b	Local OCR		10	28277705	28277706	Duroc_peak_11346c	Distal OCR
10	20425520	20425521	Duroc_peak_10905	Local OCR		10	28289620	28289621	Duroc_peak_11347a	Distal OCR
10	20492491	20492492	Duroc_peak_10906	Local OCR		10	28289880	28289881	Duroc_peak_11347b	Distal OCR
10	20495502	20495503	Duroc_peak_10907	Local OCR		10	28290229	28290230	Duroc_peak_11347c	Distal OCR
10	20501640	20501641	Duroc_peak_10908	Local OCR		10	28290469	28290470	Duroc_peak_11347d	Distal OCR
10	20547253	20547254	Duroc_peak_10909a	Local OCR		10	28297689	28297690	Duroc_peak_11348a	Distal OCR
10	20547618	20547619	Duroc_peak_10909b	Local OCR		10	28297798	28297799	Duroc_peak_11348b	Distal OCR
10	20562088	20562089	Duroc_peak_10910	Local OCR		10	2834267	2834268	Duroc_peak_10131	Distal OCR
10	20594277	20594278	Duroc_peak_10911a	Local OCR		10	28357197	28357198	Duroc_peak_11349	Distal OCR
10	20594942	20594943	Duroc_peak_10911b	Local OCR		10	28371091	28371092	Duroc_peak_11350	Distal OCR
10	20595159	20595160	Duroc_peak_10911c	Local OCR		10	28409108	28409109	Duroc_peak_11351a	Distal OCR
10	20604088	20604089	Duroc_peak_10912a	Local OCR		10	28409342	28409343	Duroc_peak_11351b	Distal OCR
10	20604306	20604307	Duroc_peak_10912b	Local OCR		10	2845685	2845686	Duroc_peak_10132a	Distal OCR
10	20632277	20632278	Duroc_peak_10913	Local OCR		10	2846130	2846131	Duroc_peak_10132b	Distal OCR
10	20732499	20732500	Duroc_peak_10922a	Local OCR		10	28462196	28462197	Duroc_peak_11353	Distal OCR
10	20732776	20732777	Duroc_peak_10922b	Local OCR		10	28463360	28463361	Duroc_peak_11354	Distal OCR
10	20733051	20733052	Duroc_peak_10922c	Local OCR		10	2846443	2846444	Duroc_peak_10132c	Distal OCR
10	20740558	20740559	Duroc_peak_10923	Local OCR		10	28541846	28541847	Duroc_peak_11357a	Distal OCR
10	20748419	20748420	Duroc_peak_10924a	Local OCR		10	28542171	28542172	Duroc_peak_11357b	Distal OCR
10	20748689	20748690	Duroc_peak_10924b	Local OCR		10	2856851	2856852	Duroc_peak_10133a	Distal OCR
10	20966613	20966614	Duroc_peak_10926a	Local OCR		10	2857060	2857061	Duroc_peak_10133b	Distal OCR
10	20966989	20966990	Duroc_peak_10926b	Local OCR		10	28582705	28582706	Duroc_peak_11359a	Distal OCR
10	20967160	20967161	Duroc_peak_10926c	Local OCR		10	28583213	28583214	Duroc_peak_11359b	Distal OCR
10	20968181	20968182	Duroc_peak_10927a	Local OCR		10	28583583	28583584	Duroc_peak_11359c	Distal OCR
10	20968435	20968436	Duroc_peak_10927b	Local OCR		10	28584424	28584425	Duroc_peak_11360	Distal OCR
10	20968725	20968726	Duroc_peak_10927c	Local OCR		10	28592975	28592976	Duroc_peak_11361a	Distal OCR
10	20976280	20976281	Duroc_peak_10928	Local OCR		10	28593203	28593204	Duroc_peak_11361b	Distal OCR
10	20992180	20992181	Duroc_peak_10929a	Local OCR		10	28594788	28594789	Duroc_peak_11362	Distal OCR
10	20992489	20992490	Duroc_peak_10929b	Local OCR		10	28604307	28604308	Duroc_peak_11363	Distal OCR
10	21004803	21004804	Duroc_peak_10930	Local OCR		10	28616999	28617000	Duroc_peak_11364	Distal OCR
10	21009869	21009870	Duroc_peak_10931a	Local OCR		10	28618131	28618132	Duroc_peak_11365a	Distal OCR
10	21010097	21010098	Duroc_peak_10931b	Local OCR		10	28618513	28618514	Duroc_peak_11365b	Distal OCR
10	21010301	21010302	Duroc_peak_10931c	Local OCR		10	28629585	28629586	Duroc_peak_11366	Distal OCR
10	21025249	21025250	Duroc_peak_10932	Local OCR		10	28654915	28654916	Duroc_peak_11367	Distal OCR
10	21034656	21034657	Duroc_peak_10933	Local OCR		10	28657594	28657595	Duroc_peak_11368	Distal OCR
10	21040106	21040107	Duroc_peak_10934	Local OCR		10	28691624	28691625	Duroc_peak_11369a	Distal OCR
10	21047123	21047124	Duroc_peak_10935	Local OCR		10	28692015	28692016	Duroc_peak_11369b	Distal OCR
10	21048231	21048232	Duroc_peak_10936	Local OCR		10	28693680	28693681	Duroc_peak_11370a	Distal OCR
10	21070110	21070111	Duroc_peak_10937a	Local OCR		10	28693845	28693846	Duroc_peak_11370b	Distal OCR
10	21070435	21070436	Duroc_peak_10937b	Local OCR		10	28701977	28701978	Duroc_peak_11371	Distal OCR
10	21079964	21079965	Duroc_peak_10938	Local OCR		10	28702995	28702996	Duroc_peak_11372	Distal OCR
10	21087867	21087868	Duroc_peak_10939	Local OCR		10	28712503	28712504	Duroc_peak_11373	Distal OCR
10	21093381	21093382	Duroc_peak_10940	Local OCR		10	28784051	28784052	Duroc_peak_11374	Distal OCR
10	21531491	21531492	Duroc_peak_10944	Local OCR		10	28830635	28830636	Duroc_peak_11376a	Distal OCR
10	21765700	21765701	Duroc_peak_10953a	Local OCR		10	28831024	28831025	Duroc_peak_11376b	Distal OCR
10	21765922	21765923	Duroc_peak_10953b	Local OCR		10	28831369	28831370	Duroc_peak_11376c	Distal OCR
10	21766039	21766040	Duroc_peak_10953c	Local OCR		10	28832366	28832367	Duroc_peak_11377a	Distal OCR
10	21770677	21770678	Duroc_peak_10954	Local OCR		10	28832745	28832746	Duroc_peak_11377b	Distal OCR
10	21776367	21776368	Duroc_peak_10955	Local OCR		10	28833024	28833025	Duroc_peak_11377c	Distal OCR
10	21777263	21777264	Duroc_peak_10956a	Local OCR		10	28842705	28842706	Duroc_peak_11378	Distal OCR
10	21777512	21777513	Duroc_peak_10956b	Local OCR		10	28853039	28853040	Duroc_peak_11379a	Distal OCR
10	21777670	21777671	Duroc_peak_10956c	Local OCR		10	28853232	28853233	Duroc_peak_11379b	Distal OCR
10	21777919	21777920	Duroc_peak_10956d	Local OCR		10	2895359	2895360	Duroc_peak_10134	Distal OCR
10	21778162	21778163	Duroc_peak_10956e	Local OCR		10	2908365	2908366	Duroc_peak_10137a	Distal OCR
10	22729410	22729411	Duroc_peak_10970a	Local OCR		10	2908505	2908506	Duroc_peak_10137b	Distal OCR
10	22729745	22729746	Duroc_peak_10970b	Local OCR		10	29103411	29103412	Duroc_peak_11389a	Distal OCR
10	22732396	22732397	Duroc_peak_10971	Local OCR		10	29103544	29103545	Duroc_peak_11389b	Distal OCR
10	22738310	22738311	Duroc_peak_10972a	Local OCR		10	29322710	29322711	Duroc_peak_11404b	Distal OCR
10	22738576	22738577	Duroc_peak_10972b	Local OCR		10	29332477	29332478	Duroc_peak_11405a	Distal OCR
10	22739947	22739948	Duroc_peak_10973	Local OCR		10	29332728	29332729	Duroc_peak_11405b	Distal OCR
10	22774651	22774652	Duroc_peak_10974	Local OCR		10	29379935	29379936	Duroc_peak_11406	Distal OCR
10	22785744	22785745	Duroc_peak_10975	Local OCR		10	29424477	29424478	Duroc_peak_11407	Distal OCR
10	22992842	22992843	Duroc_peak_10984	Local OCR		10	29605993	29605994	Duroc_peak_11412	Distal OCR
10	22994847	22994848	Duroc_peak_10985	Local OCR		10	29606971	29606972	Duroc_peak_11413a	Distal OCR
10	23027144	23027145	Duroc_peak_10986	Local OCR		10	29607156	29607157	Duroc_peak_11413b	Distal OCR
10	23038043	23038044	Duroc_peak_10987a	Local OCR		10	29618653	29618654	Duroc_peak_11414	Distal OCR
10	23038307	23038308	Duroc_peak_10987b	Local OCR		10	29832215	29832216	Duroc_peak_11415	Distal OCR
10	23038609	23038610	Duroc_peak_10987c	Local OCR		10	29955886	29955887	Duroc_peak_11416	Distal OCR
10	23208780	23208781	Duroc_peak_10993	Local OCR		10	30429903	30429904	Duroc_peak_11434c	Distal OCR
10	23274433	23274434	Duroc_peak_10996a	Local OCR		10	30430118	30430119	Duroc_peak_11434d	Distal OCR
10	23274644	23274645	Duroc_peak_10996b	Local OCR		10	30498835	30498836	Duroc_peak_11435	Distal OCR
10	23275362	23275363	Duroc_peak_10997	Local OCR		10	30507856	30507857	Duroc_peak_11436	Distal OCR
10	23288760	23288761	Duroc_peak_10998	Local OCR		10	30626734	30626735	Duroc_peak_11438a	Distal OCR
10	23308055	23308056	Duroc_peak_10999	Local OCR		10	30626975	30626976	Duroc_peak_11438b	Distal OCR
10	23343961	23343962	Duroc_peak_11000	Local OCR		10	30627218	30627219	Duroc_peak_11438c	Distal OCR
10	23369291	23369292	Duroc_peak_11002	Local OCR		10	30748686	30748687	Duroc_peak_11439a	Distal OCR
10	23370145	23370146	Duroc_peak_11003	Local OCR		10	30748885	30748886	Duroc_peak_11439b	Distal OCR
10	23391585	23391586	Duroc_peak_11006	Local OCR		10	30821369	30821370	Duroc_peak_11441	Distal OCR
10	23409644	23409645	Duroc_peak_11007	Local OCR		10	30825634	30825635	Duroc_peak_11442a	Distal OCR
10	23434599	23434600	Duroc_peak_11008	Local OCR		10	30825881	30825882	Duroc_peak_11442b	Distal OCR
10	23445757	23445758	Duroc_peak_11009	Local OCR		10	30831240	30831241	Duroc_peak_11443	Distal OCR
10	23466313	23466314	Duroc_peak_11010a	Local OCR		10	30860874	30860875	Duroc_peak_11444	Distal OCR
10	23466570	23466571	Duroc_peak_11010b	Local OCR		10	30881491	30881492	Duroc_peak_11445a	Distal OCR
10	23480367	23480368	Duroc_peak_11011	Local OCR		10	30881703	30881704	Duroc_peak_11445b	Distal OCR
10	23491290	23491291	Duroc_peak_11012	Local OCR		10	309868	309869	Duroc_peak_10058	Distal OCR
10	23491990	23491991	Duroc_peak_11013a	Local OCR		10	31774575	31774576	Duroc_peak_11480	Distal OCR
10	23492306	23492307	Duroc_peak_11013b	Local OCR		10	31807426	31807427	Duroc_peak_11481a	Distal OCR
10	23501064	23501065	Duroc_peak_11014	Local OCR		10	31807768	31807769	Duroc_peak_11481b	Distal OCR
10	23503332	23503333	Duroc_peak_11015a	Local OCR		10	31807999	31808000	Duroc_peak_11481c	Distal OCR
10	23503632	23503633	Duroc_peak_11015b	Local OCR		10	31822870	31822871	Duroc_peak_11482	Distal OCR
10	23506780	23506781	Duroc_peak_11016	Local OCR		10	31826965	31826966	Duroc_peak_11483	Distal OCR
10	23538294	23538295	Duroc_peak_11017	Local OCR		10	31848820	31848821	Duroc_peak_11484a	Distal OCR
10	23552581	23552582	Duroc_peak_11018a	Local OCR		10	31849172	31849173	Duroc_peak_11484b	Distal OCR
10	23552804	23552805	Duroc_peak_11018b	Local OCR		10	31849324	31849325	Duroc_peak_11484c	Distal OCR
10	23553937	23553938	Duroc_peak_11019a	Local OCR		10	32100555	32100556	Duroc_peak_11488a	Distal OCR
10	23554280	23554281	Duroc_peak_11019b	Local OCR		10	32101245	32101246	Duroc_peak_11488b	Distal OCR
10	23554530	23554531	Duroc_peak_11019c	Local OCR		10	32101529	32101530	Duroc_peak_11488c	Distal OCR
10	23558116	23558117	Duroc_peak_11020a	Local OCR		10	32113839	32113840	Duroc_peak_11489	Distal OCR
10	23558382	23558383	Duroc_peak_11020b	Local OCR		10	32117588	32117589	Duroc_peak_11490	Distal OCR
10	23558620	23558621	Duroc_peak_11020c	Local OCR		10	32118107	32118108	Duroc_peak_11491	Distal OCR
10	23559072	23559073	Duroc_peak_11020d	Local OCR		10	32154765	32154766	Duroc_peak_11495c	Distal OCR
10	23559187	23559188	Duroc_peak_11020e	Local OCR		10	32196689	32196690	Duroc_peak_11500a	Distal OCR
10	23559565	23559566	Duroc_peak_11020f	Local OCR		10	32196951	32196952	Duroc_peak_11500b	Distal OCR
10	23567352	23567353	Duroc_peak_11021a	Local OCR		10	32208035	32208036	Duroc_peak_11501a	Distal OCR
10	23567698	23567699	Duroc_peak_11021b	Local OCR		10	32208317	32208318	Duroc_peak_11501b	Distal OCR
10	23568037	23568038	Duroc_peak_11021c	Local OCR		10	32252059	32252060	Duroc_peak_11509a	Distal OCR
10	23569004	23569005	Duroc_peak_11022a	Local OCR		10	32252389	32252390	Duroc_peak_11509b	Distal OCR
10	23569259	23569260	Duroc_peak_11022b	Local OCR		10	32252712	32252713	Duroc_peak_11509c	Distal OCR
10	23569623	23569624	Duroc_peak_11022c	Local OCR		10	32254741	32254742	Duroc_peak_11510	Distal OCR
10	23599650	23599651	Duroc_peak_11024a	Local OCR		10	32255439	32255440	Duroc_peak_11511a	Distal OCR
10	23599810	23599811	Duroc_peak_11024b	Local OCR		10	32255699	32255700	Duroc_peak_11511b	Distal OCR
10	23600075	23600076	Duroc_peak_11024c	Local OCR		10	32636602	32636603	Duroc_peak_11540	Distal OCR
10	23607408	23607409	Duroc_peak_11025a	Local OCR		10	32638230	32638231	Duroc_peak_11541	Distal OCR
10	23628780	23628781	Duroc_peak_11029a	Local OCR		10	32651636	32651637	Duroc_peak_11542a	Distal OCR
10	23628966	23628967	Duroc_peak_11029b	Local OCR		10	32651832	32651833	Duroc_peak_11542b	Distal OCR
10	23630136	23630137	Duroc_peak_11030	Local OCR		10	32715155	32715156	Duroc_peak_11545a	Distal OCR
10	23637553	23637554	Duroc_peak_11031a	Local OCR		10	32715596	32715597	Duroc_peak_11545b	Distal OCR
10	23637904	23637905	Duroc_peak_11031b	Local OCR		10	32715935	32715936	Duroc_peak_11545c	Distal OCR
10	23639834	23639835	Duroc_peak_11032a	Local OCR		10	32727320	32727321	Duroc_peak_11546a	Distal OCR
10	23640004	23640005	Duroc_peak_11032b	Local OCR		10	32727484	32727485	Duroc_peak_11546b	Distal OCR
10	23640223	23640224	Duroc_peak_11032c	Local OCR		10	32727749	32727750	Duroc_peak_11546c	Distal OCR
10	23655033	23655034	Duroc_peak_11033a	Local OCR		10	32728520	32728521	Duroc_peak_11547	Distal OCR
10	23655221	23655222	Duroc_peak_11033b	Local OCR		10	32744350	32744351	Duroc_peak_11548	Distal OCR
10	23689274	23689275	Duroc_peak_11037	Local OCR		10	33014628	33014629	Duroc_peak_11563c	Distal OCR
10	23705450	23705451	Duroc_peak_11038	Local OCR		10	33039032	33039033	Duroc_peak_11566a	Distal OCR
10	23733393	23733394	Duroc_peak_11039	Local OCR		10	33039325	33039326	Duroc_peak_11566b	Distal OCR
10	23750550	23750551	Duroc_peak_11040a	Local OCR		10	33076214	33076215	Duroc_peak_11568	Distal OCR
10	23750786	23750787	Duroc_peak_11040b	Local OCR		10	33121849	33121850	Duroc_peak_11572a	Distal OCR
10	23755989	23755990	Duroc_peak_11041a	Local OCR		10	33122091	33122092	Duroc_peak_11572b	Distal OCR
10	23756222	23756223	Duroc_peak_11041b	Local OCR		10	33123045	33123046	Duroc_peak_11573	Distal OCR
10	23756392	23756393	Duroc_peak_11041c	Local OCR		10	33204496	33204497	Duroc_peak_11577	Distal OCR
10	23756604	23756605	Duroc_peak_11041d	Local OCR		10	33271836	33271837	Duroc_peak_11579	Distal OCR
10	23765266	23765267	Duroc_peak_11043	Local OCR		10	33383778	33383779	Duroc_peak_11594	Distal OCR
10	23767086	23767087	Duroc_peak_11044	Local OCR		10	33385862	33385863	Duroc_peak_11595a	Distal OCR
10	23776437	23776438	Duroc_peak_11045	Local OCR		10	33386100	33386101	Duroc_peak_11595b	Distal OCR
10	23776904	23776905	Duroc_peak_11046	Local OCR		10	33393193	33393194	Duroc_peak_11596	Distal OCR
10	23784408	23784409	Duroc_peak_11048a	Local OCR		10	33543728	33543729	Duroc_peak_11605	Distal OCR
10	23784712	23784713	Duroc_peak_11048b	Local OCR		10	33670534	33670535	Duroc_peak_11606b	Distal OCR
10	23785138	23785139	Duroc_peak_11048c	Local OCR		10	33670810	33670811	Duroc_peak_11606c	Distal OCR
10	23785562	23785563	Duroc_peak_11048d	Local OCR		10	33696083	33696084	Duroc_peak_11607a	Distal OCR
10	23798300	23798301	Duroc_peak_11049a	Local OCR		10	33696366	33696367	Duroc_peak_11607b	Distal OCR
10	23798556	23798557	Duroc_peak_11049b	Local OCR		10	33731380	33731381	Duroc_peak_11608a	Distal OCR
10	23800271	23800272	Duroc_peak_11050	Local OCR		10	33731673	33731674	Duroc_peak_11608b	Distal OCR
10	23826929	23826930	Duroc_peak_11053	Local OCR		10	33732921	33732922	Duroc_peak_11609a	Distal OCR
10	23841814	23841815	Duroc_peak_11058a	Local OCR		10	33733191	33733192	Duroc_peak_11609b	Distal OCR
10	23842069	23842070	Duroc_peak_11058b	Local OCR		10	33741095	33741096	Duroc_peak_11610	Distal OCR
10	23844276	23844277	Duroc_peak_11059a	Local OCR		10	33767704	33767705	Duroc_peak_11611	Distal OCR
10	23844829	23844830	Duroc_peak_11059b	Local OCR		10	34112868	34112869	Duroc_peak_11627	Distal OCR
10	23845034	23845035	Duroc_peak_11059c	Local OCR		10	34728410	34728411	Duroc_peak_11629	Distal OCR
10	23845222	23845223	Duroc_peak_11059d	Local OCR		10	34823693	34823694	Duroc_peak_11630	Distal OCR
10	23845714	23845715	Duroc_peak_11059e	Local OCR		10	35056708	35056709	Duroc_peak_11631	Distal OCR
10	23846071	23846072	Duroc_peak_11059f	Local OCR		10	3506969	3506970	Duroc_peak_10142	Distal OCR
10	23851826	23851827	Duroc_peak_11060a	Local OCR		10	35400566	35400567	Duroc_peak_11634	Distal OCR
10	23852042	23852043	Duroc_peak_11060b	Local OCR		10	35550134	35550135	Duroc_peak_11635a	Distal OCR
10	23852307	23852308	Duroc_peak_11060c	Local OCR		10	35550401	35550402	Duroc_peak_11635b	Distal OCR
10	23853712	23853713	Duroc_peak_11061	Local OCR		10	35551349	35551350	Duroc_peak_11636	Distal OCR
10	23863247	23863248	Duroc_peak_11062a	Local OCR		10	36144531	36144532	Duroc_peak_11637	Distal OCR
10	23863564	23863565	Duroc_peak_11062b	Local OCR		10	36742536	36742537	Duroc_peak_11638	Distal OCR
10	23863845	23863846	Duroc_peak_11062c	Local OCR		10	381372	381373	Duroc_peak_10059	Distal OCR
10	23869599	23869600	Duroc_peak_11063a	Local OCR		10	38433176	38433177	Duroc_peak_11642	Distal OCR
10	23869827	23869828	Duroc_peak_11063b	Local OCR		10	38697540	38697541	Duroc_peak_11661	Distal OCR
10	23885270	23885271	Duroc_peak_11065a	Local OCR		10	38793672	38793673	Duroc_peak_11662a	Distal OCR
10	23885543	23885544	Duroc_peak_11065b	Local OCR		10	38793875	38793876	Duroc_peak_11662b	Distal OCR
10	23885837	23885838	Duroc_peak_11065c	Local OCR		10	38818144	38818145	Duroc_peak_11663b	Distal OCR
10	23886055	23886056	Duroc_peak_11065d	Local OCR		10	38889461	38889462	Duroc_peak_11664c	Distal OCR
10	23886729	23886730	Duroc_peak_11065e	Local OCR		10	38918678	38918679	Duroc_peak_11665a	Distal OCR
10	23900479	23900480	Duroc_peak_11066a	Local OCR		10	38919126	38919127	Duroc_peak_11665b	Distal OCR
10	23900657	23900658	Duroc_peak_11066b	Local OCR		10	38936635	38936636	Duroc_peak_11666a	Distal OCR
10	23900907	23900908	Duroc_peak_11066c	Local OCR		10	38936866	38936867	Duroc_peak_11666b	Distal OCR
10	23902578	23902579	Duroc_peak_11067a	Local OCR		10	38937025	38937026	Duroc_peak_11666c	Distal OCR
10	23902820	23902821	Duroc_peak_11067b	Local OCR		10	38937262	38937263	Duroc_peak_11666d	Distal OCR
10	23906689	23906690	Duroc_peak_11068a	Local OCR		10	39063973	39063974	Duroc_peak_11670a	Distal OCR
10	23907094	23907095	Duroc_peak_11068b	Local OCR		10	39064144	39064145	Duroc_peak_11670b	Distal OCR
10	23913933	23913934	Duroc_peak_11069a	Local OCR		10	39067683	39067684	Duroc_peak_11671	Distal OCR
10	23914131	23914132	Duroc_peak_11069b	Local OCR		10	39074664	39074665	Duroc_peak_11672	Distal OCR
10	23914388	23914389	Duroc_peak_11069c	Local OCR		10	39075420	39075421	Duroc_peak_11673	Distal OCR
10	23928021	23928022	Duroc_peak_11070a	Local OCR		10	39076010	39076011	Duroc_peak_11674	Distal OCR
10	23928275	23928276	Duroc_peak_11070b	Local OCR		10	39173486	39173487	Duroc_peak_11682	Distal OCR
10	23934189	23934190	Duroc_peak_11071a	Local OCR		10	39244879	39244880	Duroc_peak_11683	Distal OCR
10	23934478	23934479	Duroc_peak_11071b	Local OCR		10	3941553	3941554	Duroc_peak_10143a	Distal OCR
10	23939129	23939130	Duroc_peak_11072	Local OCR		10	3941787	3941788	Duroc_peak_10143b	Distal OCR
10	23959465	23959466	Duroc_peak_11073a	Local OCR		10	39474928	39474929	Duroc_peak_11687	Distal OCR
10	23959627	23959628	Duroc_peak_11073b	Local OCR		10	39809855	39809856	Duroc_peak_11704a	Distal OCR
10	23960252	23960253	Duroc_peak_11073c	Local OCR		10	39810161	39810162	Duroc_peak_11704b	Distal OCR
10	23966639	23966640	Duroc_peak_11074a	Local OCR		10	39810809	39810810	Duroc_peak_11705	Distal OCR
10	23966943	23966944	Duroc_peak_11074b	Local OCR		10	39853150	39853151	Duroc_peak_11706a	Distal OCR
10	23967633	23967634	Duroc_peak_11074c	Local OCR		10	39853412	39853413	Duroc_peak_11706b	Distal OCR
10	23968118	23968119	Duroc_peak_11075a	Local OCR		10	39860876	39860877	Duroc_peak_11707a	Distal OCR
10	23968394	23968395	Duroc_peak_11075b	Local OCR		10	39861083	39861084	Duroc_peak_11707b	Distal OCR
10	23975528	23975529	Duroc_peak_11076a	Local OCR		10	39875335	39875336	Duroc_peak_11708a	Distal OCR
10	23975766	23975767	Duroc_peak_11076b	Local OCR		10	40029470	40029471	Duroc_peak_11716a	Distal OCR
10	23976009	23976010	Duroc_peak_11076c	Local OCR		10	40029746	40029747	Duroc_peak_11716b	Distal OCR
10	23976589	23976590	Duroc_peak_11077	Local OCR		10	40040683	40040684	Duroc_peak_11717	Distal OCR
10	24001152	24001153	Duroc_peak_11078	Local OCR		10	40149098	40149099	Duroc_peak_11719a	Distal OCR
10	24006947	24006948	Duroc_peak_11079a	Local OCR		10	40149489	40149490	Duroc_peak_11719b	Distal OCR
10	24007188	24007189	Duroc_peak_11079b	Local OCR		10	40159184	40159185	Duroc_peak_11720	Distal OCR
10	24011355	24011356	Duroc_peak_11080	Local OCR		10	40162130	40162131	Duroc_peak_11721a	Distal OCR
10	24015104	24015105	Duroc_peak_11081a	Local OCR		10	40162400	40162401	Duroc_peak_11721b	Distal OCR
10	24015436	24015437	Duroc_peak_11081b	Local OCR		10	40323755	40323756	Duroc_peak_11722	Distal OCR
10	24018977	24018978	Duroc_peak_11082a	Local OCR		10	40409377	40409378	Duroc_peak_11723	Distal OCR
10	24019205	24019206	Duroc_peak_11082b	Local OCR		10	40479446	40479447	Duroc_peak_11724a	Distal OCR
10	24019437	24019438	Duroc_peak_11082c	Local OCR		10	40479830	40479831	Duroc_peak_11724b	Distal OCR
10	24019663	24019664	Duroc_peak_11082d	Local OCR		10	40524594	40524595	Duroc_peak_11725	Distal OCR
10	24028934	24028935	Duroc_peak_11083a	Local OCR		10	40587992	40587993	Duroc_peak_11727	Distal OCR
10	24029145	24029146	Duroc_peak_11083b	Local OCR		10	40608231	40608232	Duroc_peak_11728	Distal OCR
10	24031225	24031226	Duroc_peak_11084	Local OCR		10	40615703	40615704	Duroc_peak_11729a	Distal OCR
10	24036496	24036497	Duroc_peak_11085	Local OCR		10	40615968	40615969	Duroc_peak_11729b	Distal OCR
10	24040841	24040842	Duroc_peak_11086	Local OCR		10	40616180	40616181	Duroc_peak_11729c	Distal OCR
10	24054770	24054771	Duroc_peak_11087a	Local OCR		10	40616494	40616495	Duroc_peak_11729d	Distal OCR
10	24054943	24054944	Duroc_peak_11087b	Local OCR		10	40618742	40618743	Duroc_peak_11730	Distal OCR
10	24055909	24055910	Duroc_peak_11088	Local OCR		10	40625152	40625153	Duroc_peak_11731	Distal OCR
10	24072541	24072542	Duroc_peak_11089	Local OCR		10	40642309	40642310	Duroc_peak_11732	Distal OCR
10	24080867	24080868	Duroc_peak_11090	Local OCR		10	40653249	40653250	Duroc_peak_11733a	Distal OCR
10	24082189	24082190	Duroc_peak_11091a	Local OCR		10	40653401	40653402	Duroc_peak_11733b	Distal OCR
10	24082723	24082724	Duroc_peak_11091b	Local OCR		10	40656385	40656386	Duroc_peak_11734	Distal OCR
10	24082942	24082943	Duroc_peak_11091c	Local OCR		10	40661620	40661621	Duroc_peak_11735	Distal OCR
10	24083875	24083876	Duroc_peak_11092	Local OCR		10	40669452	40669453	Duroc_peak_11736	Distal OCR
10	24099027	24099028	Duroc_peak_11093	Local OCR		10	40675096	40675097	Duroc_peak_11737	Distal OCR
10	24107655	24107656	Duroc_peak_11094	Local OCR		10	40742559	40742560	Duroc_peak_11740d	Distal OCR
10	24109843	24109844	Duroc_peak_11095a	Local OCR		10	40743122	40743123	Duroc_peak_11740e	Distal OCR
10	24110195	24110196	Duroc_peak_11095b	Local OCR		10	40743359	40743360	Duroc_peak_11740f	Distal OCR
10	24110394	24110395	Duroc_peak_11095c	Local OCR		10	40758324	40758325	Duroc_peak_11741a	Distal OCR
10	24158259	24158260	Duroc_peak_11098a	Local OCR		10	40758543	40758544	Duroc_peak_11741b	Distal OCR
10	24158505	24158506	Duroc_peak_11098b	Local OCR		10	40818998	40818999	Duroc_peak_11743	Distal OCR
10	24158923	24158924	Duroc_peak_11098c	Local OCR		10	40820784	40820785	Duroc_peak_11744	Distal OCR
10	24163572	24163573	Duroc_peak_11099a	Local OCR		10	40849166	40849167	Duroc_peak_11746a	Distal OCR
10	24163814	24163815	Duroc_peak_11099b	Local OCR		10	40849339	40849340	Duroc_peak_11746b	Distal OCR
10	24164093	24164094	Duroc_peak_11099c	Local OCR		10	40851070	40851071	Duroc_peak_11747a	Distal OCR
10	24164406	24164407	Duroc_peak_11099d	Local OCR		10	40851337	40851338	Duroc_peak_11747b	Distal OCR
10	24164671	24164672	Duroc_peak_11099e	Local OCR		10	40851663	40851664	Duroc_peak_11747c	Distal OCR
10	2416968	2416969	Duroc_peak_10128	Local OCR		10	40856151	40856152	Duroc_peak_11748a	Distal OCR
10	24171526	24171527	Duroc_peak_11100a	Local OCR		10	40856453	40856454	Duroc_peak_11748b	Distal OCR
10	24171673	24171674	Duroc_peak_11100b	Local OCR		10	40860957	40860958	Duroc_peak_11749	Distal OCR
10	24171939	24171940	Duroc_peak_11100c	Local OCR		10	40865187	40865188	Duroc_peak_11750	Distal OCR
10	24172360	24172361	Duroc_peak_11100d	Local OCR		10	40881483	40881484	Duroc_peak_11751a	Distal OCR
10	24176764	24176765	Duroc_peak_11101a	Local OCR		10	40881762	40881763	Duroc_peak_11751b	Distal OCR
10	24177024	24177025	Duroc_peak_11101b	Local OCR		10	40895423	40895424	Duroc_peak_11752a	Distal OCR
10	24179868	24179869	Duroc_peak_11102	Local OCR		10	40895735	40895736	Duroc_peak_11752b	Distal OCR
10	24180686	24180687	Duroc_peak_11103a	Local OCR		10	40999230	40999231	Duroc_peak_11763	Distal OCR
10	24180918	24180919	Duroc_peak_11103b	Local OCR		10	41004503	41004504	Duroc_peak_11764	Distal OCR
10	24182507	24182508	Duroc_peak_11104a	Local OCR		10	41006570	41006571	Duroc_peak_11765	Distal OCR
10	24182843	24182844	Duroc_peak_11104b	Local OCR		10	41020906	41020907	Duroc_peak_11766a	Distal OCR
10	24189191	24189192	Duroc_peak_11105	Local OCR		10	41021193	41021194	Duroc_peak_11766b	Distal OCR
10	24193461	24193462	Duroc_peak_11106a	Local OCR		10	41023287	41023288	Duroc_peak_11767	Distal OCR
10	24199911	24199912	Duroc_peak_11108a	Local OCR		10	41030367	41030368	Duroc_peak_11768a	Distal OCR
10	24200308	24200309	Duroc_peak_11108b	Local OCR		10	41030745	41030746	Duroc_peak_11768b	Distal OCR
10	24200587	24200588	Duroc_peak_11108c	Local OCR		10	41030986	41030987	Duroc_peak_11768c	Distal OCR
10	24218192	24218193	Duroc_peak_11110a	Local OCR		10	41036555	41036556	Duroc_peak_11769a	Distal OCR
10	24218410	24218411	Duroc_peak_11110b	Local OCR		10	41036963	41036964	Duroc_peak_11769b	Distal OCR
10	24218719	24218720	Duroc_peak_11110c	Local OCR		10	41037279	41037280	Duroc_peak_11769c	Distal OCR
10	24219044	24219045	Duroc_peak_11110d	Local OCR		10	41049397	41049398	Duroc_peak_11770a	Distal OCR
10	24236830	24236831	Duroc_peak_11111a	Local OCR		10	41049643	41049644	Duroc_peak_11770b	Distal OCR
10	24237066	24237067	Duroc_peak_11111b	Local OCR		10	41049881	41049882	Duroc_peak_11770c	Distal OCR
10	24304179	24304180	Duroc_peak_11117a	Local OCR		10	41054826	41054827	Duroc_peak_11771	Distal OCR
10	24304436	24304437	Duroc_peak_11117b	Local OCR		10	41059711	41059712	Duroc_peak_11772a	Distal OCR
10	24306707	24306708	Duroc_peak_11118a	Local OCR		10	41060000	41060001	Duroc_peak_11772b	Distal OCR
10	24307037	24307038	Duroc_peak_11118b	Local OCR		10	41071678	41071679	Duroc_peak_11773	Distal OCR
10	24312543	24312544	Duroc_peak_11119a	Local OCR		10	41073790	41073791	Duroc_peak_11774a	Distal OCR
10	24312862	24312863	Duroc_peak_11119b	Local OCR		10	41074025	41074026	Duroc_peak_11774b	Distal OCR
10	24313093	24313094	Duroc_peak_11119c	Local OCR		10	41079148	41079149	Duroc_peak_11775a	Distal OCR
10	24313261	24313262	Duroc_peak_11119d	Local OCR		10	41079389	41079390	Duroc_peak_11775b	Distal OCR
10	24313541	24313542	Duroc_peak_11119e	Local OCR		10	41100431	41100432	Duroc_peak_11777a	Distal OCR
10	24316297	24316298	Duroc_peak_11120a	Local OCR		10	41100728	41100729	Duroc_peak_11777b	Distal OCR
10	24316575	24316576	Duroc_peak_11120b	Local OCR		10	41126406	41126407	Duroc_peak_11780a	Distal OCR
10	24322790	24322791	Duroc_peak_11121a	Local OCR		10	41126623	41126624	Duroc_peak_11780b	Distal OCR
10	24323163	24323164	Duroc_peak_11121b	Local OCR		10	41126785	41126786	Duroc_peak_11780c	Distal OCR
10	24323437	24323438	Duroc_peak_11121c	Local OCR		10	41132190	41132191	Duroc_peak_11781a	Distal OCR
10	24323960	24323961	Duroc_peak_11121d	Local OCR		10	41132491	41132492	Duroc_peak_11781b	Distal OCR
10	24324211	24324212	Duroc_peak_11121e	Local OCR		10	41147172	41147173	Duroc_peak_11782	Distal OCR
10	24330999	24331000	Duroc_peak_11122a	Local OCR		10	41151672	41151673	Duroc_peak_11783a	Distal OCR
10	24331300	24331301	Duroc_peak_11122b	Local OCR		10	41151932	41151933	Duroc_peak_11783b	Distal OCR
10	24337085	24337086	Duroc_peak_11123	Local OCR		10	41164264	41164265	Duroc_peak_11784a	Distal OCR
10	24353932	24353933	Duroc_peak_11124a	Local OCR		10	41164549	41164550	Duroc_peak_11784b	Distal OCR
10	24354182	24354183	Duroc_peak_11124b	Local OCR		10	41166139	41166140	Duroc_peak_11785	Distal OCR
10	24359257	24359258	Duroc_peak_11125	Local OCR		10	41173470	41173471	Duroc_peak_11786	Distal OCR
10	24364838	24364839	Duroc_peak_11126a	Local OCR		10	41177619	41177620	Duroc_peak_11787a	Distal OCR
10	24365288	24365289	Duroc_peak_11126b	Local OCR		10	41177927	41177928	Duroc_peak_11787b	Distal OCR
10	24388993	24388994	Duroc_peak_11127	Local OCR		10	41178293	41178294	Duroc_peak_11787c	Distal OCR
10	24413001	24413002	Duroc_peak_11128	Local OCR		10	41178476	41178477	Duroc_peak_11787d	Distal OCR
10	24439139	24439140	Duroc_peak_11129	Local OCR		10	41178680	41178681	Duroc_peak_11787e	Distal OCR
10	24458846	24458847	Duroc_peak_11130a	Local OCR		10	41178952	41178953	Duroc_peak_11787f	Distal OCR
10	24464582	24464583	Duroc_peak_11131a	Local OCR		10	41179456	41179457	Duroc_peak_11787g	Distal OCR
10	24464898	24464899	Duroc_peak_11131b	Local OCR		10	41179749	41179750	Duroc_peak_11787h	Distal OCR
10	24465269	24465270	Duroc_peak_11131c	Local OCR		10	41196073	41196074	Duroc_peak_11788a	Distal OCR
10	24469399	24469400	Duroc_peak_11132a	Local OCR		10	41196355	41196356	Duroc_peak_11788b	Distal OCR
10	24469596	24469597	Duroc_peak_11132b	Local OCR		10	41201076	41201077	Duroc_peak_11789a	Distal OCR
10	24479120	24479121	Duroc_peak_11133a	Local OCR		10	41201283	41201284	Duroc_peak_11789b	Distal OCR
10	24479391	24479392	Duroc_peak_11133b	Local OCR		10	41217142	41217143	Duroc_peak_11790	Distal OCR
10	24480837	24480838	Duroc_peak_11134	Local OCR		10	41221998	41221999	Duroc_peak_11791	Distal OCR
10	24498802	24498803	Duroc_peak_11135a	Local OCR		10	41235831	41235832	Duroc_peak_11792a	Distal OCR
10	24499118	24499119	Duroc_peak_11135b	Local OCR		10	41236056	41236057	Duroc_peak_11792b	Distal OCR
10	24500076	24500077	Duroc_peak_11136a	Local OCR		10	41239814	41239815	Duroc_peak_11793a	Distal OCR
10	24500389	24500390	Duroc_peak_11136b	Local OCR		10	41240140	41240141	Duroc_peak_11793b	Distal OCR
10	24500864	24500865	Duroc_peak_11137	Local OCR		10	41250279	41250280	Duroc_peak_11794a	Distal OCR
10	24502087	24502088	Duroc_peak_11138	Local OCR		10	41250497	41250498	Duroc_peak_11794b	Distal OCR
10	24505509	24505510	Duroc_peak_11139a	Local OCR		10	41266485	41266486	Duroc_peak_11795a	Distal OCR
10	24505796	24505797	Duroc_peak_11139b	Local OCR		10	41266751	41266752	Duroc_peak_11795b	Distal OCR
10	24508062	24508063	Duroc_peak_11140	Local OCR		10	41266921	41266922	Duroc_peak_11795c	Distal OCR
10	24516078	24516079	Duroc_peak_11141a	Local OCR		10	41271512	41271513	Duroc_peak_11796a	Distal OCR
10	24516442	24516443	Duroc_peak_11141b	Local OCR		10	41271852	41271853	Duroc_peak_11796b	Distal OCR
10	24541222	24541223	Duroc_peak_11142	Local OCR		10	41466007	41466008	Duroc_peak_11816	Distal OCR
10	24542762	24542763	Duroc_peak_11143a	Local OCR		10	41467827	41467828	Duroc_peak_11817	Distal OCR
10	24542937	24542938	Duroc_peak_11143b	Local OCR		10	41477131	41477132	Duroc_peak_11818	Distal OCR
10	24543631	24543632	Duroc_peak_11143c	Local OCR		10	41490426	41490427	Duroc_peak_11819a	Distal OCR
10	24546550	24546551	Duroc_peak_11144a	Local OCR		10	41490652	41490653	Duroc_peak_11819b	Distal OCR
10	24546825	24546826	Duroc_peak_11144b	Local OCR		10	41501530	41501531	Duroc_peak_11820a	Distal OCR
10	24555549	24555550	Duroc_peak_11145	Local OCR		10	41501763	41501764	Duroc_peak_11820b	Distal OCR
10	24562944	24562945	Duroc_peak_11146	Local OCR		10	41505406	41505407	Duroc_peak_11821	Distal OCR
10	24577288	24577289	Duroc_peak_11147	Local OCR		10	41511150	41511151	Duroc_peak_11822	Distal OCR
10	24578445	24578446	Duroc_peak_11148a	Local OCR		10	41548938	41548939	Duroc_peak_11829	Distal OCR
10	24578875	24578876	Duroc_peak_11148b	Local OCR		10	41550424	41550425	Duroc_peak_11830	Distal OCR
10	24581217	24581218	Duroc_peak_11149a	Local OCR		10	4155307	4155308	Duroc_peak_10144	Distal OCR
10	24581389	24581390	Duroc_peak_11149b	Local OCR		10	41562878	41562879	Duroc_peak_11831	Distal OCR
10	24582701	24582702	Duroc_peak_11150a	Local OCR		10	41569794	41569795	Duroc_peak_11832a	Distal OCR
10	24582957	24582958	Duroc_peak_11150b	Local OCR		10	41570056	41570057	Duroc_peak_11832b	Distal OCR
10	24588351	24588352	Duroc_peak_11151a	Local OCR		10	41590193	41590194	Duroc_peak_11834	Distal OCR
10	24588679	24588680	Duroc_peak_11151b	Local OCR		10	41593692	41593693	Duroc_peak_11835	Distal OCR
10	24602393	24602394	Duroc_peak_11152a	Local OCR		10	41773741	41773742	Duroc_peak_11849c	Distal OCR
10	24602704	24602705	Duroc_peak_11152b	Local OCR		10	41774096	41774097	Duroc_peak_11849d	Distal OCR
10	24612559	24612560	Duroc_peak_11153a	Local OCR		10	41806418	41806419	Duroc_peak_11852	Distal OCR
10	24612835	24612836	Duroc_peak_11153b	Local OCR		10	41818818	41818819	Duroc_peak_11853a	Distal OCR
10	24613870	24613871	Duroc_peak_11154a	Local OCR		10	41819068	41819069	Duroc_peak_11853b	Distal OCR
10	24614132	24614133	Duroc_peak_11154b	Local OCR		10	41821350	41821351	Duroc_peak_11854a	Distal OCR
10	24614379	24614380	Duroc_peak_11154c	Local OCR		10	41821656	41821657	Duroc_peak_11854b	Distal OCR
10	24620745	24620746	Duroc_peak_11155	Local OCR		10	41828847	41828848	Duroc_peak_11855a	Distal OCR
10	24623419	24623420	Duroc_peak_11156	Local OCR		10	41829054	41829055	Duroc_peak_11855b	Distal OCR
10	24624823	24624824	Duroc_peak_11157	Local OCR		10	41854159	41854160	Duroc_peak_11857b	Distal OCR
10	24629801	24629802	Duroc_peak_11158a	Local OCR		10	41854421	41854422	Duroc_peak_11857c	Distal OCR
10	24630062	24630063	Duroc_peak_11158b	Local OCR		10	41866390	41866391	Duroc_peak_11858	Distal OCR
10	24631477	24631478	Duroc_peak_11159a	Local OCR		10	41880200	41880201	Duroc_peak_11862a	Distal OCR
10	24631672	24631673	Duroc_peak_11159b	Local OCR		10	41880342	41880343	Duroc_peak_11862b	Distal OCR
10	24632914	24632915	Duroc_peak_11160	Local OCR		10	41895506	41895507	Duroc_peak_11863	Distal OCR
10	24645004	24645005	Duroc_peak_11161a	Local OCR		10	41897096	41897097	Duroc_peak_11864a	Distal OCR
10	24645283	24645284	Duroc_peak_11161b	Local OCR		10	41897439	41897440	Duroc_peak_11864b	Distal OCR
10	24661982	24661983	Duroc_peak_11162	Local OCR		10	41937902	41937903	Duroc_peak_11865a	Distal OCR
10	24664992	24664993	Duroc_peak_11163a	Local OCR		10	41938179	41938180	Duroc_peak_11865b	Distal OCR
10	24665499	24665500	Duroc_peak_11163b	Local OCR		10	41939657	41939658	Duroc_peak_11866	Distal OCR
10	24665708	24665709	Duroc_peak_11163c	Local OCR		10	41947158	41947159	Duroc_peak_11867	Distal OCR
10	24665850	24665851	Duroc_peak_11163d	Local OCR		10	41973210	41973211	Duroc_peak_11868	Distal OCR
10	24734234	24734235	Duroc_peak_11168a	Local OCR		10	41974665	41974666	Duroc_peak_11869a	Distal OCR
10	24734451	24734452	Duroc_peak_11168b	Local OCR		10	41974922	41974923	Duroc_peak_11869b	Distal OCR
10	24743003	24743004	Duroc_peak_11169	Local OCR		10	41987812	41987813	Duroc_peak_11870	Distal OCR
10	24831243	24831244	Duroc_peak_11170a	Local OCR		10	42249017	42249018	Duroc_peak_11879a	Distal OCR
10	24854792	24854793	Duroc_peak_11172a	Local OCR		10	42249221	42249222	Duroc_peak_11879b	Distal OCR
10	24855031	24855032	Duroc_peak_11172b	Local OCR		10	42249486	42249487	Duroc_peak_11879c	Distal OCR
10	24866642	24866643	Duroc_peak_11173a	Local OCR		10	42249844	42249845	Duroc_peak_11879d	Distal OCR
10	24867021	24867022	Duroc_peak_11173b	Local OCR		10	42260213	42260214	Duroc_peak_11880a	Distal OCR
10	24867459	24867460	Duroc_peak_11173c	Local OCR		10	42260678	42260679	Duroc_peak_11880b	Distal OCR
10	24884990	24884991	Duroc_peak_11174	Local OCR		10	42261143	42261144	Duroc_peak_11880c	Distal OCR
10	24923273	24923274	Duroc_peak_11176a	Local OCR		10	42261647	42261648	Duroc_peak_11880d	Distal OCR
10	24923557	24923558	Duroc_peak_11176b	Local OCR		10	42276787	42276788	Duroc_peak_11881	Distal OCR
10	24923753	24923754	Duroc_peak_11176c	Local OCR		10	42277655	42277656	Duroc_peak_11882	Distal OCR
10	24929517	24929518	Duroc_peak_11177	Local OCR		10	42281707	42281708	Duroc_peak_11883	Distal OCR
10	24931133	24931134	Duroc_peak_11178a	Local OCR		10	42290621	42290622	Duroc_peak_11884	Distal OCR
10	24931360	24931361	Duroc_peak_11178b	Local OCR		10	42304030	42304031	Duroc_peak_11885	Distal OCR
10	24931816	24931817	Duroc_peak_11178c	Local OCR		10	42309662	42309663	Duroc_peak_11886	Distal OCR
10	24953005	24953006	Duroc_peak_11183a	Local OCR		10	42326884	42326885	Duroc_peak_11887a	Distal OCR
10	24953295	24953296	Duroc_peak_11183b	Local OCR		10	42327161	42327162	Duroc_peak_11887b	Distal OCR
10	24954238	24954239	Duroc_peak_11184a	Local OCR		10	42327602	42327603	Duroc_peak_11887c	Distal OCR
10	24954515	24954516	Duroc_peak_11184b	Local OCR		10	42327899	42327900	Duroc_peak_11887d	Distal OCR
10	24959437	24959438	Duroc_peak_11185	Local OCR		10	42333888	42333889	Duroc_peak_11888a	Distal OCR
10	24961243	24961244	Duroc_peak_11186a	Local OCR		10	42334179	42334180	Duroc_peak_11888b	Distal OCR
10	24961661	24961662	Duroc_peak_11186b	Local OCR		10	42334571	42334572	Duroc_peak_11888c	Distal OCR
10	24961829	24961830	Duroc_peak_11186c	Local OCR		10	42338186	42338187	Duroc_peak_11889a	Distal OCR
10	25201975	25201976	Duroc_peak_11190a	Local OCR		10	42338350	42338351	Duroc_peak_11889b	Distal OCR
10	25202402	25202403	Duroc_peak_11190b	Local OCR		10	42339383	42339384	Duroc_peak_11890a	Distal OCR
10	25202852	25202853	Duroc_peak_11190c	Local OCR		10	42339678	42339679	Duroc_peak_11890b	Distal OCR
10	25283981	25283982	Duroc_peak_11194a	Local OCR		10	42350834	42350835	Duroc_peak_11891a	Distal OCR
10	25284206	25284207	Duroc_peak_11194b	Local OCR		10	42351046	42351047	Duroc_peak_11891b	Distal OCR
10	25303098	25303099	Duroc_peak_11195	Local OCR		10	42351770	42351771	Duroc_peak_11892	Distal OCR
10	25371269	25371270	Duroc_peak_11196	Local OCR		10	42363710	42363711	Duroc_peak_11893a	Distal OCR
10	25427809	25427810	Duroc_peak_11198a	Local OCR		10	42363931	42363932	Duroc_peak_11893b	Distal OCR
10	25428176	25428177	Duroc_peak_11198b	Local OCR		10	42364212	42364213	Duroc_peak_11893c	Distal OCR
10	25428633	25428634	Duroc_peak_11198c	Local OCR		10	42366789	42366790	Duroc_peak_11894a	Distal OCR
10	25471274	25471275	Duroc_peak_11199a	Local OCR		10	42367123	42367124	Duroc_peak_11894b	Distal OCR
10	25471572	25471573	Duroc_peak_11199b	Local OCR		10	42373477	42373478	Duroc_peak_11895	Distal OCR
10	25472155	25472156	Duroc_peak_11200a	Local OCR		10	42402617	42402618	Duroc_peak_11896a	Distal OCR
10	25472429	25472430	Duroc_peak_11200b	Local OCR		10	42402928	42402929	Duroc_peak_11896b	Distal OCR
10	25478842	25478843	Duroc_peak_11201a	Local OCR		10	42410324	42410325	Duroc_peak_11897a	Distal OCR
10	25479086	25479087	Duroc_peak_11201b	Local OCR		10	42410511	42410512	Duroc_peak_11897b	Distal OCR
10	25519626	25519627	Duroc_peak_11202a	Local OCR		10	42410696	42410697	Duroc_peak_11897c	Distal OCR
10	25519885	25519886	Duroc_peak_11202b	Local OCR		10	42411283	42411284	Duroc_peak_11897d	Distal OCR
10	25520109	25520110	Duroc_peak_11202c	Local OCR		10	42411544	42411545	Duroc_peak_11897e	Distal OCR
10	25520304	25520305	Duroc_peak_11202d	Local OCR		10	42421253	42421254	Duroc_peak_11898a	Distal OCR
10	25603432	25603433	Duroc_peak_11203a	Local OCR		10	42421486	42421487	Duroc_peak_11898b	Distal OCR
10	25603663	25603664	Duroc_peak_11203b	Local OCR		10	42428618	42428619	Duroc_peak_11899a	Distal OCR
10	25613292	25613293	Duroc_peak_11204	Local OCR		10	42429038	42429039	Duroc_peak_11899b	Distal OCR
10	25634776	25634777	Duroc_peak_11205	Local OCR		10	42430785	42430786	Duroc_peak_11900	Distal OCR
10	25635768	25635769	Duroc_peak_11206a	Local OCR		10	42577482	42577483	Duroc_peak_11905e	Distal OCR
10	25636028	25636029	Duroc_peak_11206b	Local OCR		10	42577664	42577665	Duroc_peak_11905f	Distal OCR
10	25704928	25704929	Duroc_peak_11207	Local OCR		10	42588875	42588876	Duroc_peak_11906	Distal OCR
10	25707065	25707066	Duroc_peak_11208a	Local OCR		10	42725385	42725386	Duroc_peak_11911a	Distal OCR
10	25707414	25707415	Duroc_peak_11208b	Local OCR		10	42725815	42725816	Duroc_peak_11911b	Distal OCR
10	25707655	25707656	Duroc_peak_11208c	Local OCR		10	42742556	42742557	Duroc_peak_11912a	Distal OCR
10	25708397	25708398	Duroc_peak_11209a	Local OCR		10	42742819	42742820	Duroc_peak_11912b	Distal OCR
10	25708615	25708616	Duroc_peak_11209b	Local OCR		10	42748472	42748473	Duroc_peak_11913	Distal OCR
10	25708783	25708784	Duroc_peak_11209c	Local OCR		10	42754857	42754858	Duroc_peak_11914a	Distal OCR
10	25738297	25738298	Duroc_peak_11210a	Local OCR		10	42755134	42755135	Duroc_peak_11914b	Distal OCR
10	25738578	25738579	Duroc_peak_11210b	Local OCR		10	42755537	42755538	Duroc_peak_11914c	Distal OCR
10	25781788	25781789	Duroc_peak_11211a	Local OCR		10	42804203	42804204	Duroc_peak_11915	Distal OCR
10	25782020	25782021	Duroc_peak_11211b	Local OCR		10	42826349	42826350	Duroc_peak_11916a	Distal OCR
10	25788887	25788888	Duroc_peak_11212	Local OCR		10	42826599	42826600	Duroc_peak_11916b	Distal OCR
10	25864955	25864956	Duroc_peak_11213	Local OCR		10	42946901	42946902	Duroc_peak_11931b	Distal OCR
10	26110116	26110117	Duroc_peak_11228a	Local OCR		10	42947151	42947152	Duroc_peak_11931c	Distal OCR
10	26110352	26110353	Duroc_peak_11228b	Local OCR		10	42947561	42947562	Duroc_peak_11931d	Distal OCR
10	26110578	26110579	Duroc_peak_11228c	Local OCR		10	42973359	42973360	Duroc_peak_11932	Distal OCR
10	26110745	26110746	Duroc_peak_11228d	Local OCR		10	43018734	43018735	Duroc_peak_11934	Distal OCR
10	26110943	26110944	Duroc_peak_11228e	Local OCR		10	43096884	43096885	Duroc_peak_11935a	Distal OCR
10	26131744	26131745	Duroc_peak_11229	Local OCR		10	43097058	43097059	Duroc_peak_11935b	Distal OCR
10	26138969	26138970	Duroc_peak_11230	Local OCR		10	43097342	43097343	Duroc_peak_11935c	Distal OCR
10	26240929	26240930	Duroc_peak_11231a	Local OCR		10	4315789	4315790	Duroc_peak_10145	Distal OCR
10	26626733	26626734	Duroc_peak_11236a	Local OCR		10	4319212	4319213	Duroc_peak_10146	Distal OCR
10	26627126	26627127	Duroc_peak_11236b	Local OCR		10	43505000	43505001	Duroc_peak_11963	Distal OCR
10	26627316	26627317	Duroc_peak_11236c	Local OCR		10	43506571	43506572	Duroc_peak_11964	Distal OCR
10	26632591	26632592	Duroc_peak_11237a	Local OCR		10	43549851	43549852	Duroc_peak_11967a	Distal OCR
10	26633046	26633047	Duroc_peak_11237b	Local OCR		10	43550010	43550011	Duroc_peak_11967b	Distal OCR
10	26633322	26633323	Duroc_peak_11237c	Local OCR		10	43551177	43551178	Duroc_peak_11968	Distal OCR
10	26634391	26634392	Duroc_peak_11238a	Local OCR		10	4362861	4362862	Duroc_peak_10147	Distal OCR
10	26634883	26634884	Duroc_peak_11238b	Local OCR		10	43755516	43755517	Duroc_peak_11969d	Distal OCR
10	26635925	26635926	Duroc_peak_11239	Local OCR		10	43872026	43872027	Duroc_peak_11970a	Distal OCR
10	26637652	26637653	Duroc_peak_11240a	Local OCR		10	43872234	43872235	Duroc_peak_11970b	Distal OCR
10	26637882	26637883	Duroc_peak_11240b	Local OCR		10	43883735	43883736	Duroc_peak_11971	Distal OCR
10	26638109	26638110	Duroc_peak_11240c	Local OCR		10	43884696	43884697	Duroc_peak_11972	Distal OCR
10	26650250	26650251	Duroc_peak_11241a	Local OCR		10	43929488	43929489	Duroc_peak_11976d	Distal OCR
10	26650457	26650458	Duroc_peak_11241b	Local OCR		10	43929954	43929955	Duroc_peak_11977a	Distal OCR
10	26698410	26698411	Duroc_peak_11242a	Local OCR		10	43930292	43930293	Duroc_peak_11977b	Distal OCR
10	26698700	26698701	Duroc_peak_11242b	Local OCR		10	44034070	44034071	Duroc_peak_11984a	Distal OCR
10	26796575	26796576	Duroc_peak_11243a	Local OCR		10	44034309	44034310	Duroc_peak_11984b	Distal OCR
10	26796801	26796802	Duroc_peak_11243b	Local OCR		10	44048416	44048417	Duroc_peak_11985a	Distal OCR
10	26797021	26797022	Duroc_peak_11243c	Local OCR		10	44048650	44048651	Duroc_peak_11985b	Distal OCR
10	26890735	26890736	Duroc_peak_11244	Local OCR		10	44231012	44231013	Duroc_peak_11994a	Distal OCR
10	26954135	26954136	Duroc_peak_11245	Local OCR		10	44231308	44231309	Duroc_peak_11994b	Distal OCR
10	26970623	26970624	Duroc_peak_11246	Local OCR		10	44360400	44360401	Duroc_peak_11995	Distal OCR
10	26992758	26992759	Duroc_peak_11247	Local OCR		10	44958040	44958041	Duroc_peak_12008b	Distal OCR
10	27012217	27012218	Duroc_peak_11248a	Local OCR		10	44976841	44976842	Duroc_peak_12009	Distal OCR
10	27012473	27012474	Duroc_peak_11248b	Local OCR		10	44983166	44983167	Duroc_peak_12010a	Distal OCR
10	27025634	27025635	Duroc_peak_11249a	Local OCR		10	44983343	44983344	Duroc_peak_12010b	Distal OCR
10	27025916	27025917	Duroc_peak_11249b	Local OCR		10	44983621	44983622	Duroc_peak_12010c	Distal OCR
10	27030344	27030345	Duroc_peak_11250	Local OCR		10	44983807	44983808	Duroc_peak_12010d	Distal OCR
10	27047477	27047478	Duroc_peak_11251a	Local OCR		10	45032520	45032521	Duroc_peak_12011a	Distal OCR
10	27047796	27047797	Duroc_peak_11251b	Local OCR		10	45032781	45032782	Duroc_peak_12011b	Distal OCR
10	27048074	27048075	Duroc_peak_11251c	Local OCR		10	45304746	45304747	Duroc_peak_12018	Distal OCR
10	27059603	27059604	Duroc_peak_11252	Local OCR		10	45440314	45440315	Duroc_peak_12023b	Distal OCR
10	27079103	27079104	Duroc_peak_11253	Local OCR		10	4564511	4564512	Duroc_peak_10148	Distal OCR
10	27083409	27083410	Duroc_peak_11254a	Local OCR		10	46085676	46085677	Duroc_peak_12027a	Distal OCR
10	27083693	27083694	Duroc_peak_11254b	Local OCR		10	46085927	46085928	Duroc_peak_12027b	Distal OCR
10	27085068	27085069	Duroc_peak_11255a	Local OCR		10	46088823	46088824	Duroc_peak_12028	Distal OCR
10	27085352	27085353	Duroc_peak_11255b	Local OCR		10	46114301	46114302	Duroc_peak_12029a	Distal OCR
10	27101659	27101660	Duroc_peak_11256a	Local OCR		10	46114460	46114461	Duroc_peak_12029b	Distal OCR
10	27102054	27102055	Duroc_peak_11256b	Local OCR		10	46115840	46115841	Duroc_peak_12030	Distal OCR
10	27108564	27108565	Duroc_peak_11257a	Local OCR		10	46127525	46127526	Duroc_peak_12031	Distal OCR
10	27108848	27108849	Duroc_peak_11257b	Local OCR		10	46337482	46337483	Duroc_peak_12036	Distal OCR
10	27116158	27116159	Duroc_peak_11258a	Local OCR		10	46349056	46349057	Duroc_peak_12037a	Distal OCR
10	27116381	27116382	Duroc_peak_11258b	Local OCR		10	46349335	46349336	Duroc_peak_12037b	Distal OCR
10	27116642	27116643	Duroc_peak_11258c	Local OCR		10	46412488	46412489	Duroc_peak_12038	Distal OCR
10	27119735	27119736	Duroc_peak_11259a	Local OCR		10	46725993	46725994	Duroc_peak_12055c	Distal OCR
10	27119926	27119927	Duroc_peak_11259b	Local OCR		10	47249231	47249232	Duroc_peak_12081	Distal OCR
10	27131785	27131786	Duroc_peak_11260a	Local OCR		10	47334855	47334856	Duroc_peak_12082	Distal OCR
10	27132050	27132051	Duroc_peak_11260b	Local OCR		10	4756045	4756046	Duroc_peak_10149a	Distal OCR
10	27135630	27135631	Duroc_peak_11261	Local OCR		10	4756382	4756383	Duroc_peak_10149b	Distal OCR
10	27137306	27137307	Duroc_peak_11262	Local OCR		10	4756601	4756602	Duroc_peak_10149c	Distal OCR
10	27140067	27140068	Duroc_peak_11263a	Local OCR		10	4806055	4806056	Duroc_peak_10151	Distal OCR
10	27140317	27140318	Duroc_peak_11263b	Local OCR		10	48171103	48171104	Duroc_peak_12139	Distal OCR
10	27146295	27146296	Duroc_peak_11264a	Local OCR		10	48320125	48320126	Duroc_peak_12142	Distal OCR
10	27146453	27146454	Duroc_peak_11264b	Local OCR		10	48331077	48331078	Duroc_peak_12143	Distal OCR
10	27158154	27158155	Duroc_peak_11265	Local OCR		10	48359148	48359149	Duroc_peak_12144a	Distal OCR
10	27158661	27158662	Duroc_peak_11266a	Local OCR		10	48359407	48359408	Duroc_peak_12144b	Distal OCR
10	27158958	27158959	Duroc_peak_11266b	Local OCR		10	483628	483629	Duroc_peak_10060	Distal OCR
10	27159150	27159151	Duroc_peak_11266c	Local OCR		10	48433419	48433420	Duroc_peak_12146	Distal OCR
10	27160067	27160068	Duroc_peak_11267a	Local OCR		10	48442885	48442886	Duroc_peak_12147	Distal OCR
10	27160459	27160460	Duroc_peak_11267b	Local OCR		10	48447399	48447400	Duroc_peak_12148a	Distal OCR
10	27160589	27160590	Duroc_peak_11267c	Local OCR		10	48447661	48447662	Duroc_peak_12148b	Distal OCR
10	27160957	27160958	Duroc_peak_11267d	Local OCR		10	4864541	4864542	Duroc_peak_10152	Distal OCR
10	27588213	27588214	Duroc_peak_11308a	Local OCR		10	48680406	48680407	Duroc_peak_12159a	Distal OCR
10	27588549	27588550	Duroc_peak_11308b	Local OCR		10	48680614	48680615	Duroc_peak_12159b	Distal OCR
10	27611377	27611378	Duroc_peak_11309	Local OCR		10	48680827	48680828	Duroc_peak_12159c	Distal OCR
10	27621725	27621726	Duroc_peak_11310a	Local OCR		10	48686730	48686731	Duroc_peak_12160a	Distal OCR
10	27621968	27621969	Duroc_peak_11310b	Local OCR		10	48686911	48686912	Duroc_peak_12160b	Distal OCR
10	27628621	27628622	Duroc_peak_11311c	Local OCR		10	48922327	48922328	Duroc_peak_12166f	Distal OCR
10	27631230	27631231	Duroc_peak_11312a	Local OCR		10	49120409	49120410	Duroc_peak_12172c	Distal OCR
10	27631480	27631481	Duroc_peak_11312b	Local OCR		10	491722	491723	Duroc_peak_10061	Distal OCR
10	27631812	27631813	Duroc_peak_11312c	Local OCR		10	4923870	4923871	Duroc_peak_10153	Distal OCR
10	27634158	27634159	Duroc_peak_11313	Local OCR		10	49391263	49391264	Duroc_peak_12175b	Distal OCR
10	27638641	27638642	Duroc_peak_11314a	Local OCR		10	49623744	49623745	Duroc_peak_12176b	Distal OCR
10	27638830	27638831	Duroc_peak_11314b	Local OCR		10	49751554	49751555	Duroc_peak_12177a	Distal OCR
10	27674382	27674383	Duroc_peak_11315a	Local OCR		10	49751805	49751806	Duroc_peak_12177b	Distal OCR
10	27722939	27722940	Duroc_peak_11316a	Local OCR		10	49758771	49758772	Duroc_peak_12178a	Distal OCR
10	27723170	27723171	Duroc_peak_11316b	Local OCR		10	49759003	49759004	Duroc_peak_12178b	Distal OCR
10	27744286	27744287	Duroc_peak_11317a	Local OCR		10	49794262	49794263	Duroc_peak_12179a	Distal OCR
10	27744518	27744519	Duroc_peak_11317b	Local OCR		10	49794693	49794694	Duroc_peak_12179b	Distal OCR
10	27745558	27745559	Duroc_peak_11318a	Local OCR		10	50202614	50202615	Duroc_peak_12180b	Distal OCR
10	27745766	27745767	Duroc_peak_11318b	Local OCR		10	50255089	50255090	Duroc_peak_12181	Distal OCR
10	27751522	27751523	Duroc_peak_11319	Local OCR		10	50345932	50345933	Duroc_peak_12189	Distal OCR
10	27757878	27757879	Duroc_peak_11320	Local OCR		10	50348604	50348605	Duroc_peak_12190a	Distal OCR
10	27758611	27758612	Duroc_peak_11321a	Local OCR		10	50348875	50348876	Duroc_peak_12190b	Distal OCR
10	27758894	27758895	Duroc_peak_11321b	Local OCR		10	50361918	50361919	Duroc_peak_12191a	Distal OCR
10	27767871	27767872	Duroc_peak_11322	Local OCR		10	50362165	50362166	Duroc_peak_12191b	Distal OCR
10	27820711	27820712	Duroc_peak_11323a	Local OCR		10	50490085	50490086	Duroc_peak_12198a	Distal OCR
10	27821009	27821010	Duroc_peak_11323b	Local OCR		10	50490358	50490359	Duroc_peak_12198b	Distal OCR
10	27830433	27830434	Duroc_peak_11324	Local OCR		10	50495103	50495104	Duroc_peak_12199a	Distal OCR
10	27836917	27836918	Duroc_peak_11325a	Local OCR		10	50495289	50495290	Duroc_peak_12199b	Distal OCR
10	27837008	27837009	Duroc_peak_11325b	Local OCR		10	50505462	50505463	Duroc_peak_12200	Distal OCR
10	27837176	27837177	Duroc_peak_11325c	Local OCR		10	50516690	50516691	Duroc_peak_12201a	Distal OCR
10	27842820	27842821	Duroc_peak_11326	Local OCR		10	50516943	50516944	Duroc_peak_12201b	Distal OCR
10	27844825	27844826	Duroc_peak_11327	Local OCR		10	50533344	50533345	Duroc_peak_12202	Distal OCR
10	27847971	27847972	Duroc_peak_11328	Local OCR		10	50538842	50538843	Duroc_peak_12203a	Distal OCR
10	27848687	27848688	Duroc_peak_11329a	Local OCR		10	50539100	50539101	Duroc_peak_12203b	Distal OCR
10	27848858	27848859	Duroc_peak_11329b	Local OCR		10	50539216	50539217	Duroc_peak_12203c	Distal OCR
10	27878862	27878863	Duroc_peak_11330a	Local OCR		10	50539427	50539428	Duroc_peak_12203d	Distal OCR
10	27879034	27879035	Duroc_peak_11330b	Local OCR		10	50564447	50564448	Duroc_peak_12206	Distal OCR
10	27884966	27884967	Duroc_peak_11331a	Local OCR		10	50569130	50569131	Duroc_peak_12207	Distal OCR
10	27885128	27885129	Duroc_peak_11331b	Local OCR		10	50590886	50590887	Duroc_peak_12209	Distal OCR
10	27948217	27948218	Duroc_peak_11332	Local OCR		10	50617352	50617353	Duroc_peak_12211a	Distal OCR
10	27953667	27953668	Duroc_peak_11333a	Local OCR		10	50617517	50617518	Duroc_peak_12211b	Distal OCR
10	27953904	27953905	Duroc_peak_11333b	Local OCR		10	50691219	50691220	Duroc_peak_12213	Distal OCR
10	27954256	27954257	Duroc_peak_11333c	Local OCR		10	50692131	50692132	Duroc_peak_12214	Distal OCR
10	28426426	28426427	Duroc_peak_11352	Local OCR		10	50695445	50695446	Duroc_peak_12215a	Distal OCR
10	28507465	28507466	Duroc_peak_11355a	Local OCR		10	50695567	50695568	Duroc_peak_12215b	Distal OCR
10	28507797	28507798	Duroc_peak_11355b	Local OCR		10	5074266	5074267	Duroc_peak_10154a	Distal OCR
10	28507955	28507956	Duroc_peak_11355c	Local OCR		10	5074625	5074626	Duroc_peak_10154b	Distal OCR
10	28508196	28508197	Duroc_peak_11355d	Local OCR		10	51214150	51214151	Duroc_peak_12271	Distal OCR
10	28509048	28509049	Duroc_peak_11356a	Local OCR		10	51255000	51255001	Duroc_peak_12272a	Distal OCR
10	28509452	28509453	Duroc_peak_11356b	Local OCR		10	51255308	51255309	Duroc_peak_12272b	Distal OCR
10	28509746	28509747	Duroc_peak_11356c	Local OCR		10	51400814	51400815	Duroc_peak_12273	Distal OCR
10	28577881	28577882	Duroc_peak_11358a	Local OCR		10	51454369	51454370	Duroc_peak_12274a	Distal OCR
10	28578121	28578122	Duroc_peak_11358b	Local OCR		10	51454660	51454661	Duroc_peak_12274b	Distal OCR
10	28578405	28578406	Duroc_peak_11358c	Local OCR		10	51454926	51454927	Duroc_peak_12274c	Distal OCR
10	28814631	28814632	Duroc_peak_11375	Local OCR		10	5150786	5150787	Duroc_peak_10155	Distal OCR
10	28856594	28856595	Duroc_peak_11380a	Local OCR		10	51568746	51568747	Duroc_peak_12275	Distal OCR
10	28856798	28856799	Duroc_peak_11380b	Local OCR		10	51595481	51595482	Duroc_peak_12276	Distal OCR
10	28866029	28866030	Duroc_peak_11381a	Local OCR		10	51603385	51603386	Duroc_peak_12277	Distal OCR
10	28866238	28866239	Duroc_peak_11381b	Local OCR		10	51621195	51621196	Duroc_peak_12278c	Distal OCR
10	28892871	28892872	Duroc_peak_11382	Local OCR		10	51621449	51621450	Duroc_peak_12278d	Distal OCR
10	28908135	28908136	Duroc_peak_11383	Local OCR		10	51639146	51639147	Duroc_peak_12279a	Distal OCR
10	28980275	28980276	Duroc_peak_11384	Local OCR		10	51639361	51639362	Duroc_peak_12279b	Distal OCR
10	28988112	28988113	Duroc_peak_11385a	Local OCR		10	51639646	51639647	Duroc_peak_12279c	Distal OCR
10	28988350	28988351	Duroc_peak_11385b	Local OCR		10	51644703	51644704	Duroc_peak_12280a	Distal OCR
10	28988777	28988778	Duroc_peak_11385c	Local OCR		10	51645057	51645058	Duroc_peak_12280b	Distal OCR
10	28989263	28989264	Duroc_peak_11385d	Local OCR		10	51650444	51650445	Duroc_peak_12281a	Distal OCR
10	28995503	28995504	Duroc_peak_11386a	Local OCR		10	51650728	51650729	Duroc_peak_12281b	Distal OCR
10	28995618	28995619	Duroc_peak_11386b	Local OCR		10	51661503	51661504	Duroc_peak_12282	Distal OCR
10	28995882	28995883	Duroc_peak_11386c	Local OCR		10	51723194	51723195	Duroc_peak_12285	Distal OCR
10	28996060	28996061	Duroc_peak_11386d	Local OCR		10	51856073	51856074	Duroc_peak_12287a	Distal OCR
10	2900229	2900230	Duroc_peak_10135	Local OCR		10	51856336	51856337	Duroc_peak_12287b	Distal OCR
10	2901640	2901641	Duroc_peak_10136	Local OCR		10	51910425	51910426	Duroc_peak_12289d	Distal OCR
10	29065472	29065473	Duroc_peak_11387a	Local OCR		10	51910685	51910686	Duroc_peak_12289e	Distal OCR
10	29065675	29065676	Duroc_peak_11387b	Local OCR		10	51938371	51938372	Duroc_peak_12290	Distal OCR
10	29065940	29065941	Duroc_peak_11387c	Local OCR		10	51942962	51942963	Duroc_peak_12291a	Distal OCR
10	29066175	29066176	Duroc_peak_11387d	Local OCR		10	51943154	51943155	Duroc_peak_12291b	Distal OCR
10	29066592	29066593	Duroc_peak_11387e	Local OCR		10	51944055	51944056	Duroc_peak_12292	Distal OCR
10	29072351	29072352	Duroc_peak_11388a	Local OCR		10	5195152	5195153	Duroc_peak_10156	Distal OCR
10	29072521	29072522	Duroc_peak_11388b	Local OCR		10	51955657	51955658	Duroc_peak_12293	Distal OCR
10	29117620	29117621	Duroc_peak_11390a	Local OCR		10	52049458	52049459	Duroc_peak_12296	Distal OCR
10	29117875	29117876	Duroc_peak_11390b	Local OCR		10	52058721	52058722	Duroc_peak_12297	Distal OCR
10	29118342	29118343	Duroc_peak_11390c	Local OCR		10	52090260	52090261	Duroc_peak_12298	Distal OCR
10	29118547	29118548	Duroc_peak_11390d	Local OCR		10	52101414	52101415	Duroc_peak_12299	Distal OCR
10	29118866	29118867	Duroc_peak_11390e	Local OCR		10	52106553	52106554	Duroc_peak_12300	Distal OCR
10	29125995	29125996	Duroc_peak_11391a	Local OCR		10	52159320	52159321	Duroc_peak_12301	Distal OCR
10	29126151	29126152	Duroc_peak_11391b	Local OCR		10	52160849	52160850	Duroc_peak_12302	Distal OCR
10	29127754	29127755	Duroc_peak_11392	Local OCR		10	52180977	52180978	Duroc_peak_12303	Distal OCR
10	29145686	29145687	Duroc_peak_11393	Local OCR		10	52205765	52205766	Duroc_peak_12304	Distal OCR
10	29157918	29157919	Duroc_peak_11394	Local OCR		10	52482331	52482332	Duroc_peak_12318a	Distal OCR
10	29158610	29158611	Duroc_peak_11395	Local OCR		10	52482596	52482597	Duroc_peak_12318b	Distal OCR
10	29167218	29167219	Duroc_peak_11396a	Local OCR		10	52482829	52482830	Duroc_peak_12318c	Distal OCR
10	29167507	29167508	Duroc_peak_11396b	Local OCR		10	52482987	52482988	Duroc_peak_12318d	Distal OCR
10	29186177	29186178	Duroc_peak_11397a	Local OCR		10	52483352	52483353	Duroc_peak_12318e	Distal OCR
10	29186524	29186525	Duroc_peak_11397b	Local OCR		10	52576169	52576170	Duroc_peak_12319a	Distal OCR
10	29186774	29186775	Duroc_peak_11397c	Local OCR		10	52576585	52576586	Duroc_peak_12319b	Distal OCR
10	29197096	29197097	Duroc_peak_11398	Local OCR		10	52576800	52576801	Duroc_peak_12319c	Distal OCR
10	29207330	29207331	Duroc_peak_11399	Local OCR		10	52576980	52576981	Duroc_peak_12319d	Distal OCR
10	29251087	29251088	Duroc_peak_11400	Local OCR		10	52581023	52581024	Duroc_peak_12320a	Distal OCR
10	29251728	29251729	Duroc_peak_11401a	Local OCR		10	52581282	52581283	Duroc_peak_12320b	Distal OCR
10	29252026	29252027	Duroc_peak_11401b	Local OCR		10	52581827	52581828	Duroc_peak_12320c	Distal OCR
10	29263857	29263858	Duroc_peak_11402a	Local OCR		10	52628824	52628825	Duroc_peak_12323	Distal OCR
10	29264035	29264036	Duroc_peak_11402b	Local OCR		10	52655032	52655033	Duroc_peak_12324a	Distal OCR
10	29264226	29264227	Duroc_peak_11402c	Local OCR		10	52655192	52655193	Duroc_peak_12324b	Distal OCR
10	29320070	29320071	Duroc_peak_11403	Local OCR		10	52655472	52655473	Duroc_peak_12324c	Distal OCR
10	29322400	29322401	Duroc_peak_11404a	Local OCR		10	52655637	52655638	Duroc_peak_12324d	Distal OCR
10	29439646	29439647	Duroc_peak_11408a	Local OCR		10	52655929	52655930	Duroc_peak_12324e	Distal OCR
10	29439869	29439870	Duroc_peak_11408b	Local OCR		10	52656281	52656282	Duroc_peak_12324f	Distal OCR
10	29440122	29440123	Duroc_peak_11408c	Local OCR		10	52676583	52676584	Duroc_peak_12325a	Distal OCR
10	29440363	29440364	Duroc_peak_11408d	Local OCR		10	52676889	52676890	Duroc_peak_12325b	Distal OCR
10	29440790	29440791	Duroc_peak_11408e	Local OCR		10	52745202	52745203	Duroc_peak_12326a	Distal OCR
10	29451078	29451079	Duroc_peak_11409a	Local OCR		10	52745576	52745577	Duroc_peak_12326b	Distal OCR
10	29451294	29451295	Duroc_peak_11409b	Local OCR		10	52745773	52745774	Duroc_peak_12326c	Distal OCR
10	29528646	29528647	Duroc_peak_11410	Local OCR		10	52745989	52745990	Duroc_peak_12326d	Distal OCR
10	29542880	29542881	Duroc_peak_11411	Local OCR		10	52766972	52766973	Duroc_peak_12327	Distal OCR
10	2963327	2963328	Duroc_peak_10138a	Local OCR		10	52779108	52779109	Duroc_peak_12329a	Distal OCR
10	2963561	2963562	Duroc_peak_10138b	Local OCR		10	52779451	52779452	Duroc_peak_12329b	Distal OCR
10	2963770	2963771	Duroc_peak_10138c	Local OCR		10	52779841	52779842	Duroc_peak_12329c	Distal OCR
10	2966525	2966526	Duroc_peak_10139a	Local OCR		10	53065845	53065846	Duroc_peak_12335a	Distal OCR
10	2966792	2966793	Duroc_peak_10139b	Local OCR		10	53066115	53066116	Duroc_peak_12335b	Distal OCR
10	2967109	2967110	Duroc_peak_10139c	Local OCR		10	5312185	5312186	Duroc_peak_10157	Distal OCR
10	2967375	2967376	Duroc_peak_10139d	Local OCR		10	53315075	53315076	Duroc_peak_12340e	Distal OCR
10	30125860	30125861	Duroc_peak_11417	Local OCR		10	53315437	53315438	Duroc_peak_12340f	Distal OCR
10	30126535	30126536	Duroc_peak_11418a	Local OCR		10	53315745	53315746	Duroc_peak_12340g	Distal OCR
10	30126783	30126784	Duroc_peak_11418b	Local OCR		10	53322225	53322226	Duroc_peak_12341a	Distal OCR
10	30151128	30151129	Duroc_peak_11419	Local OCR		10	53322578	53322579	Duroc_peak_12341b	Distal OCR
10	30179388	30179389	Duroc_peak_11420	Local OCR		10	53323162	53323163	Duroc_peak_12342a	Distal OCR
10	30186683	30186684	Duroc_peak_11421	Local OCR		10	53323542	53323543	Duroc_peak_12342b	Distal OCR
10	30203044	30203045	Duroc_peak_11422a	Local OCR		10	53323752	53323753	Duroc_peak_12342c	Distal OCR
10	30203409	30203410	Duroc_peak_11422b	Local OCR		10	53323980	53323981	Duroc_peak_12342d	Distal OCR
10	30206762	30206763	Duroc_peak_11423	Local OCR		10	53339059	53339060	Duroc_peak_12345a	Distal OCR
10	30214963	30214964	Duroc_peak_11424	Local OCR		10	53339489	53339490	Duroc_peak_12345b	Distal OCR
10	30251139	30251140	Duroc_peak_11425	Local OCR		10	53385721	53385722	Duroc_peak_12347	Distal OCR
10	30259941	30259942	Duroc_peak_11426	Local OCR		10	53402631	53402632	Duroc_peak_12348	Distal OCR
10	30268681	30268682	Duroc_peak_11427	Local OCR		10	53431797	53431798	Duroc_peak_12349	Distal OCR
10	30270371	30270372	Duroc_peak_11428	Local OCR		10	53444102	53444103	Duroc_peak_12350	Distal OCR
10	30274196	30274197	Duroc_peak_11429	Local OCR		10	53472214	53472215	Duroc_peak_12351a	Distal OCR
10	30302584	30302585	Duroc_peak_11430	Local OCR		10	53472644	53472645	Duroc_peak_12351b	Distal OCR
10	30403143	30403144	Duroc_peak_11431	Local OCR		10	53494747	53494748	Duroc_peak_12352	Distal OCR
10	30412014	30412015	Duroc_peak_11432	Local OCR		10	53500443	53500444	Duroc_peak_12353a	Distal OCR
10	30428546	30428547	Duroc_peak_11433	Local OCR		10	53500631	53500632	Duroc_peak_12353b	Distal OCR
10	30429396	30429397	Duroc_peak_11434a	Local OCR		10	53522074	53522075	Duroc_peak_12354a	Distal OCR
10	30429615	30429616	Duroc_peak_11434b	Local OCR		10	53522218	53522219	Duroc_peak_12354b	Distal OCR
10	30576987	30576988	Duroc_peak_11437a	Local OCR		10	53531965	53531966	Duroc_peak_12355	Distal OCR
10	30577247	30577248	Duroc_peak_11437b	Local OCR		10	53540881	53540882	Duroc_peak_12356	Distal OCR
10	30577515	30577516	Duroc_peak_11437c	Local OCR		10	53546980	53546981	Duroc_peak_12357	Distal OCR
10	30814777	30814778	Duroc_peak_11440a	Local OCR		10	53552217	53552218	Duroc_peak_12358	Distal OCR
10	30815008	30815009	Duroc_peak_11440b	Local OCR		10	53977946	53977947	Duroc_peak_12375	Distal OCR
10	30815353	30815354	Duroc_peak_11440c	Local OCR		10	53981725	53981726	Duroc_peak_12376a	Distal OCR
10	30815644	30815645	Duroc_peak_11440d	Local OCR		10	53982059	53982060	Duroc_peak_12376b	Distal OCR
10	30926416	30926417	Duroc_peak_11446a	Local OCR		10	53982362	53982363	Duroc_peak_12376c	Distal OCR
10	30926831	30926832	Duroc_peak_11446b	Local OCR		10	54019857	54019858	Duroc_peak_12378a	Distal OCR
10	30927088	30927089	Duroc_peak_11446c	Local OCR		10	54020108	54020109	Duroc_peak_12378b	Distal OCR
10	30975224	30975225	Duroc_peak_11447a	Local OCR		10	54022002	54022003	Duroc_peak_12379	Distal OCR
10	30975677	30975678	Duroc_peak_11447b	Local OCR		10	54034366	54034367	Duroc_peak_12380	Distal OCR
10	30976078	30976079	Duroc_peak_11447c	Local OCR		10	54035687	54035688	Duroc_peak_12381	Distal OCR
10	30976304	30976305	Duroc_peak_11447d	Local OCR		10	54078497	54078498	Duroc_peak_12386	Distal OCR
10	30976519	30976520	Duroc_peak_11447e	Local OCR		10	54096335	54096336	Duroc_peak_12387	Distal OCR
10	30976698	30976699	Duroc_peak_11447f	Local OCR		10	54099227	54099228	Duroc_peak_12388	Distal OCR
10	31000819	31000820	Duroc_peak_11448a	Local OCR		10	54131515	54131516	Duroc_peak_12389a	Distal OCR
10	31001250	31001251	Duroc_peak_11448b	Local OCR		10	54131733	54131734	Duroc_peak_12389b	Distal OCR
10	31008178	31008179	Duroc_peak_11449	Local OCR		10	54172151	54172152	Duroc_peak_12390	Distal OCR
10	31011794	31011795	Duroc_peak_11450	Local OCR		10	54201248	54201249	Duroc_peak_12391	Distal OCR
10	31025774	31025775	Duroc_peak_11451a	Local OCR		10	54203441	54203442	Duroc_peak_12392	Distal OCR
10	31026112	31026113	Duroc_peak_11451b	Local OCR		10	54213056	54213057	Duroc_peak_12393	Distal OCR
10	31113343	31113344	Duroc_peak_11452	Local OCR		10	54214271	54214272	Duroc_peak_12394a	Distal OCR
10	31141219	31141220	Duroc_peak_11453a	Local OCR		10	54214536	54214537	Duroc_peak_12394b	Distal OCR
10	31141493	31141494	Duroc_peak_11453b	Local OCR		10	54252109	54252110	Duroc_peak_12396	Distal OCR
10	31141649	31141650	Duroc_peak_11453c	Local OCR		10	54676007	54676008	Duroc_peak_12413e	Distal OCR
10	31141830	31141831	Duroc_peak_11453d	Local OCR		10	54676259	54676260	Duroc_peak_12413f	Distal OCR
10	31142051	31142052	Duroc_peak_11453e	Local OCR		10	54676549	54676550	Duroc_peak_12413g	Distal OCR
10	31275907	31275908	Duroc_peak_11454a	Local OCR		10	54676787	54676788	Duroc_peak_12413h	Distal OCR
10	31276289	31276290	Duroc_peak_11454b	Local OCR		10	54766104	54766105	Duroc_peak_12414	Distal OCR
10	31276651	31276652	Duroc_peak_11454c	Local OCR		10	5532330	5532331	Duroc_peak_10158a	Distal OCR
10	31276860	31276861	Duroc_peak_11454d	Local OCR		10	5532493	5532494	Duroc_peak_10158b	Distal OCR
10	31277075	31277076	Duroc_peak_11454e	Local OCR		10	55395646	55395647	Duroc_peak_12432	Distal OCR
10	31328389	31328390	Duroc_peak_11455a	Local OCR		10	55503108	55503109	Duroc_peak_12433	Distal OCR
10	31328574	31328575	Duroc_peak_11455b	Local OCR		10	56173328	56173329	Duroc_peak_12443c	Distal OCR
10	31328808	31328809	Duroc_peak_11455c	Local OCR		10	56173502	56173503	Duroc_peak_12443d	Distal OCR
10	31329000	31329001	Duroc_peak_11455d	Local OCR		10	56173708	56173709	Duroc_peak_12443e	Distal OCR
10	31340567	31340568	Duroc_peak_11456a	Local OCR		10	56173907	56173908	Duroc_peak_12443f	Distal OCR
10	31340859	31340860	Duroc_peak_11456b	Local OCR		10	56188389	56188390	Duroc_peak_12445	Distal OCR
10	31364841	31364842	Duroc_peak_11457	Local OCR		10	56198215	56198216	Duroc_peak_12446a	Distal OCR
10	31416534	31416535	Duroc_peak_11458a	Local OCR		10	56198583	56198584	Duroc_peak_12446b	Distal OCR
10	31416889	31416890	Duroc_peak_11458b	Local OCR		10	56199321	56199322	Duroc_peak_12447a	Distal OCR
10	31440503	31440504	Duroc_peak_11459	Local OCR		10	56199559	56199560	Duroc_peak_12447b	Distal OCR
10	31443480	31443481	Duroc_peak_11460	Local OCR		10	56200013	56200014	Duroc_peak_12448a	Distal OCR
10	31466962	31466963	Duroc_peak_11461	Local OCR		10	56200255	56200256	Duroc_peak_12448b	Distal OCR
10	31489652	31489653	Duroc_peak_11462	Local OCR		10	56210931	56210932	Duroc_peak_12449a	Distal OCR
10	31490875	31490876	Duroc_peak_11463a	Local OCR		10	56211210	56211211	Duroc_peak_12449b	Distal OCR
10	31491146	31491147	Duroc_peak_11463b	Local OCR		10	56211475	56211476	Duroc_peak_12449c	Distal OCR
10	31500827	31500828	Duroc_peak_11464	Local OCR		10	56220891	56220892	Duroc_peak_12450	Distal OCR
10	31511645	31511646	Duroc_peak_11465	Local OCR		10	56226136	56226137	Duroc_peak_12451a	Distal OCR
10	31513108	31513109	Duroc_peak_11466	Local OCR		10	56226481	56226482	Duroc_peak_12451b	Distal OCR
10	31518774	31518775	Duroc_peak_11467	Local OCR		10	56233293	56233294	Duroc_peak_12452	Distal OCR
10	31520392	31520393	Duroc_peak_11468	Local OCR		10	56244358	56244359	Duroc_peak_12453a	Distal OCR
10	31530459	31530460	Duroc_peak_11469a	Local OCR		10	56244612	56244613	Duroc_peak_12453b	Distal OCR
10	31530634	31530635	Duroc_peak_11469b	Local OCR		10	56245120	56245121	Duroc_peak_12453c	Distal OCR
10	31530859	31530860	Duroc_peak_11469c	Local OCR		10	56245379	56245380	Duroc_peak_12453d	Distal OCR
10	31531988	31531989	Duroc_peak_11470	Local OCR		10	56245543	56245544	Duroc_peak_12453e	Distal OCR
10	31540930	31540931	Duroc_peak_11471a	Local OCR		10	56257342	56257343	Duroc_peak_12454	Distal OCR
10	31541133	31541134	Duroc_peak_11471b	Local OCR		10	56264173	56264174	Duroc_peak_12455a	Distal OCR
10	31590322	31590323	Duroc_peak_11472	Local OCR		10	56264393	56264394	Duroc_peak_12455b	Distal OCR
10	31669078	31669079	Duroc_peak_11473a	Local OCR		10	56264688	56264689	Duroc_peak_12455c	Distal OCR
10	31669381	31669382	Duroc_peak_11473b	Local OCR		10	56265019	56265020	Duroc_peak_12455d	Distal OCR
10	31669661	31669662	Duroc_peak_11473c	Local OCR		10	56265257	56265258	Duroc_peak_12455e	Distal OCR
10	31676675	31676676	Duroc_peak_11474a	Local OCR		10	56265413	56265414	Duroc_peak_12455f	Distal OCR
10	31676994	31676995	Duroc_peak_11474b	Local OCR		10	56471657	56471658	Duroc_peak_12474	Distal OCR
10	31687010	31687011	Duroc_peak_11475	Local OCR		10	56473060	56473061	Duroc_peak_12475	Distal OCR
10	31691316	31691317	Duroc_peak_11476a	Local OCR		10	56487988	56487989	Duroc_peak_12476	Distal OCR
10	31691492	31691493	Duroc_peak_11476b	Local OCR		10	56503251	56503252	Duroc_peak_12477	Distal OCR
10	31691675	31691676	Duroc_peak_11476c	Local OCR		10	56514672	56514673	Duroc_peak_12478	Distal OCR
10	31692606	31692607	Duroc_peak_11477	Local OCR		10	56540423	56540424	Duroc_peak_12479a	Distal OCR
10	31713628	31713629	Duroc_peak_11478a	Local OCR		10	56540677	56540678	Duroc_peak_12479b	Distal OCR
10	31714100	31714101	Duroc_peak_11478b	Local OCR		10	56541103	56541104	Duroc_peak_12479c	Distal OCR
10	31714373	31714374	Duroc_peak_11478c	Local OCR		10	56561505	56561506	Duroc_peak_12480	Distal OCR
10	31717980	31717981	Duroc_peak_11479	Local OCR		10	56588281	56588282	Duroc_peak_12481a	Distal OCR
10	31928701	31928702	Duroc_peak_11485a	Local OCR		10	56588664	56588665	Duroc_peak_12481b	Distal OCR
10	31928936	31928937	Duroc_peak_11485b	Local OCR		10	5662259	5662260	Duroc_peak_10159a	Distal OCR
10	31929287	31929288	Duroc_peak_11485c	Local OCR		10	5662569	5662570	Duroc_peak_10159b	Distal OCR
10	31956241	31956242	Duroc_peak_11486a	Local OCR		10	56672186	56672187	Duroc_peak_12483a	Distal OCR
10	31956409	31956410	Duroc_peak_11486b	Local OCR		10	56672414	56672415	Duroc_peak_12483b	Distal OCR
10	31956596	31956597	Duroc_peak_11486c	Local OCR		10	56696758	56696759	Duroc_peak_12484	Distal OCR
10	32093684	32093685	Duroc_peak_11487	Local OCR		10	56699139	56699140	Duroc_peak_12485	Distal OCR
10	32134124	32134125	Duroc_peak_11492a	Local OCR		10	56714679	56714680	Duroc_peak_12486a	Distal OCR
10	32134516	32134517	Duroc_peak_11492b	Local OCR		10	56715074	56715075	Duroc_peak_12486b	Distal OCR
10	32134692	32134693	Duroc_peak_11492c	Local OCR		10	56715452	56715453	Duroc_peak_12486c	Distal OCR
10	32135002	32135003	Duroc_peak_11492d	Local OCR		10	56720070	56720071	Duroc_peak_12487	Distal OCR
10	32140664	32140665	Duroc_peak_11493a	Local OCR		10	56724362	56724363	Duroc_peak_12488	Distal OCR
10	32140849	32140850	Duroc_peak_11493b	Local OCR		10	56738689	56738690	Duroc_peak_12489a	Distal OCR
10	32141098	32141099	Duroc_peak_11493c	Local OCR		10	56738970	56738971	Duroc_peak_12489b	Distal OCR
10	32148722	32148723	Duroc_peak_11494a	Local OCR		10	56757579	56757580	Duroc_peak_12490a	Distal OCR
10	32149116	32149117	Duroc_peak_11494b	Local OCR		10	56757710	56757711	Duroc_peak_12490b	Distal OCR
10	32149419	32149420	Duroc_peak_11494c	Local OCR		10	56781350	56781351	Duroc_peak_12493a	Distal OCR
10	32154404	32154405	Duroc_peak_11495a	Local OCR		10	56781730	56781731	Duroc_peak_12493b	Distal OCR
10	32154580	32154581	Duroc_peak_11495b	Local OCR		10	56801274	56801275	Duroc_peak_12494	Distal OCR
10	32160651	32160652	Duroc_peak_11496a	Local OCR		10	56807730	56807731	Duroc_peak_12495	Distal OCR
10	32160832	32160833	Duroc_peak_11496b	Local OCR		10	56827111	56827112	Duroc_peak_12496	Distal OCR
10	32161105	32161106	Duroc_peak_11496c	Local OCR		10	56829498	56829499	Duroc_peak_12497	Distal OCR
10	32171677	32171678	Duroc_peak_11497a	Local OCR		10	56830876	56830877	Duroc_peak_12498	Distal OCR
10	32172081	32172082	Duroc_peak_11497b	Local OCR		10	56841324	56841325	Duroc_peak_12499a	Distal OCR
10	32180349	32180350	Duroc_peak_11498a	Local OCR		10	56841408	56841409	Duroc_peak_12499b	Distal OCR
10	32180599	32180600	Duroc_peak_11498b	Local OCR		10	56860050	56860051	Duroc_peak_12500	Distal OCR
10	32188530	32188531	Duroc_peak_11499a	Local OCR		10	5686446	5686447	Duroc_peak_10160	Distal OCR
10	32188805	32188806	Duroc_peak_11499b	Local OCR		10	56911496	56911497	Duroc_peak_12501	Distal OCR
10	32189220	32189221	Duroc_peak_11499c	Local OCR		10	56917883	56917884	Duroc_peak_12502a	Distal OCR
10	32189438	32189439	Duroc_peak_11499d	Local OCR		10	56918153	56918154	Duroc_peak_12502b	Distal OCR
10	32209433	32209434	Duroc_peak_11502a	Local OCR		10	56949685	56949686	Duroc_peak_12506	Distal OCR
10	32209689	32209690	Duroc_peak_11502b	Local OCR		10	56956483	56956484	Duroc_peak_12507a	Distal OCR
10	32211272	32211273	Duroc_peak_11503a	Local OCR		10	56956862	56956863	Duroc_peak_12507b	Distal OCR
10	32211509	32211510	Duroc_peak_11503b	Local OCR		10	56960463	56960464	Duroc_peak_12508a	Distal OCR
10	32211865	32211866	Duroc_peak_11503c	Local OCR		10	56960556	56960557	Duroc_peak_12508b	Distal OCR
10	32212467	32212468	Duroc_peak_11504	Local OCR		10	56963113	56963114	Duroc_peak_12509a	Distal OCR
10	32223508	32223509	Duroc_peak_11505	Local OCR		10	56963368	56963369	Duroc_peak_12509b	Distal OCR
10	32229690	32229691	Duroc_peak_11506a	Local OCR		10	5715947	5715948	Duroc_peak_10161a	Distal OCR
10	32229844	32229845	Duroc_peak_11506b	Local OCR		10	5716109	5716110	Duroc_peak_10161b	Distal OCR
10	32242303	32242304	Duroc_peak_11507a	Local OCR		10	5724418	5724419	Duroc_peak_10162	Distal OCR
10	32242523	32242524	Duroc_peak_11507b	Local OCR		10	5743417	5743418	Duroc_peak_10163a	Distal OCR
10	32242717	32242718	Duroc_peak_11507c	Local OCR		10	5743621	5743622	Duroc_peak_10163b	Distal OCR
10	32243070	32243071	Duroc_peak_11507d	Local OCR		10	5743796	5743797	Duroc_peak_10163c	Distal OCR
10	32243221	32243222	Duroc_peak_11507e	Local OCR		10	57600661	57600662	Duroc_peak_12560c	Distal OCR
10	32243563	32243564	Duroc_peak_11507f	Local OCR		10	57600922	57600923	Duroc_peak_12560d	Distal OCR
10	32244854	32244855	Duroc_peak_11508	Local OCR		10	57617773	57617774	Duroc_peak_12561	Distal OCR
10	32272420	32272421	Duroc_peak_11512a	Local OCR		10	57637258	57637259	Duroc_peak_12562a	Distal OCR
10	32272587	32272588	Duroc_peak_11512b	Local OCR		10	57637621	57637622	Duroc_peak_12562b	Distal OCR
10	32272877	32272878	Duroc_peak_11512c	Local OCR		10	57637812	57637813	Duroc_peak_12562c	Distal OCR
10	32273136	32273137	Duroc_peak_11512d	Local OCR		10	57650640	57650641	Duroc_peak_12563a	Distal OCR
10	32276205	32276206	Duroc_peak_11513a	Local OCR		10	57650898	57650899	Duroc_peak_12563b	Distal OCR
10	32276436	32276437	Duroc_peak_11513b	Local OCR		10	57654027	57654028	Duroc_peak_12564	Distal OCR
10	32276501	32276502	Duroc_peak_11513c	Local OCR		10	57659633	57659634	Duroc_peak_12565a	Distal OCR
10	32286229	32286230	Duroc_peak_11514	Local OCR		10	57659922	57659923	Duroc_peak_12565b	Distal OCR
10	32291223	32291224	Duroc_peak_11515a	Local OCR		10	57674262	57674263	Duroc_peak_12566	Distal OCR
10	32291804	32291805	Duroc_peak_11515b	Local OCR		10	57684598	57684599	Duroc_peak_12567	Distal OCR
10	32292091	32292092	Duroc_peak_11515c	Local OCR		10	57799280	57799281	Duroc_peak_12569c	Distal OCR
10	32295355	32295356	Duroc_peak_11516a	Local OCR		10	57799542	57799543	Duroc_peak_12569d	Distal OCR
10	32295617	32295618	Duroc_peak_11516b	Local OCR		10	57799796	57799797	Duroc_peak_12569e	Distal OCR
10	32295819	32295820	Duroc_peak_11516c	Local OCR		10	57829223	57829224	Duroc_peak_12570a	Distal OCR
10	32323462	32323463	Duroc_peak_11517a	Local OCR		10	57829544	57829545	Duroc_peak_12570b	Distal OCR
10	32323730	32323731	Duroc_peak_11517b	Local OCR		10	57867757	57867758	Duroc_peak_12571	Distal OCR
10	32345533	32345534	Duroc_peak_11518a	Local OCR		10	57896891	57896892	Duroc_peak_12575a	Distal OCR
10	32345791	32345792	Duroc_peak_11518b	Local OCR		10	57897178	57897179	Duroc_peak_12575b	Distal OCR
10	32349151	32349152	Duroc_peak_11519a	Local OCR		10	57905472	57905473	Duroc_peak_12576	Distal OCR
10	32349476	32349477	Duroc_peak_11519b	Local OCR		10	58090706	58090707	Duroc_peak_12595a	Distal OCR
10	32349807	32349808	Duroc_peak_11519c	Local OCR		10	58091026	58091027	Duroc_peak_12595b	Distal OCR
10	32355200	32355201	Duroc_peak_11520a	Local OCR		10	58096951	58096952	Duroc_peak_12597d	Distal OCR
10	32355504	32355505	Duroc_peak_11520b	Local OCR		10	58160050	58160051	Duroc_peak_12598	Distal OCR
10	32356083	32356084	Duroc_peak_11520c	Local OCR		10	58200089	58200090	Duroc_peak_12599	Distal OCR
10	32370409	32370410	Duroc_peak_11521	Local OCR		10	58222116	58222117	Duroc_peak_12600	Distal OCR
10	32373976	32373977	Duroc_peak_11522	Local OCR		10	58268783	58268784	Duroc_peak_12601	Distal OCR
10	32383182	32383183	Duroc_peak_11523	Local OCR		10	58307690	58307691	Duroc_peak_12602	Distal OCR
10	32388201	32388202	Duroc_peak_11524a	Local OCR		10	58309940	58309941	Duroc_peak_12603a	Distal OCR
10	32388330	32388331	Duroc_peak_11524b	Local OCR		10	58310180	58310181	Duroc_peak_12603b	Distal OCR
10	32388570	32388571	Duroc_peak_11524c	Local OCR		10	58316142	58316143	Duroc_peak_12604	Distal OCR
10	32408621	32408622	Duroc_peak_11525	Local OCR		10	58347490	58347491	Duroc_peak_12605	Distal OCR
10	32436117	32436118	Duroc_peak_11526a	Local OCR		10	58360792	58360793	Duroc_peak_12606	Distal OCR
10	32436360	32436361	Duroc_peak_11526b	Local OCR		10	58369660	58369661	Duroc_peak_12607	Distal OCR
10	32436619	32436620	Duroc_peak_11526c	Local OCR		10	58380521	58380522	Duroc_peak_12608a	Distal OCR
10	32436937	32436938	Duroc_peak_11526d	Local OCR		10	58380797	58380798	Duroc_peak_12608b	Distal OCR
10	32437157	32437158	Duroc_peak_11526e	Local OCR		10	58381158	58381159	Duroc_peak_12608c	Distal OCR
10	32442534	32442535	Duroc_peak_11527a	Local OCR		10	58386591	58386592	Duroc_peak_12609a	Distal OCR
10	32442872	32442873	Duroc_peak_11527b	Local OCR		10	58386840	58386841	Duroc_peak_12609b	Distal OCR
10	32443011	32443012	Duroc_peak_11527c	Local OCR		10	58396295	58396296	Duroc_peak_12610	Distal OCR
10	32443260	32443261	Duroc_peak_11527d	Local OCR		10	58400848	58400849	Duroc_peak_12611	Distal OCR
10	32443362	32443363	Duroc_peak_11527e	Local OCR		10	58408330	58408331	Duroc_peak_12612	Distal OCR
10	32449436	32449437	Duroc_peak_11528	Local OCR		10	58420559	58420560	Duroc_peak_12613	Distal OCR
10	32450916	32450917	Duroc_peak_11529a	Local OCR		10	58422501	58422502	Duroc_peak_12614	Distal OCR
10	32451357	32451358	Duroc_peak_11529b	Local OCR		10	58457143	58457144	Duroc_peak_12615	Distal OCR
10	32452087	32452088	Duroc_peak_11530	Local OCR		10	58458824	58458825	Duroc_peak_12616	Distal OCR
10	32466572	32466573	Duroc_peak_11531a	Local OCR		10	58459528	58459529	Duroc_peak_12617	Distal OCR
10	32466824	32466825	Duroc_peak_11531b	Local OCR		10	58468583	58468584	Duroc_peak_12618	Distal OCR
10	3247735	3247736	Duroc_peak_10140	Local OCR		10	58469285	58469286	Duroc_peak_12619	Distal OCR
10	32485068	32485069	Duroc_peak_11532a	Local OCR		10	58475962	58475963	Duroc_peak_12620a	Distal OCR
10	32485311	32485312	Duroc_peak_11532b	Local OCR		10	58476725	58476726	Duroc_peak_12620b	Distal OCR
10	32524294	32524295	Duroc_peak_11533	Local OCR		10	58476947	58476948	Duroc_peak_12620c	Distal OCR
10	32537101	32537102	Duroc_peak_11534a	Local OCR		10	58501087	58501088	Duroc_peak_12621a	Distal OCR
10	32537265	32537266	Duroc_peak_11534b	Local OCR		10	58501367	58501368	Duroc_peak_12621b	Distal OCR
10	32537658	32537659	Duroc_peak_11534c	Local OCR		10	58501568	58501569	Duroc_peak_12621c	Distal OCR
10	32551709	32551710	Duroc_peak_11535	Local OCR		10	58503411	58503412	Duroc_peak_12622	Distal OCR
10	32554442	32554443	Duroc_peak_11536	Local OCR		10	5853622	5853623	Duroc_peak_10168	Distal OCR
10	32570236	32570237	Duroc_peak_11537	Local OCR		10	58552486	58552487	Duroc_peak_12623	Distal OCR
10	32582894	32582895	Duroc_peak_11538	Local OCR		10	58555137	58555138	Duroc_peak_12624	Distal OCR
10	32625579	32625580	Duroc_peak_11539a	Local OCR		10	58571656	58571657	Duroc_peak_12625	Distal OCR
10	32625812	32625813	Duroc_peak_11539b	Local OCR		10	58619357	58619358	Duroc_peak_12626a	Distal OCR
10	32626036	32626037	Duroc_peak_11539c	Local OCR		10	58619569	58619570	Duroc_peak_12626b	Distal OCR
10	32673686	32673687	Duroc_peak_11543a	Local OCR		10	58619779	58619780	Duroc_peak_12626c	Distal OCR
10	32673972	32673973	Duroc_peak_11543b	Local OCR		10	58622032	58622033	Duroc_peak_12627	Distal OCR
10	32674269	32674270	Duroc_peak_11543c	Local OCR		10	58631900	58631901	Duroc_peak_12628	Distal OCR
10	32711930	32711931	Duroc_peak_11544a	Local OCR		10	58651767	58651768	Duroc_peak_12629a	Distal OCR
10	32712279	32712280	Duroc_peak_11544b	Local OCR		10	58651911	58651912	Duroc_peak_12629b	Distal OCR
10	32755410	32755411	Duroc_peak_11549a	Local OCR		10	58652101	58652102	Duroc_peak_12629c	Distal OCR
10	32755655	32755656	Duroc_peak_11549b	Local OCR		10	58652268	58652269	Duroc_peak_12629d	Distal OCR
10	32755983	32755984	Duroc_peak_11549c	Local OCR		10	58779486	58779487	Duroc_peak_12630	Distal OCR
10	32756468	32756469	Duroc_peak_11549d	Local OCR		10	58864457	58864458	Duroc_peak_12631a	Distal OCR
10	32773825	32773826	Duroc_peak_11550	Local OCR		10	58864718	58864719	Duroc_peak_12631b	Distal OCR
10	32779817	32779818	Duroc_peak_11551a	Local OCR		10	58889282	58889283	Duroc_peak_12632	Distal OCR
10	32780048	32780049	Duroc_peak_11551b	Local OCR		10	58890132	58890133	Duroc_peak_12633	Distal OCR
10	32782190	32782191	Duroc_peak_11552	Local OCR		10	58943735	58943736	Duroc_peak_12634a	Distal OCR
10	32783035	32783036	Duroc_peak_11553a	Local OCR		10	58943989	58943990	Duroc_peak_12634b	Distal OCR
10	32783184	32783185	Duroc_peak_11553b	Local OCR		10	58944226	58944227	Duroc_peak_12634c	Distal OCR
10	32858097	32858098	Duroc_peak_11554	Local OCR		10	58960124	58960125	Duroc_peak_12635	Distal OCR
10	32863540	32863541	Duroc_peak_11555	Local OCR		10	58971360	58971361	Duroc_peak_12636	Distal OCR
10	32868208	32868209	Duroc_peak_11556	Local OCR		10	59016090	59016091	Duroc_peak_12637	Distal OCR
10	32874515	32874516	Duroc_peak_11557	Local OCR		10	59021422	59021423	Duroc_peak_12638	Distal OCR
10	32889578	32889579	Duroc_peak_11558a	Local OCR		10	59023152	59023153	Duroc_peak_12639	Distal OCR
10	32889771	32889772	Duroc_peak_11558b	Local OCR		10	59195489	59195490	Duroc_peak_12648	Distal OCR
10	32952334	32952335	Duroc_peak_11559	Local OCR		10	59630337	59630338	Duroc_peak_12680a	Distal OCR
10	32975836	32975837	Duroc_peak_11560	Local OCR		10	59630552	59630553	Duroc_peak_12680b	Distal OCR
10	32997572	32997573	Duroc_peak_11561	Local OCR		10	59630975	59630976	Duroc_peak_12680c	Distal OCR
10	33002287	33002288	Duroc_peak_11562	Local OCR		10	59631081	59631082	Duroc_peak_12680d	Distal OCR
10	33013567	33013568	Duroc_peak_11563a	Local OCR		10	59646349	59646350	Duroc_peak_12681	Distal OCR
10	33013947	33013948	Duroc_peak_11563b	Local OCR		10	59892721	59892722	Duroc_peak_12688a	Distal OCR
10	33021639	33021640	Duroc_peak_11564a	Local OCR		10	59893117	59893118	Duroc_peak_12688b	Distal OCR
10	33021856	33021857	Duroc_peak_11564b	Local OCR		10	60100197	60100198	Duroc_peak_12703a	Distal OCR
10	33029062	33029063	Duroc_peak_11565a	Local OCR		10	60100421	60100422	Duroc_peak_12703b	Distal OCR
10	33029278	33029279	Duroc_peak_11565b	Local OCR		10	60100648	60100649	Duroc_peak_12703c	Distal OCR
10	33045050	33045051	Duroc_peak_11567a	Local OCR		10	60108070	60108071	Duroc_peak_12704a	Distal OCR
10	33045325	33045326	Duroc_peak_11567b	Local OCR		10	60108330	60108331	Duroc_peak_12704b	Distal OCR
10	33097729	33097730	Duroc_peak_11569	Local OCR		10	60138777	60138778	Duroc_peak_12707d	Distal OCR
10	33098442	33098443	Duroc_peak_11570a	Local OCR		10	60182642	60182643	Duroc_peak_12708	Distal OCR
10	33098711	33098712	Duroc_peak_11570b	Local OCR		10	60196347	60196348	Duroc_peak_12709	Distal OCR
10	33099119	33099120	Duroc_peak_11570c	Local OCR		10	60441027	60441028	Duroc_peak_12713	Distal OCR
10	33107605	33107606	Duroc_peak_11571a	Local OCR		10	61112012	61112013	Duroc_peak_12758a	Distal OCR
10	33107862	33107863	Duroc_peak_11571b	Local OCR		10	61112296	61112297	Duroc_peak_12758b	Distal OCR
10	33152592	33152593	Duroc_peak_11574	Local OCR		10	61166366	61166367	Duroc_peak_12760	Distal OCR
10	33185798	33185799	Duroc_peak_11575	Local OCR		10	61256018	61256019	Duroc_peak_12762a	Distal OCR
10	33200308	33200309	Duroc_peak_11576a	Local OCR		10	61256254	61256255	Duroc_peak_12762b	Distal OCR
10	33200548	33200549	Duroc_peak_11576b	Local OCR		10	61269764	61269765	Duroc_peak_12763a	Distal OCR
10	33227075	33227076	Duroc_peak_11578a	Local OCR		10	61270032	61270033	Duroc_peak_12763b	Distal OCR
10	33227331	33227332	Duroc_peak_11578b	Local OCR		10	61348594	61348595	Duroc_peak_12766	Distal OCR
10	33227539	33227540	Duroc_peak_11578c	Local OCR		10	61388058	61388059	Duroc_peak_12767a	Distal OCR
10	33227994	33227995	Duroc_peak_11578d	Local OCR		10	61388285	61388286	Duroc_peak_12767b	Distal OCR
10	3324108	3324109	Duroc_peak_10141	Local OCR		10	61415976	61415977	Duroc_peak_12768a	Distal OCR
10	33277840	33277841	Duroc_peak_11580a	Local OCR		10	61416285	61416286	Duroc_peak_12768b	Distal OCR
10	33278018	33278019	Duroc_peak_11580b	Local OCR		10	61437617	61437618	Duroc_peak_12769	Distal OCR
10	33296625	33296626	Duroc_peak_11581	Local OCR		10	61667447	61667448	Duroc_peak_12770	Distal OCR
10	33304135	33304136	Duroc_peak_11582a	Local OCR		10	61708520	61708521	Duroc_peak_12771a	Distal OCR
10	33304368	33304369	Duroc_peak_11582b	Local OCR		10	61708839	61708840	Duroc_peak_12771b	Distal OCR
10	33304744	33304745	Duroc_peak_11582c	Local OCR		10	61709057	61709058	Duroc_peak_12771c	Distal OCR
10	33306164	33306165	Duroc_peak_11583a	Local OCR		10	61709255	61709256	Duroc_peak_12771d	Distal OCR
10	33306402	33306403	Duroc_peak_11583b	Local OCR		10	61740708	61740709	Duroc_peak_12772	Distal OCR
10	33311669	33311670	Duroc_peak_11584	Local OCR		10	61741656	61741657	Duroc_peak_12773	Distal OCR
10	33316534	33316535	Duroc_peak_11585a	Local OCR		10	61755439	61755440	Duroc_peak_12774a	Distal OCR
10	33316734	33316735	Duroc_peak_11585b	Local OCR		10	61755721	61755722	Duroc_peak_12774b	Distal OCR
10	33316952	33316953	Duroc_peak_11585c	Local OCR		10	61755932	61755933	Duroc_peak_12774c	Distal OCR
10	33317290	33317291	Duroc_peak_11585d	Local OCR		10	61782373	61782374	Duroc_peak_12775a	Distal OCR
10	33317843	33317844	Duroc_peak_11585e	Local OCR		10	61782653	61782654	Duroc_peak_12775b	Distal OCR
10	33318087	33318088	Duroc_peak_11585f	Local OCR		10	61808585	61808586	Duroc_peak_12776a	Distal OCR
10	33318296	33318297	Duroc_peak_11585g	Local OCR		10	61809046	61809047	Duroc_peak_12776b	Distal OCR
10	33323865	33323866	Duroc_peak_11586a	Local OCR		10	61865824	61865825	Duroc_peak_12777	Distal OCR
10	33324266	33324267	Duroc_peak_11586b	Local OCR		10	61905771	61905772	Duroc_peak_12779	Distal OCR
10	33325759	33325760	Duroc_peak_11587a	Local OCR		10	62469202	62469203	Duroc_peak_12781	Distal OCR
10	33325912	33325913	Duroc_peak_11587b	Local OCR		10	62706938	62706939	Duroc_peak_12782a	Distal OCR
10	33326102	33326103	Duroc_peak_11587c	Local OCR		10	62707127	62707128	Duroc_peak_12782b	Distal OCR
10	33330837	33330838	Duroc_peak_11588a	Local OCR		10	62707373	62707374	Duroc_peak_12782c	Distal OCR
10	33331098	33331099	Duroc_peak_11588b	Local OCR		10	62707600	62707601	Duroc_peak_12782d	Distal OCR
10	33338351	33338352	Duroc_peak_11589a	Local OCR		10	62844929	62844930	Duroc_peak_12783	Distal OCR
10	33338669	33338670	Duroc_peak_11589b	Local OCR		10	62880406	62880407	Duroc_peak_12784	Distal OCR
10	33338929	33338930	Duroc_peak_11589c	Local OCR		10	62884222	62884223	Duroc_peak_12785	Distal OCR
10	33339052	33339053	Duroc_peak_11589d	Local OCR		10	62976136	62976137	Duroc_peak_12786	Distal OCR
10	33345376	33345377	Duroc_peak_11590	Local OCR		10	63072313	63072314	Duroc_peak_12787	Distal OCR
10	33353830	33353831	Duroc_peak_11591a	Local OCR		10	63080666	63080667	Duroc_peak_12788a	Distal OCR
10	33354156	33354157	Duroc_peak_11591b	Local OCR		10	63081163	63081164	Duroc_peak_12788b	Distal OCR
10	33354480	33354481	Duroc_peak_11591c	Local OCR		10	63081508	63081509	Duroc_peak_12788c	Distal OCR
10	33359434	33359435	Duroc_peak_11592	Local OCR		10	63086060	63086061	Duroc_peak_12789a	Distal OCR
10	33368929	33368930	Duroc_peak_11593a	Local OCR		10	63086298	63086299	Duroc_peak_12789b	Distal OCR
10	33369254	33369255	Duroc_peak_11593b	Local OCR		10	63086588	63086589	Duroc_peak_12789c	Distal OCR
10	33399058	33399059	Duroc_peak_11597a	Local OCR		10	63086747	63086748	Duroc_peak_12789d	Distal OCR
10	33399310	33399311	Duroc_peak_11597b	Local OCR		10	63103777	63103778	Duroc_peak_12790	Distal OCR
10	33431037	33431038	Duroc_peak_11598	Local OCR		10	63140250	63140251	Duroc_peak_12791	Distal OCR
10	33444956	33444957	Duroc_peak_11599a	Local OCR		10	63149565	63149566	Duroc_peak_12792a	Distal OCR
10	33445142	33445143	Duroc_peak_11599b	Local OCR		10	63149811	63149812	Duroc_peak_12792b	Distal OCR
10	33445316	33445317	Duroc_peak_11599c	Local OCR		10	63175634	63175635	Duroc_peak_12793a	Distal OCR
10	33445655	33445656	Duroc_peak_11599d	Local OCR		10	63175835	63175836	Duroc_peak_12793b	Distal OCR
10	33469990	33469991	Duroc_peak_11600	Local OCR		10	63176284	63176285	Duroc_peak_12793c	Distal OCR
10	33475688	33475689	Duroc_peak_11601a	Local OCR		10	63194483	63194484	Duroc_peak_12794a	Distal OCR
10	33476006	33476007	Duroc_peak_11601b	Local OCR		10	63194756	63194757	Duroc_peak_12794b	Distal OCR
10	33484963	33484964	Duroc_peak_11602a	Local OCR		10	63388936	63388937	Duroc_peak_12795a	Distal OCR
10	33485308	33485309	Duroc_peak_11602b	Local OCR		10	63389489	63389490	Duroc_peak_12795b	Distal OCR
10	33494334	33494335	Duroc_peak_11603a	Local OCR		10	63389671	63389672	Duroc_peak_12795c	Distal OCR
10	33494653	33494654	Duroc_peak_11603b	Local OCR		10	63389893	63389894	Duroc_peak_12795d	Distal OCR
10	33497536	33497537	Duroc_peak_11604a	Local OCR		10	63405807	63405808	Duroc_peak_12796	Distal OCR
10	33498011	33498012	Duroc_peak_11604b	Local OCR		10	63416222	63416223	Duroc_peak_12797a	Distal OCR
10	33670101	33670102	Duroc_peak_11606a	Local OCR		10	63416403	63416404	Duroc_peak_12797b	Distal OCR
10	33801863	33801864	Duroc_peak_11612	Local OCR		10	63576384	63576385	Duroc_peak_12801e	Distal OCR
10	33825157	33825158	Duroc_peak_11613	Local OCR		10	63677515	63677516	Duroc_peak_12803	Distal OCR
10	33842950	33842951	Duroc_peak_11614a	Local OCR		10	63774056	63774057	Duroc_peak_12814	Distal OCR
10	33843241	33843242	Duroc_peak_11614b	Local OCR		10	63778028	63778029	Duroc_peak_12815a	Distal OCR
10	33849295	33849296	Duroc_peak_11615	Local OCR		10	63778322	63778323	Duroc_peak_12815b	Distal OCR
10	33865855	33865856	Duroc_peak_11616a	Local OCR		10	63779189	63779190	Duroc_peak_12816	Distal OCR
10	33866060	33866061	Duroc_peak_11616b	Local OCR		10	63781781	63781782	Duroc_peak_12817	Distal OCR
10	33866358	33866359	Duroc_peak_11616c	Local OCR		10	63785602	63785603	Duroc_peak_12818	Distal OCR
10	33867355	33867356	Duroc_peak_11617a	Local OCR		10	63789844	63789845	Duroc_peak_12819a	Distal OCR
10	33867626	33867627	Duroc_peak_11617b	Local OCR		10	63790032	63790033	Duroc_peak_12819b	Distal OCR
10	33891395	33891396	Duroc_peak_11618a	Local OCR		10	63790184	63790185	Duroc_peak_12819c	Distal OCR
10	33891604	33891605	Duroc_peak_11618b	Local OCR		10	63797043	63797044	Duroc_peak_12820	Distal OCR
10	33935642	33935643	Duroc_peak_11619	Local OCR		10	63807215	63807216	Duroc_peak_12821	Distal OCR
10	33938508	33938509	Duroc_peak_11620a	Local OCR		10	63813077	63813078	Duroc_peak_12822a	Distal OCR
10	33938729	33938730	Duroc_peak_11620b	Local OCR		10	63813396	63813397	Duroc_peak_12822b	Distal OCR
10	33939143	33939144	Duroc_peak_11620c	Local OCR		10	64115388	64115389	Duroc_peak_12834	Distal OCR
10	33944491	33944492	Duroc_peak_11621a	Local OCR		10	64147091	64147092	Duroc_peak_12835a	Distal OCR
10	33944764	33944765	Duroc_peak_11621b	Local OCR		10	64147302	64147303	Duroc_peak_12835b	Distal OCR
10	33949837	33949838	Duroc_peak_11622	Local OCR		10	64154922	64154923	Duroc_peak_12836a	Distal OCR
10	33959686	33959687	Duroc_peak_11623	Local OCR		10	64155179	64155180	Duroc_peak_12836b	Distal OCR
10	33988774	33988775	Duroc_peak_11624	Local OCR		10	64159017	64159018	Duroc_peak_12837	Distal OCR
10	34000182	34000183	Duroc_peak_11625a	Local OCR		10	64165436	64165437	Duroc_peak_12838a	Distal OCR
10	34000456	34000457	Duroc_peak_11625b	Local OCR		10	64165679	64165680	Duroc_peak_12838b	Distal OCR
10	34001548	34001549	Duroc_peak_11626a	Local OCR		10	64176176	64176177	Duroc_peak_12839a	Distal OCR
10	34001823	34001824	Duroc_peak_11626b	Local OCR		10	64176452	64176453	Duroc_peak_12839b	Distal OCR
10	34471375	34471376	Duroc_peak_11628	Local OCR		10	64228842	64228843	Duroc_peak_12840a	Distal OCR
10	35124245	35124246	Duroc_peak_11632	Local OCR		10	64229052	64229053	Duroc_peak_12840b	Distal OCR
10	35149970	35149971	Duroc_peak_11633	Local OCR		10	64229289	64229290	Duroc_peak_12840c	Distal OCR
10	38389163	38389164	Duroc_peak_11639a	Local OCR		10	64273204	64273205	Duroc_peak_12841	Distal OCR
10	38389337	38389338	Duroc_peak_11639b	Local OCR		10	64319010	64319011	Duroc_peak_12842	Distal OCR
10	38389613	38389614	Duroc_peak_11639c	Local OCR		10	64322071	64322072	Duroc_peak_12843	Distal OCR
10	38389824	38389825	Duroc_peak_11639d	Local OCR		10	64366504	64366505	Duroc_peak_12844	Distal OCR
10	38399572	38399573	Duroc_peak_11640	Local OCR		10	64368425	64368426	Duroc_peak_12845	Distal OCR
10	38413899	38413900	Duroc_peak_11641a	Local OCR		10	64442873	64442874	Duroc_peak_12846a	Distal OCR
10	38414154	38414155	Duroc_peak_11641b	Local OCR		10	64443037	64443038	Duroc_peak_12846b	Distal OCR
10	38438361	38438362	Duroc_peak_11643a	Local OCR		10	64443460	64443461	Duroc_peak_12846c	Distal OCR
10	38438763	38438764	Duroc_peak_11643b	Local OCR		10	64443646	64443647	Duroc_peak_12846d	Distal OCR
10	38439129	38439130	Duroc_peak_11643c	Local OCR		10	64443914	64443915	Duroc_peak_12846e	Distal OCR
10	38439685	38439686	Duroc_peak_11644	Local OCR		10	64448588	64448589	Duroc_peak_12847	Distal OCR
10	38476537	38476538	Duroc_peak_11645	Local OCR		10	64649737	64649738	Duroc_peak_12857	Distal OCR
10	38487048	38487049	Duroc_peak_11646	Local OCR		10	64651732	64651733	Duroc_peak_12858	Distal OCR
10	38529568	38529569	Duroc_peak_11647	Local OCR		10	64660583	64660584	Duroc_peak_12859a	Distal OCR
10	38567318	38567319	Duroc_peak_11648	Local OCR		10	64660811	64660812	Duroc_peak_12859b	Distal OCR
10	38568727	38568728	Duroc_peak_11649	Local OCR		10	64662443	64662444	Duroc_peak_12860	Distal OCR
10	38577640	38577641	Duroc_peak_11650	Local OCR		10	64664048	64664049	Duroc_peak_12861	Distal OCR
10	38579403	38579404	Duroc_peak_11651	Local OCR		10	64666386	64666387	Duroc_peak_12862	Distal OCR
10	38607150	38607151	Duroc_peak_11652a	Local OCR		10	64734775	64734776	Duroc_peak_12864	Distal OCR
10	38607416	38607417	Duroc_peak_11652b	Local OCR		10	64740408	64740409	Duroc_peak_12865	Distal OCR
10	38623352	38623353	Duroc_peak_11653a	Local OCR		10	64764437	64764438	Duroc_peak_12866	Distal OCR
10	38623550	38623551	Duroc_peak_11653b	Local OCR		10	64803207	64803208	Duroc_peak_12870a	Distal OCR
10	38623716	38623717	Duroc_peak_11653c	Local OCR		10	64803481	64803482	Duroc_peak_12870b	Distal OCR
10	38624833	38624834	Duroc_peak_11654	Local OCR		10	64804108	64804109	Duroc_peak_12870c	Distal OCR
10	38632397	38632398	Duroc_peak_11655	Local OCR		10	64804506	64804507	Duroc_peak_12870d	Distal OCR
10	38643745	38643746	Duroc_peak_11656a	Local OCR		10	64812333	64812334	Duroc_peak_12871a	Distal OCR
10	38644007	38644008	Duroc_peak_11656b	Local OCR		10	64812565	64812566	Duroc_peak_12871b	Distal OCR
10	38661400	38661401	Duroc_peak_11657	Local OCR		10	64812742	64812743	Duroc_peak_12871c	Distal OCR
10	38667345	38667346	Duroc_peak_11658	Local OCR		10	64819226	64819227	Duroc_peak_12872a	Distal OCR
10	38668239	38668240	Duroc_peak_11659	Local OCR		10	64819693	64819694	Duroc_peak_12872b	Distal OCR
10	38675035	38675036	Duroc_peak_11660	Local OCR		10	64828000	64828001	Duroc_peak_12873a	Distal OCR
10	38817832	38817833	Duroc_peak_11663a	Local OCR		10	64828322	64828323	Duroc_peak_12873b	Distal OCR
10	38888622	38888623	Duroc_peak_11664a	Local OCR		10	64828703	64828704	Duroc_peak_12873c	Distal OCR
10	38889094	38889095	Duroc_peak_11664b	Local OCR		10	64837804	64837805	Duroc_peak_12874a	Distal OCR
10	38970487	38970488	Duroc_peak_11667a	Local OCR		10	64838166	64838167	Duroc_peak_12874b	Distal OCR
10	38970800	38970801	Duroc_peak_11667b	Local OCR		10	64838559	64838560	Duroc_peak_12874c	Distal OCR
10	38970986	38970987	Duroc_peak_11667c	Local OCR		10	64847410	64847411	Duroc_peak_12875	Distal OCR
10	38991191	38991192	Duroc_peak_11668	Local OCR		10	64858707	64858708	Duroc_peak_12876	Distal OCR
10	39054431	39054432	Duroc_peak_11669	Local OCR		10	64864072	64864073	Duroc_peak_12877a	Distal OCR
10	39103349	39103350	Duroc_peak_11675	Local OCR		10	64864283	64864284	Duroc_peak_12877b	Distal OCR
10	39117636	39117637	Duroc_peak_11676	Local OCR		10	64864493	64864494	Duroc_peak_12877c	Distal OCR
10	39124256	39124257	Duroc_peak_11677	Local OCR		10	64870587	64870588	Duroc_peak_12878	Distal OCR
10	39137756	39137757	Duroc_peak_11678	Local OCR		10	64908979	64908980	Duroc_peak_12880	Distal OCR
10	39138345	39138346	Duroc_peak_11679a	Local OCR		10	64910768	64910769	Duroc_peak_12881	Distal OCR
10	39138608	39138609	Duroc_peak_11679b	Local OCR		10	65004578	65004579	Duroc_peak_12892a	Distal OCR
10	39148828	39148829	Duroc_peak_11680a	Local OCR		10	65004796	65004797	Duroc_peak_12892b	Distal OCR
10	39149068	39149069	Duroc_peak_11680b	Local OCR		10	65123542	65123543	Duroc_peak_12901a	Distal OCR
10	39170078	39170079	Duroc_peak_11681a	Local OCR		10	65124296	65124297	Duroc_peak_12901b	Distal OCR
10	39170259	39170260	Duroc_peak_11681b	Local OCR		10	65124499	65124500	Duroc_peak_12901c	Distal OCR
10	39170592	39170593	Duroc_peak_11681c	Local OCR		10	65134616	65134617	Duroc_peak_12902	Distal OCR
10	39170897	39170898	Duroc_peak_11681d	Local OCR		10	65267519	65267520	Duroc_peak_12907b	Distal OCR
10	39314168	39314169	Duroc_peak_11684	Local OCR		10	65318057	65318058	Duroc_peak_12914	Distal OCR
10	39409910	39409911	Duroc_peak_11685	Local OCR		10	65320587	65320588	Duroc_peak_12915a	Distal OCR
10	39462821	39462822	Duroc_peak_11686	Local OCR		10	65320773	65320774	Duroc_peak_12915b	Distal OCR
10	39531473	39531474	Duroc_peak_11688a	Local OCR		10	65320942	65320943	Duroc_peak_12915c	Distal OCR
10	39531707	39531708	Duroc_peak_11688b	Local OCR		10	65324733	65324734	Duroc_peak_12916a	Distal OCR
10	39593100	39593101	Duroc_peak_11689	Local OCR		10	65325047	65325048	Duroc_peak_12916b	Distal OCR
10	39607356	39607357	Duroc_peak_11690a	Local OCR		10	65325205	65325206	Duroc_peak_12916c	Distal OCR
10	39607722	39607723	Duroc_peak_11690b	Local OCR		10	65329897	65329898	Duroc_peak_12917a	Distal OCR
10	39636227	39636228	Duroc_peak_11691	Local OCR		10	65330159	65330160	Duroc_peak_12917b	Distal OCR
10	39641254	39641255	Duroc_peak_11692a	Local OCR		10	65338146	65338147	Duroc_peak_12918a	Distal OCR
10	39641475	39641476	Duroc_peak_11692b	Local OCR		10	65338477	65338478	Duroc_peak_12918b	Distal OCR
10	39675028	39675029	Duroc_peak_11693a	Local OCR		10	65341196	65341197	Duroc_peak_12919a	Distal OCR
10	39675401	39675402	Duroc_peak_11693b	Local OCR		10	65341533	65341534	Duroc_peak_12919b	Distal OCR
10	39682518	39682519	Duroc_peak_11694a	Local OCR		10	65341859	65341860	Duroc_peak_12919c	Distal OCR
10	39682797	39682798	Duroc_peak_11694b	Local OCR		10	65356838	65356839	Duroc_peak_12920	Distal OCR
10	39701242	39701243	Duroc_peak_11695a	Local OCR		10	65363578	65363579	Duroc_peak_12921a	Distal OCR
10	39701846	39701847	Duroc_peak_11695b	Local OCR		10	65363729	65363730	Duroc_peak_12921b	Distal OCR
10	39702019	39702020	Duroc_peak_11695c	Local OCR		10	65383396	65383397	Duroc_peak_12924b	Distal OCR
10	39706561	39706562	Duroc_peak_11696	Local OCR		10	65385692	65385693	Duroc_peak_12925a	Distal OCR
10	39725733	39725734	Duroc_peak_11697	Local OCR		10	65385927	65385928	Duroc_peak_12925b	Distal OCR
10	39732381	39732382	Duroc_peak_11698	Local OCR		10	65386377	65386378	Duroc_peak_12925c	Distal OCR
10	39745351	39745352	Duroc_peak_11699a	Local OCR		10	65414614	65414615	Duroc_peak_12926a	Distal OCR
10	39745544	39745545	Duroc_peak_11699b	Local OCR		10	65414982	65414983	Duroc_peak_12926b	Distal OCR
10	39751389	39751390	Duroc_peak_11700a	Local OCR		10	65415312	65415313	Duroc_peak_12926c	Distal OCR
10	39751625	39751626	Duroc_peak_11700b	Local OCR		10	65421045	65421046	Duroc_peak_12927a	Distal OCR
10	39763132	39763133	Duroc_peak_11701	Local OCR		10	65421301	65421302	Duroc_peak_12927b	Distal OCR
10	39764506	39764507	Duroc_peak_11702	Local OCR		10	65461294	65461295	Duroc_peak_12933	Distal OCR
10	39798066	39798067	Duroc_peak_11703a	Local OCR		10	65470728	65470729	Duroc_peak_12934a	Distal OCR
10	39798343	39798344	Duroc_peak_11703b	Local OCR		10	65470912	65470913	Duroc_peak_12934b	Distal OCR
10	39875804	39875805	Duroc_peak_11708b	Local OCR		10	65471803	65471804	Duroc_peak_12935a	Distal OCR
10	39878696	39878697	Duroc_peak_11709	Local OCR		10	65471944	65471945	Duroc_peak_12935b	Distal OCR
10	39885361	39885362	Duroc_peak_11710	Local OCR		10	65536350	65536351	Duroc_peak_12938a	Distal OCR
10	39932299	39932300	Duroc_peak_11711a	Local OCR		10	65536527	65536528	Duroc_peak_12938b	Distal OCR
10	39932602	39932603	Duroc_peak_11711b	Local OCR		10	65539255	65539256	Duroc_peak_12939a	Distal OCR
10	39932856	39932857	Duroc_peak_11711c	Local OCR		10	65539513	65539514	Duroc_peak_12939b	Distal OCR
10	39933286	39933287	Duroc_peak_11711d	Local OCR		10	65545997	65545998	Duroc_peak_12940a	Distal OCR
10	39933553	39933554	Duroc_peak_11711e	Local OCR		10	65546358	65546359	Duroc_peak_12940b	Distal OCR
10	39966333	39966334	Duroc_peak_11712	Local OCR		10	65552266	65552267	Duroc_peak_12941a	Distal OCR
10	39971516	39971517	Duroc_peak_11713	Local OCR		10	65552651	65552652	Duroc_peak_12941b	Distal OCR
10	39985882	39985883	Duroc_peak_11714	Local OCR		10	65555545	65555546	Duroc_peak_12942	Distal OCR
10	40004400	40004401	Duroc_peak_11715	Local OCR		10	65730098	65730099	Duroc_peak_12952a	Distal OCR
10	40052860	40052861	Duroc_peak_11718a	Local OCR		10	65730455	65730456	Duroc_peak_12952b	Distal OCR
10	40053323	40053324	Duroc_peak_11718b	Local OCR		10	65734470	65734471	Duroc_peak_12953a	Distal OCR
10	40573675	40573676	Duroc_peak_11726a	Local OCR		10	65734814	65734815	Duroc_peak_12953b	Distal OCR
10	40573931	40573932	Duroc_peak_11726b	Local OCR		10	65735061	65735062	Duroc_peak_12953c	Distal OCR
10	40720111	40720112	Duroc_peak_11738	Local OCR		10	65736530	65736531	Duroc_peak_12954	Distal OCR
10	40726112	40726113	Duroc_peak_11739	Local OCR		10	65763000	65763001	Duroc_peak_12955	Distal OCR
10	40741576	40741577	Duroc_peak_11740a	Local OCR		10	65770413	65770414	Duroc_peak_12956	Distal OCR
10	40741861	40741862	Duroc_peak_11740b	Local OCR		10	65777702	65777703	Duroc_peak_12957	Distal OCR
10	40742292	40742293	Duroc_peak_11740c	Local OCR		10	65796225	65796226	Duroc_peak_12958	Distal OCR
10	40763915	40763916	Duroc_peak_11742a	Local OCR		10	65797193	65797194	Duroc_peak_12959a	Distal OCR
10	40764395	40764396	Duroc_peak_11742b	Local OCR		10	65797418	65797419	Duroc_peak_12959b	Distal OCR
10	40764647	40764648	Duroc_peak_11742c	Local OCR		10	65802757	65802758	Duroc_peak_12960	Distal OCR
10	40831602	40831603	Duroc_peak_11745a	Local OCR		10	65810551	65810552	Duroc_peak_12961a	Distal OCR
10	40831895	40831896	Duroc_peak_11745b	Local OCR		10	65810732	65810733	Duroc_peak_12961b	Distal OCR
10	40940789	40940790	Duroc_peak_11753	Local OCR		10	65811043	65811044	Duroc_peak_12961c	Distal OCR
10	40947644	40947645	Duroc_peak_11754a	Local OCR		10	65813739	65813740	Duroc_peak_12962	Distal OCR
10	40947932	40947933	Duroc_peak_11754b	Local OCR		10	65816702	65816703	Duroc_peak_12963a	Distal OCR
10	40952351	40952352	Duroc_peak_11755a	Local OCR		10	65816893	65816894	Duroc_peak_12963b	Distal OCR
10	40952740	40952741	Duroc_peak_11755b	Local OCR		10	65817955	65817956	Duroc_peak_12964a	Distal OCR
10	40953071	40953072	Duroc_peak_11755c	Local OCR		10	65818136	65818137	Duroc_peak_12964b	Distal OCR
10	40954038	40954039	Duroc_peak_11756a	Local OCR		10	65824413	65824414	Duroc_peak_12965	Distal OCR
10	40954340	40954341	Duroc_peak_11756b	Local OCR		10	65827668	65827669	Duroc_peak_12966a	Distal OCR
10	40970090	40970091	Duroc_peak_11757	Local OCR		10	65827875	65827876	Duroc_peak_12966b	Distal OCR
10	40973027	40973028	Duroc_peak_11758	Local OCR		10	65831146	65831147	Duroc_peak_12967	Distal OCR
10	40974632	40974633	Duroc_peak_11759	Local OCR		10	65869259	65869260	Duroc_peak_12968	Distal OCR
10	40983440	40983441	Duroc_peak_11760a	Local OCR		10	65885568	65885569	Duroc_peak_12969	Distal OCR
10	40983741	40983742	Duroc_peak_11760b	Local OCR		10	65891956	65891957	Duroc_peak_12970	Distal OCR
10	40984591	40984592	Duroc_peak_11761	Local OCR		10	65913507	65913508	Duroc_peak_12971	Distal OCR
10	40994042	40994043	Duroc_peak_11762	Local OCR		10	65914899	65914900	Duroc_peak_12972a	Distal OCR
10	41092405	41092406	Duroc_peak_11776a	Local OCR		10	65915258	65915259	Duroc_peak_12972b	Distal OCR
10	41093184	41093185	Duroc_peak_11776b	Local OCR		10	65920308	65920309	Duroc_peak_12973a	Distal OCR
10	41117077	41117078	Duroc_peak_11778	Local OCR		10	65920612	65920613	Duroc_peak_12973b	Distal OCR
10	41120601	41120602	Duroc_peak_11779a	Local OCR		10	65923173	65923174	Duroc_peak_12974a	Distal OCR
10	41120808	41120809	Duroc_peak_11779b	Local OCR		10	65923466	65923467	Duroc_peak_12974b	Distal OCR
10	41120994	41120995	Duroc_peak_11779c	Local OCR		10	65927278	65927279	Duroc_peak_12975	Distal OCR
10	41282058	41282059	Duroc_peak_11797a	Local OCR		10	65957773	65957774	Duroc_peak_12976a	Distal OCR
10	41282367	41282368	Duroc_peak_11797b	Local OCR		10	65957967	65957968	Duroc_peak_12976b	Distal OCR
10	41293836	41293837	Duroc_peak_11798	Local OCR		10	65961560	65961561	Duroc_peak_12977	Distal OCR
10	41297463	41297464	Duroc_peak_11799	Local OCR		10	65971915	65971916	Duroc_peak_12978	Distal OCR
10	41298069	41298070	Duroc_peak_11800a	Local OCR		10	65992772	65992773	Duroc_peak_12979a	Distal OCR
10	41298360	41298361	Duroc_peak_11800b	Local OCR		10	65993216	65993217	Duroc_peak_12979b	Distal OCR
10	41305552	41305553	Duroc_peak_11801	Local OCR		10	66050418	66050419	Duroc_peak_12980	Distal OCR
10	41312602	41312603	Duroc_peak_11802	Local OCR		10	66052920	66052921	Duroc_peak_12981a	Distal OCR
10	41319018	41319019	Duroc_peak_11803a	Local OCR		10	66053298	66053299	Duroc_peak_12981b	Distal OCR
10	41319352	41319353	Duroc_peak_11803b	Local OCR		10	66060762	66060763	Duroc_peak_12982a	Distal OCR
10	41319577	41319578	Duroc_peak_11803c	Local OCR		10	66060991	66060992	Duroc_peak_12982b	Distal OCR
10	41337251	41337252	Duroc_peak_11804a	Local OCR		10	66061220	66061221	Duroc_peak_12982c	Distal OCR
10	41337504	41337505	Duroc_peak_11804b	Local OCR		10	66061424	66061425	Duroc_peak_12982d	Distal OCR
10	41351076	41351077	Duroc_peak_11805	Local OCR		10	66067527	66067528	Duroc_peak_12983a	Distal OCR
10	41365476	41365477	Duroc_peak_11806a	Local OCR		10	66067735	66067736	Duroc_peak_12983b	Distal OCR
10	41365677	41365678	Duroc_peak_11806b	Local OCR		10	66069300	66069301	Duroc_peak_12984a	Distal OCR
10	41377979	41377980	Duroc_peak_11807	Local OCR		10	66069901	66069902	Duroc_peak_12984b	Distal OCR
10	41380248	41380249	Duroc_peak_11808a	Local OCR		10	66076121	66076122	Duroc_peak_12985	Distal OCR
10	41380536	41380537	Duroc_peak_11808b	Local OCR		10	66078040	66078041	Duroc_peak_12986	Distal OCR
10	41380743	41380744	Duroc_peak_11808c	Local OCR		10	66083515	66083516	Duroc_peak_12987a	Distal OCR
10	41396021	41396022	Duroc_peak_11809	Local OCR		10	66083744	66083745	Duroc_peak_12987b	Distal OCR
10	41405339	41405340	Duroc_peak_11810a	Local OCR		10	66084099	66084100	Duroc_peak_12987c	Distal OCR
10	41405571	41405572	Duroc_peak_11810b	Local OCR		10	66096612	66096613	Duroc_peak_12988a	Distal OCR
10	41410097	41410098	Duroc_peak_11811	Local OCR		10	66096832	66096833	Duroc_peak_12988b	Distal OCR
10	41419686	41419687	Duroc_peak_11812a	Local OCR		10	66105425	66105426	Duroc_peak_12989	Distal OCR
10	41419946	41419947	Duroc_peak_11812b	Local OCR		10	66111702	66111703	Duroc_peak_12990a	Distal OCR
10	41439984	41439985	Duroc_peak_11813	Local OCR		10	66112188	66112189	Duroc_peak_12990b	Distal OCR
10	41449234	41449235	Duroc_peak_11814	Local OCR		10	66126316	66126317	Duroc_peak_12991	Distal OCR
10	41456360	41456361	Duroc_peak_11815	Local OCR		10	66126760	66126761	Duroc_peak_12992	Distal OCR
10	41521155	41521156	Duroc_peak_11823a	Local OCR		10	66127302	66127303	Duroc_peak_12993a	Distal OCR
10	41521368	41521369	Duroc_peak_11823b	Local OCR		10	66127608	66127609	Duroc_peak_12993b	Distal OCR
10	41521566	41521567	Duroc_peak_11823c	Local OCR		10	66131930	66131931	Duroc_peak_12994	Distal OCR
10	41522204	41522205	Duroc_peak_11824a	Local OCR		10	66133934	66133935	Duroc_peak_12995a	Distal OCR
10	41522455	41522456	Duroc_peak_11824b	Local OCR		10	66134243	66134244	Duroc_peak_12995b	Distal OCR
10	41527687	41527688	Duroc_peak_11825a	Local OCR		10	66136082	66136083	Duroc_peak_12996	Distal OCR
10	41527945	41527946	Duroc_peak_11825b	Local OCR		10	66146733	66146734	Duroc_peak_12997	Distal OCR
10	41540291	41540292	Duroc_peak_11826	Local OCR		10	66149079	66149080	Duroc_peak_12998a	Distal OCR
10	41546617	41546618	Duroc_peak_11827	Local OCR		10	66149542	66149543	Duroc_peak_12998b	Distal OCR
10	41547097	41547098	Duroc_peak_11828	Local OCR		10	66173307	66173308	Duroc_peak_12999a	Distal OCR
10	41578178	41578179	Duroc_peak_11833	Local OCR		10	66173570	66173571	Duroc_peak_12999b	Distal OCR
10	41606483	41606484	Duroc_peak_11836a	Local OCR		10	66182214	66182215	Duroc_peak_13000a	Distal OCR
10	41606795	41606796	Duroc_peak_11836b	Local OCR		10	66182475	66182476	Duroc_peak_13000b	Distal OCR
10	41633363	41633364	Duroc_peak_11837	Local OCR		10	66193482	66193483	Duroc_peak_13001a	Distal OCR
10	41661287	41661288	Duroc_peak_11838	Local OCR		10	66193691	66193692	Duroc_peak_13001b	Distal OCR
10	41665264	41665265	Duroc_peak_11839	Local OCR		10	66197367	66197368	Duroc_peak_13002	Distal OCR
10	41686224	41686225	Duroc_peak_11840	Local OCR		10	66202507	66202508	Duroc_peak_13003	Distal OCR
10	41692954	41692955	Duroc_peak_11841	Local OCR		10	66204206	66204207	Duroc_peak_13004a	Distal OCR
10	41696332	41696333	Duroc_peak_11842a	Local OCR		10	66204530	66204531	Duroc_peak_13004b	Distal OCR
10	41696553	41696554	Duroc_peak_11842b	Local OCR		10	66227139	66227140	Duroc_peak_13005a	Distal OCR
10	41703882	41703883	Duroc_peak_11843a	Local OCR		10	66227467	66227468	Duroc_peak_13005b	Distal OCR
10	41704149	41704150	Duroc_peak_11843b	Local OCR		10	66232202	66232203	Duroc_peak_13006	Distal OCR
10	41704482	41704483	Duroc_peak_11843c	Local OCR		10	66241285	66241286	Duroc_peak_13007	Distal OCR
10	41704672	41704673	Duroc_peak_11843d	Local OCR		10	66243435	66243436	Duroc_peak_13008a	Distal OCR
10	41722396	41722397	Duroc_peak_11844a	Local OCR		10	66243991	66243992	Duroc_peak_13008b	Distal OCR
10	41722651	41722652	Duroc_peak_11844b	Local OCR		10	66247033	66247034	Duroc_peak_13009	Distal OCR
10	41725826	41725827	Duroc_peak_11845a	Local OCR		10	66249213	66249214	Duroc_peak_13010	Distal OCR
10	41726132	41726133	Duroc_peak_11845b	Local OCR		10	66260420	66260421	Duroc_peak_13011	Distal OCR
10	41754311	41754312	Duroc_peak_11846	Local OCR		10	66264693	66264694	Duroc_peak_13012	Distal OCR
10	41755784	41755785	Duroc_peak_11847	Local OCR		10	66274999	66275000	Duroc_peak_13013a	Distal OCR
10	41760323	41760324	Duroc_peak_11848	Local OCR		10	66275275	66275276	Duroc_peak_13013b	Distal OCR
10	41773082	41773083	Duroc_peak_11849a	Local OCR		10	66275546	66275547	Duroc_peak_13013c	Distal OCR
10	41773415	41773416	Duroc_peak_11849b	Local OCR		10	66275944	66275945	Duroc_peak_13013d	Distal OCR
10	41785638	41785639	Duroc_peak_11850	Local OCR		10	66284515	66284516	Duroc_peak_13014	Distal OCR
10	41787270	41787271	Duroc_peak_11851	Local OCR		10	66292527	66292528	Duroc_peak_13015a	Distal OCR
10	41847817	41847818	Duroc_peak_11856	Local OCR		10	66292772	66292773	Duroc_peak_13015b	Distal OCR
10	41853829	41853830	Duroc_peak_11857a	Local OCR		10	66298739	66298740	Duroc_peak_13016	Distal OCR
10	41868911	41868912	Duroc_peak_11859	Local OCR		10	66315741	66315742	Duroc_peak_13017	Distal OCR
10	41869756	41869757	Duroc_peak_11860	Local OCR		10	66316721	66316722	Duroc_peak_13018	Distal OCR
10	41872740	41872741	Duroc_peak_11861	Local OCR		10	66325252	66325253	Duroc_peak_13019	Distal OCR
10	42012359	42012360	Duroc_peak_11871a	Local OCR		10	66370033	66370034	Duroc_peak_13020a	Distal OCR
10	42012732	42012733	Duroc_peak_11871b	Local OCR		10	66370393	66370394	Duroc_peak_13020b	Distal OCR
10	42013083	42013084	Duroc_peak_11871c	Local OCR		10	66377718	66377719	Duroc_peak_13021	Distal OCR
10	42013382	42013383	Duroc_peak_11871d	Local OCR		10	66386973	66386974	Duroc_peak_13022	Distal OCR
10	42014034	42014035	Duroc_peak_11872a	Local OCR		10	66399988	66399989	Duroc_peak_13023a	Distal OCR
10	42014224	42014225	Duroc_peak_11872b	Local OCR		10	66400249	66400250	Duroc_peak_13023b	Distal OCR
10	42043514	42043515	Duroc_peak_11873	Local OCR		10	66403912	66403913	Duroc_peak_13024	Distal OCR
10	42048044	42048045	Duroc_peak_11874	Local OCR		10	66409090	66409091	Duroc_peak_13025a	Distal OCR
10	42054837	42054838	Duroc_peak_11875	Local OCR		10	66409446	66409447	Duroc_peak_13025b	Distal OCR
10	42081960	42081961	Duroc_peak_11876	Local OCR		10	66415283	66415284	Duroc_peak_13026	Distal OCR
10	42083275	42083276	Duroc_peak_11877	Local OCR		10	66434212	66434213	Duroc_peak_13027a	Distal OCR
10	42124704	42124705	Duroc_peak_11878	Local OCR		10	66434673	66434674	Duroc_peak_13027b	Distal OCR
10	42461313	42461314	Duroc_peak_11901	Local OCR		10	66436111	66436112	Duroc_peak_13028	Distal OCR
10	42519466	42519467	Duroc_peak_11902	Local OCR		10	66456914	66456915	Duroc_peak_13029a	Distal OCR
10	42527468	42527469	Duroc_peak_11903	Local OCR		10	66457371	66457372	Duroc_peak_13029b	Distal OCR
10	42548286	42548287	Duroc_peak_11904	Local OCR		10	66457591	66457592	Duroc_peak_13029c	Distal OCR
10	42576463	42576464	Duroc_peak_11905a	Local OCR		10	66465515	66465516	Duroc_peak_13030	Distal OCR
10	42576880	42576881	Duroc_peak_11905b	Local OCR		10	66471945	66471946	Duroc_peak_13031a	Distal OCR
10	42577069	42577070	Duroc_peak_11905c	Local OCR		10	66472303	66472304	Duroc_peak_13031b	Distal OCR
10	42577319	42577320	Duroc_peak_11905d	Local OCR		10	66475150	66475151	Duroc_peak_13032a	Distal OCR
[truncated: 112,276 more rows]

## Sheet: JianLi ATAC
Chromosome	start	end	Peak name	OCR type		Chromosome	start	end	Peak name	OCR type
[truncated: 165,181 more rows]

[truncated: 9 more sheets: LaiWu ATAC, LargeWhite H3K27ac, Duroc H3K27ac, JianLi H3K27ac, LaiWu H3K27ac, LargeWhite H3K4me3, Duroc H3K4me3, JianLi H3K4me3, LaiWu H3K4me3]
