# Supplementary material for: Multi‐Omics Insights Into the Mechanisms of Early Muscle Fiber Difference and Transformation Between Lean‐Type and Chinese Indigenous Pigs
Source: Adv Sci (Weinh). 2026 Apr 17;13(38):e23959. doi: 10.1002/advs.202523959 (PMC13334937; doi:10.1002/advs.202523959)
Supplement: Supplementary file 2 — Supporting File 2: advs75292‐sup‐0002‐TableS1‐S4.zip. [file ADVS-13-e23959-s002.zip › Table S3.xlsx]

## Sheet: LargeWhite Compartment
LargeWhite
chr	start	end	PC1	A/B Compartment
chr1	0	100000	1.36176	A compartment
chr1	100000	200000	1.30188	A compartment
chr1	200000	300000	1.17456	A compartment
chr1	300000	400000	1.24845	A compartment
chr1	400000	500000	1.13904	A compartment
chr1	500000	600000	1.22567	A compartment
chr1	600000	700000	1.0073	A compartment
chr1	700000	800000	0.919195	A compartment
chr1	800000	900000	0.90671	A compartment
chr1	900000	1000000	0.86635	A compartment
chr1	1000000	1100000	0.79801	A compartment
chr1	1100000	1200000	0.866005	A compartment
chr1	1200000	1300000	0.73993	A compartment
chr1	1300000	1400000	0.862175	A compartment
chr1	1400000	1500000	0.967085	A compartment
chr1	1500000	1600000	1.05126	A compartment
chr1	1600000	1700000	1.08824	A compartment
chr1	1700000	1800000	1.06093	A compartment
chr1	1800000	1900000	0.916505	A compartment
chr1	1900000	2000000	0.90378	A compartment
chr1	2000000	2100000	0.961645	A compartment
chr1	2100000	2200000	1.1077	A compartment
chr1	2200000	2300000	0.984705	A compartment
chr1	2300000	2400000	1.18881	A compartment
chr1	2400000	2500000	1.22632	A compartment
chr1	2500000	2600000	1.2484	A compartment
chr1	2600000	2700000	0.86297	A compartment
chr1	2700000	2800000	0.74445	A compartment
chr1	2800000	2900000	0.64923	A compartment
chr1	2900000	3000000	0.68452	A compartment
chr1	3000000	3100000	0.65307	A compartment
chr1	3100000	3200000	0.821575	A compartment
chr1	3200000	3300000	0.56831	A compartment
chr1	3300000	3400000	0.57548	A compartment
chr1	3400000	3500000	0.25498	A compartment
chr1	3500000	3600000	-0.34631	B compartment
chr1	3600000	3700000	-0.119725	B compartment
chr1	3700000	3800000	0.071775	A compartment
chr1	3800000	3900000	0.32062	A compartment
chr1	3900000	4000000	0.03913	A compartment
chr1	4000000	4100000	0.033805	A compartment
chr1	4100000	4200000	0.496735	A compartment
chr1	4200000	4300000	0.81359	A compartment
chr1	4300000	4400000	1.06208	A compartment
chr1	4400000	4500000	1.0881	A compartment
chr1	4500000	4600000	1.06483	A compartment
chr1	4600000	4700000	0.89254	A compartment
chr1	4700000	4800000	1.36311	A compartment
chr1	4800000	4900000	1.70436	A compartment
chr1	4900000	5000000	1.0965	A compartment
chr1	5000000	5100000	0.894775	A compartment
chr1	5100000	5200000	0.28716	A compartment
chr1	5200000	5300000	-0.20035	B compartment
chr1	5300000	5400000	0.012725	A compartment
chr1	5400000	5500000	0.432945	A compartment
chr1	5500000	5600000	0.34808	A compartment
chr1	5600000	5700000	0.1822	A compartment
chr1	5700000	5800000	0.109405	A compartment
chr1	5800000	5900000	0.333705	A compartment
chr1	5900000	6000000	0.34976	A compartment
chr1	6000000	6100000	0.628495	A compartment
chr1	6100000	6200000	0.47404	A compartment
chr1	6200000	6300000	0.14976	A compartment
chr1	6300000	6400000	0.21164	A compartment
chr1	6400000	6500000	0.120985	A compartment
chr1	6500000	6600000	-0.061875	B compartment
chr1	6600000	6700000	0.43594	A compartment
chr1	6700000	6800000	0.952345	A compartment
chr1	6800000	6900000	0.996875	A compartment
chr1	6900000	7000000	1.35697	A compartment
chr1	7000000	7100000	0.82939	A compartment
chr1	7100000	7200000	1.02687	A compartment
chr1	7200000	7300000	0.95543	A compartment
chr1	7300000	7400000	1.09478	A compartment
chr1	7400000	7500000	1.68138	A compartment
chr1	7500000	7600000	1.63932	A compartment
chr1	7600000	7700000	1.67941	A compartment
chr1	7700000	7800000	0.943035	A compartment
chr1	7800000	7900000	0.83634	A compartment
chr1	7900000	8000000	0.60982	A compartment
chr1	8000000	8100000	0.66898	A compartment
chr1	8100000	8200000	0.910715	A compartment
chr1	8200000	8300000	1.2778	A compartment
chr1	8300000	8400000	1.37938	A compartment
chr1	8400000	8500000	1.31086	A compartment
chr1	8500000	8600000	1.27901	A compartment
chr1	8600000	8700000	1.1249	A compartment
chr1	8700000	8800000	1.49758	A compartment
chr1	8800000	8900000	1.40387	A compartment
chr1	8900000	9000000	1.40481	A compartment
chr1	9000000	9100000	1.46992	A compartment
chr1	9100000	9200000	1.53842	A compartment
chr1	9200000	9300000	1.68596	A compartment
chr1	9300000	9400000	1.34857	A compartment
chr1	9400000	9500000	1.25711	A compartment
chr1	9500000	9600000	1.27486	A compartment
chr1	9600000	9700000	1.40939	A compartment
chr1	9700000	9800000	1.11096	A compartment
chr1	9800000	9900000	1.53773	A compartment
chr1	9900000	10000000	1.4704	A compartment
chr1	10000000	10100000	1.53262	A compartment
chr1	10100000	10200000	1.54103	A compartment
chr1	10200000	10300000	1.34434	A compartment
chr1	10300000	10400000	1.08625	A compartment
chr1	10400000	10500000	0.52753	A compartment
chr1	10500000	10600000	-0.00479	B compartment
chr1	10600000	10700000	0.2761	A compartment
chr1	10700000	10800000	0.0237	A compartment
chr1	10800000	10900000	-0.230405	B compartment
chr1	10900000	11000000	-0.65214	B compartment
chr1	11000000	11100000	-0.60459	B compartment
chr1	11100000	11200000	-0.89852	B compartment
chr1	11200000	11300000	-0.54514	B compartment
chr1	11300000	11400000	-0.389585	B compartment
chr1	11400000	11500000	0.092205	A compartment
chr1	11500000	11600000	0.474205	A compartment
chr1	11600000	11700000	0.8247	A compartment
chr1	11700000	11800000	1.04758	A compartment
chr1	11800000	11900000	1.13558	A compartment
chr1	11900000	12000000	1.13644	A compartment
chr1	12000000	12100000	1.38451	A compartment
chr1	12100000	12200000	1.2818	A compartment
chr1	12200000	12300000	0.595215	A compartment
chr1	12300000	12400000	0.91131	A compartment
chr1	12400000	12500000	-0.047015	B compartment
chr1	12500000	12600000	-0.4662	B compartment
chr1	12600000	12700000	-0.583615	B compartment
chr1	12700000	12800000	-1.24432	B compartment
chr1	12800000	12900000	-1.33048	B compartment
chr1	12900000	13000000	-1.23575	B compartment
chr1	13000000	13100000	-1.37349	B compartment
chr1	13100000	13200000	-1.32668	B compartment
chr1	13200000	13300000	-1.31656	B compartment
chr1	13300000	13400000	-0.708545	B compartment
chr1	13400000	13500000	0.18844	A compartment
chr1	13500000	13600000	-0.765715	B compartment
chr1	13600000	13700000	-0.3597	B compartment
chr1	13700000	13800000	-0.24633	B compartment
chr1	13800000	13900000	0.093625	A compartment
chr1	13900000	14000000	1.15477	A compartment
chr1	14000000	14100000	1.45044	A compartment
chr1	14100000	14200000	1.4349	A compartment
chr1	14200000	14300000	0.65774	A compartment
chr1	14300000	14400000	0.16547	A compartment
chr1	14400000	14500000	0.336145	A compartment
chr1	14500000	14600000	-0.18915	B compartment
chr1	14600000	14700000	-0.31556	B compartment
chr1	14700000	14800000	0.56689	A compartment
chr1	14800000	14900000	0.94071	A compartment
chr1	14900000	15000000	0.90715	A compartment
chr1	15000000	15100000	0.944535	A compartment
chr1	15100000	15200000	1.01168	A compartment
chr1	15200000	15300000	0.91784	A compartment
chr1	15300000	15400000	0.86228	A compartment
chr1	15400000	15500000	0.705105	A compartment
chr1	15500000	15600000	0.61149	A compartment
chr1	15600000	15700000	0.79851	A compartment
chr1	15700000	15800000	0.84279	A compartment
chr1	15800000	15900000	0.77906	A compartment
chr1	15900000	16000000	0.814945	A compartment
chr1	16000000	16100000	1.07687	A compartment
chr1	16100000	16200000	1.31008	A compartment
chr1	16200000	16300000	1.81588	A compartment
chr1	16300000	16400000	1.67137	A compartment
chr1	16400000	16500000	1.41592	A compartment
chr1	16500000	16600000	1.4245	A compartment
chr1	16600000	16700000	1.43982	A compartment
chr1	16700000	16800000	1.11335	A compartment
chr1	16800000	16900000	1.1581	A compartment
chr1	16900000	17000000	1.06898	A compartment
chr1	17000000	17100000	1.18925	A compartment
chr1	17100000	17200000	0.9377	A compartment
chr1	17200000	17300000	0.98638	A compartment
chr1	17300000	17400000	1.15248	A compartment
chr1	17400000	17500000	1.36309	A compartment
chr1	17500000	17600000	1.08718	A compartment
chr1	17600000	17700000	0.697185	A compartment
chr1	17700000	17800000	0.02522	A compartment
chr1	17800000	17900000	-0.134265	B compartment
chr1	17900000	18000000	0.024755	A compartment
chr1	18000000	18100000	-0.359005	B compartment
chr1	18100000	18200000	-0.363225	B compartment
chr1	18200000	18300000	0.005625	A compartment
chr1	18300000	18400000	0.00727	A compartment
chr1	18400000	18500000	0.15237	A compartment
chr1	18500000	18600000	-0.15789	B compartment
chr1	18600000	18700000	-0.939965	B compartment
chr1	18700000	18800000	-0.945065	B compartment
chr1	18800000	18900000	-0.61749	B compartment
chr1	18900000	19000000	-0.74596	B compartment
chr1	19000000	19100000	-0.49713	B compartment
chr1	19100000	19200000	-0.888865	B compartment
chr1	19200000	19300000	-1.21549	B compartment
chr1	19300000	19400000	-1.422	B compartment
chr1	19400000	19500000	-1.25989	B compartment
chr1	19500000	19600000	-0.83914	B compartment
chr1	19600000	19700000	0.606855	A compartment
chr1	19700000	19800000	0.960835	A compartment
chr1	19800000	19900000	0.57709	A compartment
chr1	19900000	20000000	0.018505	A compartment
chr1	20000000	20100000	-0.345835	B compartment
chr1	20100000	20200000	-0.50545	B compartment
chr1	20200000	20300000	-0.07085	B compartment
chr1	20300000	20400000	0.092255	A compartment
chr1	20400000	20500000	0.466955	A compartment
chr1	20500000	20600000	0.78987	A compartment
chr1	20600000	20700000	0.751655	A compartment
chr1	20700000	20800000	0.497855	A compartment
chr1	20800000	20900000	0.568955	A compartment
chr1	20900000	21000000	1.07567	A compartment
chr1	21000000	21100000	1.01225	A compartment
chr1	21100000	21200000	0.806535	A compartment
chr1	21200000	21300000	0.59364	A compartment
chr1	21300000	21400000	0.608975	A compartment
chr1	21400000	21500000	0.846505	A compartment
chr1	21500000	21600000	1.07373	A compartment
chr1	21600000	21700000	0.640445	A compartment
chr1	21700000	21800000	0.77686	A compartment
chr1	21800000	21900000	0.884445	A compartment
chr1	21900000	22000000	0.867975	A compartment
chr1	22000000	22100000	1.20444	A compartment
chr1	22100000	22200000	1.05661	A compartment
chr1	22200000	22300000	1.52479	A compartment
chr1	22300000	22400000	1.507	A compartment
chr1	22400000	22500000	1.23477	A compartment
chr1	22500000	22600000	0.44955	A compartment
chr1	22600000	22700000	0.05388	A compartment
chr1	22700000	22800000	0.12575	A compartment
chr1	22800000	22900000	0.044245	A compartment
chr1	22900000	23000000	-0.310685	B compartment
chr1	23000000	23100000	-1.29156	B compartment
chr1	23100000	23200000	-1.09011	B compartment
chr1	23200000	23300000	-1.19345	B compartment
chr1	23300000	23400000	-0.860545	B compartment
chr1	23400000	23500000	-0.68467	B compartment
chr1	23500000	23600000	-0.75594	B compartment
chr1	23600000	23700000	-0.558285	B compartment
chr1	23700000	23800000	-0.34562	B compartment
chr1	23800000	23900000	-0.282485	B compartment
chr1	23900000	24000000	-0.067435	B compartment
chr1	24000000	24100000	-0.096185	B compartment
chr1	24100000	24200000	0.168415	A compartment
chr1	24200000	24300000	0.149775	A compartment
chr1	24300000	24400000	0.683275	A compartment
chr1	24400000	24500000	0.41366	A compartment
chr1	24500000	24600000	0.48879	A compartment
chr1	24600000	24700000	0.4226	A compartment
chr1	24700000	24800000	0.456925	A compartment
chr1	24800000	24900000	0.28661	A compartment
chr1	24900000	25000000	0.486955	A compartment
chr1	25000000	25100000	0.34354	A compartment
chr1	25100000	25200000	0.571255	A compartment
chr1	25200000	25300000	0.91525	A compartment
chr1	25300000	25400000	0.737705	A compartment
chr1	25400000	25500000	0.396065	A compartment
chr1	25500000	25600000	0.155745	A compartment
chr1	25600000	25700000	0.168165	A compartment
chr1	25700000	25800000	-0.00125	B compartment
chr1	25800000	25900000	0.3079	A compartment
chr1	25900000	26000000	0.03495	A compartment
chr1	26000000	26100000	-0.29533	B compartment
chr1	26100000	26200000	0.251865	A compartment
chr1	26200000	26300000	0.409985	A compartment
chr1	26300000	26400000	-0.116835	B compartment
chr1	26400000	26500000	0.72564	A compartment
chr1	26500000	26600000	0.53094	A compartment
chr1	26600000	26700000	0.48504	A compartment
chr1	26700000	26800000	-0.09003	B compartment
chr1	26800000	26900000	-0.24702	B compartment
chr1	26900000	27000000	0.516025	A compartment
chr1	27000000	27100000	0.96361	A compartment
chr1	27100000	27200000	0.114135	A compartment
chr1	27200000	27300000	0.12439	A compartment
chr1	27300000	27400000	0.776415	A compartment
chr1	27400000	27500000	0.860755	A compartment
chr1	27500000	27600000	0.846835	A compartment
chr1	27600000	27700000	0.33602	A compartment
chr1	27700000	27800000	0.15847	A compartment
chr1	27800000	27900000	0.905415	A compartment
chr1	27900000	28000000	1.36335	A compartment
chr1	28000000	28100000	1.44682	A compartment
chr1	28100000	28200000	1.33623	A compartment
chr1	28200000	28300000	1.49923	A compartment
chr1	28300000	28400000	1.36349	A compartment
chr1	28400000	28500000	1.09407	A compartment
chr1	28500000	28600000	1.04151	A compartment
chr1	28600000	28700000	0.360555	A compartment
chr1	28700000	28800000	0.060075	A compartment
chr1	28800000	28900000	0.07829	A compartment
chr1	28900000	29000000	0.327755	A compartment
chr1	29000000	29100000	0.76578	A compartment
chr1	29100000	29200000	0.63518	A compartment
chr1	29200000	29300000	0.79747	A compartment
chr1	29300000	29400000	0.87052	A compartment
chr1	29400000	29500000	0.694005	A compartment
chr1	29500000	29600000	0.62376	A compartment
chr1	29600000	29700000	0.7578	A compartment
chr1	29700000	29800000	0.895385	A compartment
chr1	29800000	29900000	0.757835	A compartment
chr1	29900000	30000000	0.542945	A compartment
chr1	30000000	30100000	-0.403425	B compartment
chr1	30100000	30200000	-0.32395	B compartment
chr1	30200000	30300000	0.84431	A compartment
chr1	30300000	30400000	1.12502	A compartment
chr1	30400000	30500000	1.15168	A compartment
chr1	30500000	30600000	1.21173	A compartment
chr1	30600000	30700000	1.04125	A compartment
chr1	30700000	30800000	1.14115	A compartment
chr1	30800000	30900000	0.66921	A compartment
chr1	30900000	31000000	0.604685	A compartment
chr1	31000000	31100000	-0.317415	B compartment
chr1	31100000	31200000	-0.046875	B compartment
chr1	31200000	31300000	0.29371	A compartment
chr1	31300000	31400000	0.163025	A compartment
chr1	31400000	31500000	0.03349	A compartment
chr1	31500000	31600000	0.425005	A compartment
chr1	31600000	31700000	0.357975	A compartment
chr1	31700000	31800000	0.42484	A compartment
chr1	31800000	31900000	0.45604	A compartment
chr1	31900000	32000000	0.488905	A compartment
chr1	32000000	32100000	0.18691	A compartment
chr1	32100000	32200000	0.258955	A compartment
chr1	32200000	32300000	0.55897	A compartment
chr1	32300000	32400000	0.90411	A compartment
chr1	32400000	32500000	1.36313	A compartment
chr1	32500000	32600000	1.13697	A compartment
chr1	32600000	32700000	0.146875	A compartment
chr1	32700000	32800000	-0.218165	B compartment
chr1	32800000	32900000	-0.51535	B compartment
chr1	32900000	33000000	-0.489775	B compartment
chr1	33000000	33100000	-0.373245	B compartment
chr1	33100000	33200000	-0.409465	B compartment
chr1	33200000	33300000	0.167475	A compartment
chr1	33300000	33400000	0.081225	A compartment
chr1	33400000	33500000	-0.012365	B compartment
chr1	33500000	33600000	0.90989	A compartment
chr1	33600000	33700000	0.99474	A compartment
chr1	33700000	33800000	0.779585	A compartment
chr1	33800000	33900000	0.534755	A compartment
chr1	33900000	34000000	0.669005	A compartment
chr1	34000000	34100000	0.989455	A compartment
chr1	34100000	34200000	1.11038	A compartment
chr1	34200000	34300000	0.883135	A compartment
chr1	34300000	34400000	1.01635	A compartment
chr1	34400000	34500000	0.476395	A compartment
chr1	34500000	34600000	-0.141475	B compartment
chr1	34600000	34700000	0.091815	A compartment
chr1	34700000	34800000	0.82473	A compartment
chr1	34800000	34900000	0.534815	A compartment
chr1	34900000	35000000	0.45157	A compartment
chr1	35000000	35100000	0.37978	A compartment
chr1	35100000	35200000	0.529755	A compartment
chr1	35200000	35300000	-0.10516	B compartment
chr1	35300000	35400000	-0.76221	B compartment
chr1	35400000	35500000	-0.893055	B compartment
chr1	35500000	35600000	-0.630265	B compartment
chr1	35600000	35700000	-0.430115	B compartment
chr1	35700000	35800000	0.44236	A compartment
chr1	35800000	35900000	0.46668	A compartment
chr1	35900000	36000000	0.4271	A compartment
chr1	36000000	36100000	-0.394245	B compartment
chr1	36100000	36200000	-0.809005	B compartment
chr1	36200000	36300000	-0.6076	B compartment
chr1	36300000	36400000	-0.6219	B compartment
chr1	36400000	36500000	-0.74638	B compartment
chr1	36500000	36600000	-0.8632	B compartment
chr1	36600000	36700000	-0.547405	B compartment
chr1	36700000	36800000	-0.749425	B compartment
chr1	36800000	36900000	-0.866005	B compartment
chr1	36900000	37000000	0.133125	A compartment
chr1	37000000	37100000	0.846265	A compartment
chr1	37100000	37200000	0.866605	A compartment
chr1	37200000	37300000	0.08768	A compartment
chr1	37300000	37400000	-0.51778	B compartment
chr1	37400000	37500000	-0.50436	B compartment
chr1	37500000	37600000	-0.05273	B compartment
chr1	37600000	37700000	0.4339	A compartment
chr1	37700000	37800000	0.6343	A compartment
chr1	37800000	37900000	1.26771	A compartment
chr1	37900000	38000000	0.768045	A compartment
chr1	38000000	38100000	-0.485285	B compartment
chr1	38100000	38200000	-0.93473	B compartment
chr1	38200000	38300000	-1.07468	B compartment
chr1	38300000	38400000	-1.28531	B compartment
chr1	38400000	38500000	-1.1631	B compartment
chr1	38500000	38600000	-1.2387	B compartment
chr1	38600000	38700000	-1.28313	B compartment
chr1	38700000	38800000	-1.03587	B compartment
chr1	38800000	38900000	-0.77317	B compartment
chr1	38900000	39000000	-0.49731	B compartment
chr1	39000000	39100000	0.081595	A compartment
chr1	39100000	39200000	0.72277	A compartment
chr1	39200000	39300000	1.11322	A compartment
chr1	39300000	39400000	1.1444	A compartment
chr1	39400000	39500000	0.831695	A compartment
chr1	39500000	39600000	0.41181	A compartment
chr1	39600000	39700000	-0.70713	B compartment
chr1	39700000	39800000	-0.862875	B compartment
chr1	39800000	39900000	0.04336	A compartment
chr1	39900000	40000000	-0.308145	B compartment
chr1	40000000	40100000	-0.023195	B compartment
chr1	40100000	40200000	0.909975	A compartment
chr1	40200000	40300000	-0.590195	B compartment
chr1	40300000	40400000	-0.516435	B compartment
chr1	40400000	40500000	-0.389845	B compartment
chr1	40500000	40600000	-0.373425	B compartment
chr1	40600000	40700000	-0.127225	B compartment
chr1	40700000	40800000	0.040865	A compartment
chr1	40800000	40900000	-0.072365	B compartment
chr1	40900000	41000000	-0.09707	B compartment
chr1	41000000	41100000	-0.18992	B compartment
chr1	41100000	41200000	-0.48027	B compartment
chr1	41200000	41300000	-0.703395	B compartment
chr1	41300000	41400000	-1.04697	B compartment
chr1	41400000	41500000	-1.24898	B compartment
chr1	41500000	41600000	-1.46244	B compartment
chr1	41600000	41700000	-1.44576	B compartment
chr1	41700000	41800000	-1.36142	B compartment
chr1	41800000	41900000	-1.43425	B compartment
chr1	41900000	42000000	-1.46575	B compartment
chr1	42000000	42100000	-1.36989	B compartment
chr1	42100000	42200000	-1.3836	B compartment
chr1	42200000	42300000	-1.34011	B compartment
chr1	42300000	42400000	-1.3672	B compartment
chr1	42400000	42500000	-1.13368	B compartment
chr1	42500000	42600000	-0.79413	B compartment
chr1	42600000	42700000	-0.47381	B compartment
chr1	42700000	42800000	0.11655	A compartment
chr1	42800000	42900000	-0.16726	B compartment
chr1	42900000	43000000	-0.37932	B compartment
chr1	43000000	43100000	-0.5945	B compartment
chr1	43100000	43200000	0.500315	A compartment
chr1	43200000	43300000	1.27671	A compartment
chr1	43300000	43400000	1.75148	A compartment
chr1	43400000	43500000	1.55902	A compartment
chr1	43500000	43600000	1.30584	A compartment
chr1	43600000	43700000	0.97174	A compartment
chr1	43700000	43800000	-0.11993	B compartment
chr1	43800000	43900000	-0.67932	B compartment
chr1	43900000	44000000	-0.8824	B compartment
chr1	44000000	44100000	-0.583305	B compartment
chr1	44100000	44200000	0.130275	A compartment
chr1	44200000	44300000	0.820435	A compartment
chr1	44300000	44400000	0.993165	A compartment
chr1	44400000	44500000	0.70145	A compartment
chr1	44500000	44600000	1.28327	A compartment
chr1	44600000	44700000	1.13486	A compartment
chr1	44700000	44800000	0.364745	A compartment
chr1	44800000	44900000	0.080665	A compartment
chr1	44900000	45000000	0.55082	A compartment
chr1	45000000	45100000	-0.07458	B compartment
chr1	45100000	45200000	1.05012	A compartment
chr1	45200000	45300000	1.12647	A compartment
chr1	45300000	45400000	0.136005	A compartment
chr1	45400000	45500000	-0.52366	B compartment
chr1	45500000	45600000	-0.900985	B compartment
chr1	45600000	45700000	-0.9675	B compartment
chr1	45700000	45800000	-0.958875	B compartment
chr1	45800000	45900000	-0.841355	B compartment
chr1	45900000	46000000	-0.91525	B compartment
chr1	46000000	46100000	-0.968235	B compartment
chr1	46100000	46200000	-0.94486	B compartment
chr1	46200000	46300000	-0.786265	B compartment
chr1	46300000	46400000	-0.46914	B compartment
chr1	46400000	46500000	-0.87817	B compartment
chr1	46500000	46600000	-0.91223	B compartment
chr1	46600000	46700000	-0.566615	B compartment
chr1	46700000	46800000	-0.52249	B compartment
chr1	46800000	46900000	-0.686205	B compartment
chr1	46900000	47000000	-0.806235	B compartment
chr1	47000000	47100000	-1.10623	B compartment
chr1	47100000	47200000	-1.28729	B compartment
chr1	47200000	47300000	-0.978615	B compartment
chr1	47300000	47400000	-1.07689	B compartment
chr1	47400000	47500000	-1.0463	B compartment
chr1	47500000	47600000	-1.30632	B compartment
chr1	47600000	47700000	-0.988805	B compartment
chr1	47700000	47800000	-1.08392	B compartment
chr1	47800000	47900000	-1.1675	B compartment
chr1	47900000	48000000	-1.08452	B compartment
chr1	48000000	48100000	-1.04337	B compartment
chr1	48100000	48200000	-1.16566	B compartment
chr1	48200000	48300000	-1.07285	B compartment
chr1	48300000	48400000	-1.00447	B compartment
chr1	48400000	48500000	-0.93754	B compartment
chr1	48500000	48600000	-1.23426	B compartment
chr1	48600000	48700000	-1.31792	B compartment
chr1	48700000	48800000	-1.28209	B compartment
chr1	48800000	48900000	-0.926415	B compartment
chr1	48900000	49000000	-0.79732	B compartment
chr1	49000000	49100000	-1.00476	B compartment
chr1	49100000	49200000	-1.40155	B compartment
chr1	49200000	49300000	-1.29201	B compartment
chr1	49300000	49400000	-1.46876	B compartment
chr1	49400000	49500000	-1.29241	B compartment
chr1	49500000	49600000	-1.25151	B compartment
chr1	49600000	49700000	-0.926485	B compartment
chr1	49700000	49800000	-1.10409	B compartment
chr1	49800000	49900000	-0.673305	B compartment
chr1	49900000	50000000	0.597085	A compartment
chr1	50000000	50100000	0.39907	A compartment
chr1	50100000	50200000	0.308795	A compartment
chr1	50200000	50300000	0.19487	A compartment
chr1	50300000	50400000	-0.420385	B compartment
chr1	50400000	50500000	-0.73028	B compartment
chr1	50500000	50600000	-0.13591	B compartment
chr1	50600000	50700000	0.24357	A compartment
chr1	50700000	50800000	0.50015	A compartment
chr1	50800000	50900000	0.546005	A compartment
chr1	50900000	51000000	0.21402	A compartment
chr1	51000000	51100000	-0.438355	B compartment
chr1	51100000	51200000	-0.51719	B compartment
chr1	51200000	51300000	-0.353115	B compartment
chr1	51300000	51400000	0.72638	A compartment
chr1	51400000	51500000	0.786035	A compartment
chr1	51500000	51600000	-0.111305	B compartment
chr1	51600000	51700000	-0.73709	B compartment
chr1	51700000	51800000	-1.10359	B compartment
chr1	51800000	51900000	-0.996345	B compartment
chr1	51900000	52000000	-1.1788	B compartment
chr1	52000000	52100000	-0.98412	B compartment
chr1	52100000	52200000	-1.17202	B compartment
chr1	52200000	52300000	-0.862165	B compartment
chr1	52300000	52400000	-0.797785	B compartment
chr1	52400000	52500000	0.2799	A compartment
chr1	52500000	52600000	0.82893	A compartment
chr1	52600000	52700000	0.53303	A compartment
chr1	52700000	52800000	0.45984	A compartment
chr1	52800000	52900000	0.453175	A compartment
chr1	52900000	53000000	0.23448	A compartment
chr1	53000000	53100000	-0.32982	B compartment
chr1	53100000	53200000	0.470105	A compartment
chr1	53200000	53300000	0.331455	A compartment
chr1	53300000	53400000	0.102115	A compartment
chr1	53400000	53500000	0.296805	A compartment
chr1	53500000	53600000	0.02972	A compartment
chr1	53600000	53700000	-0.77817	B compartment
chr1	53700000	53800000	-0.61977	B compartment
chr1	53800000	53900000	-0.16122	B compartment
chr1	53900000	54000000	-0.39365	B compartment
chr1	54000000	54100000	-0.112125	B compartment
chr1	54100000	54200000	-0.1986	B compartment
chr1	54200000	54300000	0.42918	A compartment
chr1	54300000	54400000	0.146905	A compartment
chr1	54400000	54500000	0.87332	A compartment
chr1	54500000	54600000	1.53283	A compartment
chr1	54600000	54700000	0.63119	A compartment
chr1	54700000	54800000	-0.701395	B compartment
chr1	54800000	54900000	-0.86804	B compartment
chr1	54900000	55000000	-1.09731	B compartment
chr1	55000000	55100000	-1.12162	B compartment
chr1	55100000	55200000	-1.25279	B compartment
chr1	55200000	55300000	-1.32824	B compartment
chr1	55300000	55400000	-1.02466	B compartment
chr1	55400000	55500000	-0.735315	B compartment
chr1	55500000	55600000	-0.140785	B compartment
chr1	55600000	55700000	0.963685	A compartment
chr1	55700000	55800000	0.49581	A compartment
chr1	55800000	55900000	0.72593	A compartment
chr1	55900000	56000000	0.991605	A compartment
chr1	56000000	56100000	1.27565	A compartment
chr1	56100000	56200000	0.5266	A compartment
chr1	56200000	56300000	0.150485	A compartment
chr1	56300000	56400000	-0.250425	B compartment
chr1	56400000	56500000	-0.479905	B compartment
chr1	56500000	56600000	-0.838405	B compartment
chr1	56600000	56700000	-0.73931	B compartment
chr1	56700000	56800000	-0.252345	B compartment
chr1	56800000	56900000	0.357475	A compartment
chr1	56900000	57000000	0.51367	A compartment
chr1	57000000	57100000	1.35458	A compartment
chr1	57100000	57200000	1.80637	A compartment
chr1	57200000	57300000	1.21303	A compartment
chr1	57300000	57400000	1.49825	A compartment
chr1	57400000	57500000	1.23169	A compartment
chr1	57500000	57600000	1.261	A compartment
chr1	57600000	57700000	1.32397	A compartment
chr1	57700000	57800000	1.14688	A compartment
chr1	57800000	57900000	1.2348	A compartment
chr1	57900000	58000000	1.41755	A compartment
chr1	58000000	58100000	1.38838	A compartment
chr1	58100000	58200000	1.36681	A compartment
chr1	58200000	58300000	1.59504	A compartment
chr1	58300000	58400000	1.25353	A compartment
chr1	58400000	58500000	1.00683	A compartment
chr1	58500000	58600000	0.70821	A compartment
chr1	58600000	58700000	-0.418035	B compartment
chr1	58700000	58800000	-0.514735	B compartment
chr1	58800000	58900000	-0.639905	B compartment
chr1	58900000	59000000	-0.62271	B compartment
chr1	59000000	59100000	-0.46586	B compartment
chr1	59100000	59200000	-0.632085	B compartment
chr1	59200000	59300000	-0.55508	B compartment
chr1	59300000	59400000	-0.588605	B compartment
chr1	59400000	59500000	-0.722105	B compartment
chr1	59500000	59600000	-0.59869	B compartment
chr1	59600000	59700000	-0.532125	B compartment
chr1	59700000	59800000	-0.832165	B compartment
chr1	59800000	59900000	-0.8479	B compartment
chr1	59900000	60000000	-1.23385	B compartment
chr1	60000000	60100000	-1.24532	B compartment
chr1	60100000	60200000	-1.21442	B compartment
chr1	60200000	60300000	-1.00046	B compartment
chr1	60300000	60400000	-1.31564	B compartment
chr1	60400000	60500000	-1.20156	B compartment
chr1	60500000	60600000	-1.02157	B compartment
chr1	60600000	60700000	-0.738845	B compartment
chr1	60700000	60800000	-0.829695	B compartment
chr1	60800000	60900000	-0.764235	B compartment
chr1	60900000	61000000	-0.350375	B compartment
chr1	61000000	61100000	-1.04586	B compartment
chr1	61100000	61200000	-0.97098	B compartment
chr1	61200000	61300000	-1.10159	B compartment
chr1	61300000	61400000	-1.48039	B compartment
chr1	61400000	61500000	-1.53421	B compartment
chr1	61500000	61600000	-1.49058	B compartment
chr1	61600000	61700000	-1.46195	B compartment
chr1	61700000	61800000	-1.5428	B compartment
chr1	61800000	61900000	-1.59247	B compartment
chr1	61900000	62000000	-1.70121	B compartment
chr1	62000000	62100000	-1.63478	B compartment
chr1	62100000	62200000	-1.58999	B compartment
chr1	62200000	62300000	-1.67552	B compartment
chr1	62300000	62400000	-1.5232	B compartment
chr1	62400000	62500000	-1.02337	B compartment
chr1	62500000	62600000	-0.90172	B compartment
chr1	62600000	62700000	-1.09977	B compartment
chr1	62700000	62800000	-1.17643	B compartment
chr1	62800000	62900000	-0.543775	B compartment
chr1	62900000	63000000	-0.535655	B compartment
chr1	63000000	63100000	-1.26215	B compartment
chr1	63100000	63200000	-1.51121	B compartment
chr1	63200000	63300000	-1.433	B compartment
chr1	63300000	63400000	-1.4873	B compartment
chr1	63400000	63500000	-1.05797	B compartment
chr1	63500000	63600000	-0.92729	B compartment
chr1	63600000	63700000	0.50251	A compartment
chr1	63700000	63800000	-0.28137	B compartment
chr1	63800000	63900000	-0.57032	B compartment
chr1	63900000	64000000	-0.18709	B compartment
chr1	64000000	64100000	0.16794	A compartment
chr1	64100000	64200000	-0.24652	B compartment
chr1	64200000	64300000	-0.66482	B compartment
chr1	64300000	64400000	-0.44831	B compartment
chr1	64400000	64500000	-0.212795	B compartment
chr1	64500000	64600000	-0.884705	B compartment
chr1	64600000	64700000	-1.08363	B compartment
chr1	64700000	64800000	-1.27414	B compartment
chr1	64800000	64900000	-1.29553	B compartment
chr1	64900000	65000000	-1.30441	B compartment
chr1	65000000	65100000	-1.293	B compartment
chr1	65100000	65200000	-1.09089	B compartment
chr1	65200000	65300000	-1.08264	B compartment
chr1	65300000	65400000	-1.24974	B compartment
chr1	65400000	65500000	-1.24067	B compartment
chr1	65500000	65600000	-0.97241	B compartment
chr1	65600000	65700000	-0.88765	B compartment
chr1	65700000	65800000	-0.758905	B compartment
chr1	65800000	65900000	0.632565	A compartment
chr1	65900000	66000000	0.822605	A compartment
chr1	66000000	66100000	0.3432	A compartment
chr1	66100000	66200000	-0.21653	B compartment
chr1	66200000	66300000	0.474695	A compartment
chr1	66300000	66400000	1.43869	A compartment
chr1	66400000	66500000	1.12736	A compartment
chr1	66500000	66600000	0.26747	A compartment
chr1	66600000	66700000	-0.60065	B compartment
chr1	66700000	66800000	-0.62418	B compartment
chr1	66800000	66900000	-0.385595	B compartment
chr1	66900000	67000000	0.20574	A compartment
chr1	67000000	67100000	-0.090725	B compartment
chr1	67100000	67200000	-0.25623	B compartment
chr1	67200000	67300000	0.53297	A compartment
chr1	67300000	67400000	0.26044	A compartment
chr1	67400000	67500000	0.2781	A compartment
chr1	67500000	67600000	0.47708	A compartment
chr1	67600000	67700000	0.32812	A compartment
chr1	67700000	67800000	-0.85847	B compartment
chr1	67800000	67900000	-0.691755	B compartment
chr1	67900000	68000000	-0.54945	B compartment
chr1	68000000	68100000	-0.452545	B compartment
chr1	68100000	68200000	-0.570155	B compartment
chr1	68200000	68300000	-0.585125	B compartment
chr1	68300000	68400000	-0.3659	B compartment
chr1	68400000	68500000	-0.735845	B compartment
chr1	68500000	68600000	-0.644615	B compartment
chr1	68600000	68700000	-0.704115	B compartment
chr1	68700000	68800000	-0.76874	B compartment
chr1	68800000	68900000	-0.80758	B compartment
chr1	68900000	69000000	-1.03622	B compartment
chr1	69000000	69100000	-1.16359	B compartment
chr1	69100000	69200000	-1.41264	B compartment
chr1	69200000	69300000	-1.40629	B compartment
chr1	69300000	69400000	-1.15976	B compartment
chr1	69400000	69500000	-1.11045	B compartment
chr1	69500000	69600000	-1.31612	B compartment
chr1	69600000	69700000	-1.25358	B compartment
chr1	69700000	69800000	-1.49384	B compartment
chr1	69800000	69900000	-1.5628	B compartment
chr1	69900000	70000000	-1.49955	B compartment
chr1	70000000	70100000	-1.31231	B compartment
chr1	70100000	70200000	-1.00724	B compartment
chr1	70200000	70300000	-1.39115	B compartment
chr1	70300000	70400000	-1.62172	B compartment
chr1	70400000	70500000	-1.68319	B compartment
chr1	70500000	70600000	-1.50911	B compartment
chr1	70600000	70700000	-1.51754	B compartment
chr1	70700000	70800000	-1.43969	B compartment
chr1	70800000	70900000	-1.24489	B compartment
chr1	70900000	71000000	-0.5788	B compartment
chr1	71000000	71100000	0.05791	A compartment
chr1	71100000	71200000	-0.390635	B compartment
chr1	71200000	71300000	-0.82012	B compartment
chr1	71300000	71400000	0.926325	A compartment
chr1	71400000	71500000	0.84352	A compartment
chr1	71500000	71600000	0.812675	A compartment
chr1	71600000	71700000	0.654015	A compartment
chr1	71700000	71800000	-0.02816	B compartment
chr1	71800000	71900000	-0.27581	B compartment
chr1	71900000	72000000	-0.03304	B compartment
chr1	72000000	72100000	0.65106	A compartment
chr1	72100000	72200000	0.5234	A compartment
chr1	72200000	72300000	0.352355	A compartment
chr1	72300000	72400000	0.302415	A compartment
chr1	72400000	72500000	0.437505	A compartment
chr1	72500000	72600000	-0.137275	B compartment
chr1	72600000	72700000	-0.23764	B compartment
chr1	72700000	72800000	0.09568	A compartment
chr1	72800000	72900000	0.139465	A compartment
chr1	72900000	73000000	-0.803225	B compartment
chr1	73000000	73100000	-0.989505	B compartment
chr1	73100000	73200000	0.341745	A compartment
chr1	73200000	73300000	0.764165	A compartment
chr1	73300000	73400000	0.534865	A compartment
chr1	73400000	73500000	0.6165	A compartment
chr1	73500000	73600000	1.19399	A compartment
chr1	73600000	73700000	1.0694	A compartment
chr1	73700000	73800000	0.792145	A compartment
chr1	73800000	73900000	0.758395	A compartment
chr1	73900000	74000000	0.672695	A compartment
chr1	74000000	74100000	1.13476	A compartment
chr1	74100000	74200000	0.76988	A compartment
chr1	74200000	74300000	0.79582	A compartment
chr1	74300000	74400000	1.51521	A compartment
chr1	74400000	74500000	0.936825	A compartment
chr1	74500000	74600000	0.98108	A compartment
chr1	74600000	74700000	1.8321	A compartment
chr1	74700000	74800000	1.77484	A compartment
chr1	74800000	74900000	1.47964	A compartment
chr1	74900000	75000000	1.2991	A compartment
chr1	75000000	75100000	1.72748	A compartment
chr1	75100000	75200000	1.71798	A compartment
chr1	75200000	75300000	1.24037	A compartment
chr1	75300000	75400000	1.31181	A compartment
chr1	75400000	75500000	1.35776	A compartment
chr1	75500000	75600000	1.36058	A compartment
chr1	75600000	75700000	0.608	A compartment
chr1	75700000	75800000	0.477155	A compartment
chr1	75800000	75900000	-0.052405	B compartment
chr1	75900000	76000000	-0.351625	B compartment
chr1	76000000	76100000	-0.503745	B compartment
chr1	76100000	76200000	0.315985	A compartment
chr1	76200000	76300000	0.327885	A compartment
chr1	76300000	76400000	0.42895	A compartment
chr1	76400000	76500000	0.396235	A compartment
chr1	76500000	76600000	0.620875	A compartment
chr1	76600000	76700000	0.970825	A compartment
chr1	76700000	76800000	1.25584	A compartment
chr1	76800000	76900000	1.24368	A compartment
chr1	76900000	77000000	1.48981	A compartment
chr1	77000000	77100000	1.60845	A compartment
chr1	77100000	77200000	1.74069	A compartment
chr1	77200000	77300000	1.61993	A compartment
chr1	77300000	77400000	1.6857	A compartment
chr1	77400000	77500000	1.81902	A compartment
chr1	77500000	77600000	1.7633	A compartment
chr1	77600000	77700000	1.62685	A compartment
chr1	77700000	77800000	1.52835	A compartment
chr1	77800000	77900000	1.22602	A compartment
chr1	77900000	78000000	1.28527	A compartment
chr1	78000000	78100000	1.04994	A compartment
chr1	78100000	78200000	1.02958	A compartment
chr1	78200000	78300000	1.10878	A compartment
chr1	78300000	78400000	0.31365	A compartment
chr1	78400000	78500000	0.378405	A compartment
chr1	78500000	78600000	0.549355	A compartment
chr1	78600000	78700000	0.516635	A compartment
chr1	78700000	78800000	0.717915	A compartment
chr1	78800000	78900000	0.784485	A compartment
chr1	78900000	79000000	0.62363	A compartment
chr1	79000000	79100000	0.773125	A compartment
chr1	79100000	79200000	0.64763	A compartment
chr1	79200000	79300000	0.73487	A compartment
chr1	79300000	79400000	0.68248	A compartment
chr1	79400000	79500000	0.51181	A compartment
chr1	79500000	79600000	0.69074	A compartment
chr1	79600000	79700000	0.744905	A compartment
chr1	79700000	79800000	0.784965	A compartment
chr1	79800000	79900000	0.78826	A compartment
chr1	79900000	80000000	-0.054735	B compartment
chr1	80000000	80100000	-0.78739	B compartment
chr1	80100000	80200000	-0.98122	B compartment
chr1	80200000	80300000	-1.15261	B compartment
chr1	80300000	80400000	-1.49876	B compartment
chr1	80400000	80500000	-1.48832	B compartment
chr1	80500000	80600000	-1.69542	B compartment
chr1	80600000	80700000	-1.49673	B compartment
chr1	80700000	80800000	-1.55573	B compartment
chr1	80800000	80900000	-1.29212	B compartment
chr1	80900000	81000000	-1.1355	B compartment
chr1	81000000	81100000	-0.99563	B compartment
chr1	81100000	81200000	-0.79546	B compartment
chr1	81200000	81300000	-0.69628	B compartment
chr1	81300000	81400000	-0.179765	B compartment
chr1	81400000	81500000	-0.665975	B compartment
chr1	81500000	81600000	-1.09346	B compartment
chr1	81600000	81700000	-0.809175	B compartment
chr1	81700000	81800000	0.21285	A compartment
chr1	81800000	81900000	0.40691	A compartment
chr1	81900000	82000000	0.23637	A compartment
chr1	82000000	82100000	0.10739	A compartment
chr1	82100000	82200000	0.47378	A compartment
chr1	82200000	82300000	-1.35858	B compartment
chr1	82300000	82400000	-1.66247	B compartment
chr1	82400000	82500000	-1.31736	B compartment
chr1	82500000	82600000	-1.20809	B compartment
chr1	82600000	82700000	-1.03513	B compartment
chr1	82700000	82800000	-0.390675	B compartment
chr1	82800000	82900000	-0.183715	B compartment
chr1	82900000	83000000	-0.128335	B compartment
chr1	83000000	83100000	0.95103	A compartment
chr1	83100000	83200000	0.45846	A compartment
chr1	83200000	83300000	-0.226765	B compartment
chr1	83300000	83400000	-0.928895	B compartment
chr1	83400000	83500000	-1.07824	B compartment
chr1	83500000	83600000	-0.87153	B compartment
chr1	83600000	83700000	-1.00931	B compartment
chr1	83700000	83800000	-1.18046	B compartment
chr1	83800000	83900000	-0.833325	B compartment
chr1	83900000	84000000	0.030875	A compartment
chr1	84000000	84100000	0.406005	A compartment
chr1	84100000	84200000	-0.35908	B compartment
chr1	84200000	84300000	-0.245165	B compartment
chr1	84300000	84400000	-0.38069	B compartment
chr1	84400000	84500000	0.150985	A compartment
chr1	84500000	84600000	-0.08637	B compartment
chr1	84600000	84700000	-1.06763	B compartment
chr1	84700000	84800000	-1.27052	B compartment
chr1	84800000	84900000	-1.42467	B compartment
chr1	84900000	85000000	-1.45084	B compartment
chr1	85000000	85100000	-1.33915	B compartment
chr1	85100000	85200000	-1.47243	B compartment
chr1	85200000	85300000	-1.51532	B compartment
chr1	85300000	85400000	-1.27021	B compartment
chr1	85400000	85500000	-1.21952	B compartment
chr1	85500000	85600000	-1.04061	B compartment
chr1	85600000	85700000	-0.564775	B compartment
chr1	85700000	85800000	-0.40601	B compartment
chr1	85800000	85900000	-0.37925	B compartment
chr1	85900000	86000000	-0.0886	B compartment
chr1	86000000	86100000	0.32744	A compartment
chr1	86100000	86200000	0.086075	A compartment
chr1	86200000	86300000	-0.78707	B compartment
chr1	86300000	86400000	-0.477865	B compartment
chr1	86400000	86500000	0.137745	A compartment
chr1	86500000	86600000	-0.195965	B compartment
chr1	86600000	86700000	-0.37232	B compartment
chr1	86700000	86800000	-0.59177	B compartment
chr1	86800000	86900000	-0.43601	B compartment
chr1	86900000	87000000	0.58714	A compartment
chr1	87000000	87100000	0.2915	A compartment
chr1	87100000	87200000	0.93867	A compartment
chr1	87200000	87300000	0.48232	A compartment
chr1	87300000	87400000	-0.60828	B compartment
chr1	87400000	87500000	-1.50989	B compartment
chr1	87500000	87600000	-1.62075	B compartment
chr1	87600000	87700000	-1.58022	B compartment
chr1	87700000	87800000	-1.92129	B compartment
chr1	87800000	87900000	-1.94764	B compartment
chr1	87900000	88000000	-1.86195	B compartment
chr1	88000000	88100000	-1.9375	B compartment
chr1	88100000	88200000	-1.96605	B compartment
chr1	88200000	88300000	-1.86169	B compartment
chr1	88300000	88400000	-1.81509	B compartment
chr1	88400000	88500000	-1.97348	B compartment
chr1	88500000	88600000	-1.72195	B compartment
chr1	88600000	88700000	-1.7888	B compartment
chr1	88700000	88800000	-1.79832	B compartment
chr1	88800000	88900000	-1.72133	B compartment
chr1	88900000	89000000	-1.46799	B compartment
chr1	89000000	89100000	-1.67939	B compartment
chr1	89100000	89200000	-1.64642	B compartment
chr1	89200000	89300000	-1.64654	B compartment
chr1	89300000	89400000	-1.51313	B compartment
chr1	89400000	89500000	-1.73599	B compartment
chr1	89500000	89600000	-1.708	B compartment
chr1	89600000	89700000	-1.67761	B compartment
chr1	89700000	89800000	-1.58069	B compartment
chr1	89800000	89900000	-1.13582	B compartment
chr1	89900000	90000000	-0.308345	B compartment
chr1	90000000	90100000	0.60012	A compartment
chr1	90100000	90200000	1.40145	A compartment
chr1	90200000	90300000	1.54531	A compartment
chr1	90300000	90400000	0.998225	A compartment
chr1	90400000	90500000	1.84321	A compartment
chr1	90500000	90600000	1.82641	A compartment
chr1	90600000	90700000	1.37799	A compartment
chr1	90700000	90800000	0.20994	A compartment
chr1	90800000	90900000	-0.248125	B compartment
chr1	90900000	91000000	-0.926925	B compartment
chr1	91000000	91100000	-0.87393	B compartment
chr1	91100000	91200000	-1.03726	B compartment
chr1	91200000	91300000	-1.28905	B compartment
chr1	91300000	91400000	-1.31536	B compartment
chr1	91400000	91500000	-1.18355	B compartment
chr1	91500000	91600000	-0.95161	B compartment
chr1	91600000	91700000	-0.845405	B compartment
chr1	91700000	91800000	-1.04198	B compartment
chr1	91800000	91900000	-0.69413	B compartment
chr1	91900000	92000000	-0.839675	B compartment
chr1	92000000	92100000	-0.473125	B compartment
chr1	92100000	92200000	0.05495	A compartment
chr1	92200000	92300000	0.663285	A compartment
chr1	92300000	92400000	1.26103	A compartment
chr1	92400000	92500000	1.16371	A compartment
chr1	92500000	92600000	-0.68186	B compartment
chr1	92600000	92700000	-1.19314	B compartment
chr1	92700000	92800000	-1.34712	B compartment
chr1	92800000	92900000	-0.9188	B compartment
chr1	92900000	93000000	-1.93204	B compartment
chr1	93000000	93100000	-1.83202	B compartment
chr1	93100000	93200000	-1.95758	B compartment
chr1	93200000	93300000	-1.96005	B compartment
chr1	93300000	93400000	-2.00494	B compartment
chr1	93400000	93500000	-2.00463	B compartment
chr1	93500000	93600000	-1.795	B compartment
chr1	93600000	93700000	-2.00023	B compartment
chr1	93700000	93800000	-2.10187	B compartment
chr1	93800000	93900000	-1.84892	B compartment
chr1	93900000	94000000	-1.58663	B compartment
chr1	94000000	94100000	-1.12874	B compartment
chr1	94100000	94200000	-0.57127	B compartment
chr1	94200000	94300000	0.01289	A compartment
chr1	94300000	94400000	1.2227	A compartment
chr1	94400000	94500000	1.28022	A compartment
chr1	94500000	94600000	0.9853	A compartment
chr1	94600000	94700000	0.54991	A compartment
chr1	94700000	94800000	0.10806	A compartment
chr1	94800000	94900000	-0.227415	B compartment
chr1	94900000	95000000	0.01651	A compartment
chr1	95000000	95100000	-0.168595	B compartment
chr1	95100000	95200000	-0.02742	B compartment
chr1	95200000	95300000	0.42248	A compartment
chr1	95300000	95400000	-0.03146	B compartment
chr1	95400000	95500000	0.132705	A compartment
chr1	95500000	95600000	1.11806	A compartment
chr1	95600000	95700000	1.41165	A compartment
chr1	95700000	95800000	1.73995	A compartment
chr1	95800000	95900000	1.49827	A compartment
chr1	95900000	96000000	1.17497	A compartment
chr1	96000000	96100000	1.09049	A compartment
chr1	96100000	96200000	0.52672	A compartment
chr1	96200000	96300000	0.52153	A compartment
chr1	96300000	96400000	0.72244	A compartment
chr1	96400000	96500000	1.06225	A compartment
chr1	96500000	96600000	1.12279	A compartment
chr1	96600000	96700000	0.307825	A compartment
chr1	96700000	96800000	0.71161	A compartment
chr1	96800000	96900000	-0.63116	B compartment
chr1	96900000	97000000	-1.22752	B compartment
chr1	97000000	97100000	-1.09719	B compartment
chr1	97100000	97200000	-0.94412	B compartment
chr1	97200000	97300000	-0.857965	B compartment
chr1	97300000	97400000	0.14625	A compartment
chr1	97400000	97500000	0.89547	A compartment
chr1	97500000	97600000	0.998745	A compartment
chr1	97600000	97700000	0.876725	A compartment
chr1	97700000	97800000	0.788725	A compartment
chr1	97800000	97900000	0.459965	A compartment
chr1	97900000	98000000	0.63938	A compartment
chr1	98000000	98100000	1.19947	A compartment
chr1	98100000	98200000	1.83187	A compartment
chr1	98200000	98300000	1.61454	A compartment
chr1	98300000	98400000	1.66955	A compartment
chr1	98400000	98500000	1.63604	A compartment
chr1	98500000	98600000	1.78636	A compartment
chr1	98600000	98700000	1.33658	A compartment
chr1	98700000	98800000	1.42339	A compartment
chr1	98800000	98900000	1.21251	A compartment
chr1	98900000	99000000	1.03363	A compartment
chr1	99000000	99100000	1.2988	A compartment
chr1	99100000	99200000	0.97546	A compartment
chr1	99200000	99300000	0.6107	A compartment
chr1	99300000	99400000	0.148785	A compartment
chr1	99400000	99500000	-0.47304	B compartment
chr1	99500000	99600000	-0.86882	B compartment
chr1	99600000	99700000	-0.936385	B compartment
chr1	99700000	99800000	-0.726875	B compartment
chr1	99800000	99900000	0.208055	A compartment
chr1	99900000	100000000	0.809045	A compartment
chr1	100000000	100100000	-0.294685	B compartment
chr1	100100000	100200000	0.04082	A compartment
chr1	100200000	100300000	0.00918	A compartment
chr1	100300000	100400000	0.04352	A compartment
chr1	100400000	100500000	0.62733	A compartment
chr1	100500000	100600000	1.22229	A compartment
chr1	100600000	100700000	0.8334	A compartment
chr1	100700000	100800000	0.117245	A compartment
chr1	100800000	100900000	-0.448445	B compartment
chr1	100900000	101000000	-0.59747	B compartment
chr1	101000000	101100000	-1.01158	B compartment
chr1	101100000	101200000	-1.20124	B compartment
chr1	101200000	101300000	-1.87173	B compartment
chr1	101300000	101400000	-2.00004	B compartment
chr1	101400000	101500000	-2.03043	B compartment
chr1	101500000	101600000	-2.13885	B compartment
chr1	101600000	101700000	-2.09704	B compartment
chr1	101700000	101800000	-2.07063	B compartment
chr1	101800000	101900000	-1.96881	B compartment
chr1	101900000	102000000	-2.00089	B compartment
chr1	102000000	102100000	-1.91496	B compartment
chr1	102100000	102200000	-1.58994	B compartment
chr1	102200000	102300000	-1.74961	B compartment
chr1	102300000	102400000	-1.56718	B compartment
chr1	102400000	102500000	-1.95105	B compartment
chr1	102500000	102600000	-2.06462	B compartment
chr1	102600000	102700000	-2.04894	B compartment
chr1	102700000	102800000	-2.0619	B compartment
chr1	102800000	102900000	-2.16303	B compartment
chr1	102900000	103000000	-2.13952	B compartment
chr1	103000000	103100000	-2.13869	B compartment
chr1	103100000	103200000	-2.0985	B compartment
chr1	103200000	103300000	-2.12771	B compartment
chr1	103300000	103400000	-2.13665	B compartment
chr1	103400000	103500000	-2.04164	B compartment
chr1	103500000	103600000	-1.6176	B compartment
chr1	103600000	103700000	-0.144825	B compartment
chr1	103700000	103800000	0.86574	A compartment
chr1	103800000	103900000	0.01473	A compartment
chr1	103900000	104000000	-1.5152	B compartment
chr1	104000000	104100000	-1.84967	B compartment
chr1	104100000	104200000	-1.70114	B compartment
chr1	104200000	104300000	-0.931055	B compartment
chr1	104300000	104400000	-0.768	B compartment
chr1	104400000	104500000	-0.384605	B compartment
chr1	104500000	104600000	-0.14958	B compartment
chr1	104600000	104700000	0.40187	A compartment
chr1	104700000	104800000	1.37648	A compartment
chr1	104800000	104900000	1.48002	A compartment
chr1	104900000	105000000	1.52043	A compartment
chr1	105000000	105100000	1.59179	A compartment
chr1	105100000	105200000	0.777375	A compartment
chr1	105200000	105300000	0.754865	A compartment
chr1	105300000	105400000	0.62915	A compartment
chr1	105400000	105500000	0.2977	A compartment
chr1	105500000	105600000	0.321315	A compartment
chr1	105600000	105700000	0.37728	A compartment
chr1	105700000	105800000	0.170295	A compartment
chr1	105800000	105900000	0.294055	A compartment
chr1	105900000	106000000	0.702755	A compartment
chr1	106000000	106100000	1.19404	A compartment
chr1	106100000	106200000	0.64878	A compartment
chr1	106200000	106300000	0.26157	A compartment
chr1	106300000	106400000	0.279465	A compartment
chr1	106400000	106500000	-0.192265	B compartment
chr1	106500000	106600000	-0.40761	B compartment
chr1	106600000	106700000	-0.574945	B compartment
chr1	106700000	106800000	0.01707	A compartment
chr1	106800000	106900000	0.997105	A compartment
chr1	106900000	107000000	1.66205	A compartment
chr1	107000000	107100000	1.27367	A compartment
chr1	107100000	107200000	1.82546	A compartment
chr1	107200000	107300000	1.78459	A compartment
chr1	107300000	107400000	1.93557	A compartment
chr1	107400000	107500000	1.83546	A compartment
chr1	107500000	107600000	1.89433	A compartment
chr1	107600000	107700000	1.77934	A compartment
chr1	107700000	107800000	1.64766	A compartment
chr1	107800000	107900000	1.73473	A compartment
chr1	107900000	108000000	1.83602	A compartment
chr1	108000000	108100000	1.7112	A compartment
chr1	108100000	108200000	1.63504	A compartment
chr1	108200000	108300000	1.60938	A compartment
chr1	108300000	108400000	1.60041	A compartment
chr1	108400000	108500000	1.71201	A compartment
chr1	108500000	108600000	1.60901	A compartment
chr1	108600000	108700000	1.43457	A compartment
chr1	108700000	108800000	1.56818	A compartment
chr1	108800000	108900000	1.76496	A compartment
chr1	108900000	109000000	1.6911	A compartment
chr1	109000000	109100000	1.53917	A compartment
chr1	109100000	109200000	1.49761	A compartment
chr1	109200000	109300000	1.57299	A compartment
chr1	109300000	109400000	1.61416	A compartment
chr1	109400000	109500000	1.62142	A compartment
chr1	109500000	109600000	1.78134	A compartment
chr1	109600000	109700000	1.66684	A compartment
chr1	109700000	109800000	1.56984	A compartment
chr1	109800000	109900000	1.50126	A compartment
chr1	109900000	110000000	1.73537	A compartment
chr1	110000000	110100000	1.47276	A compartment
chr1	110100000	110200000	0.80264	A compartment
chr1	110200000	110300000	0.249905	A compartment
chr1	110300000	110400000	0.290645	A compartment
chr1	110400000	110500000	0.05903	A compartment
chr1	110500000	110600000	0.15856	A compartment
chr1	110600000	110700000	0.404715	A compartment
chr1	110700000	110800000	1.24322	A compartment
chr1	110800000	110900000	1.30476	A compartment
chr1	110900000	111000000	1.27778	A compartment
chr1	111000000	111100000	1.4508	A compartment
chr1	111100000	111200000	1.60235	A compartment
chr1	111200000	111300000	1.59807	A compartment
chr1	111300000	111400000	1.58808	A compartment
chr1	111400000	111500000	1.66793	A compartment
chr1	111500000	111600000	1.39011	A compartment
chr1	111600000	111700000	0.852	A compartment
chr1	111700000	111800000	-0.813365	B compartment
chr1	111800000	111900000	-1.12648	B compartment
chr1	111900000	112000000	-0.92082	B compartment
chr1	112000000	112100000	-1.32075	B compartment
chr1	112100000	112200000	-1.40137	B compartment
chr1	112200000	112300000	-1.22915	B compartment
chr1	112300000	112400000	0.638795	A compartment
chr1	112400000	112500000	0.316605	A compartment
chr1	112500000	112600000	0.71144	A compartment
chr1	112600000	112700000	1.45996	A compartment
chr1	112700000	112800000	1.4262	A compartment
chr1	112800000	112900000	1.21467	A compartment
chr1	112900000	113000000	1.24904	A compartment
chr1	113000000	113100000	1.55143	A compartment
chr1	113100000	113200000	1.29463	A compartment
chr1	113200000	113300000	1.48481	A compartment
chr1	113300000	113400000	1.29679	A compartment
chr1	113400000	113500000	1.33033	A compartment
chr1	113500000	113600000	1.13532	A compartment
chr1	113600000	113700000	0.98644	A compartment
chr1	113700000	113800000	0.898135	A compartment
chr1	113800000	113900000	-0.093285	B compartment
chr1	113900000	114000000	-0.367145	B compartment
chr1	114000000	114100000	-0.028925	B compartment
chr1	114100000	114200000	0.533505	A compartment
chr1	114200000	114300000	0.990585	A compartment
chr1	114300000	114400000	1.15647	A compartment
chr1	114400000	114500000	1.34024	A compartment
chr1	114500000	114600000	1.09138	A compartment
chr1	114600000	114700000	1.42566	A compartment
chr1	114700000	114800000	1.87512	A compartment
chr1	114800000	114900000	1.6659	A compartment
chr1	114900000	115000000	1.76694	A compartment
chr1	115000000	115100000	1.72317	A compartment
chr1	115100000	115200000	1.48165	A compartment
chr1	115200000	115300000	1.5749	A compartment
chr1	115300000	115400000	0.984495	A compartment
chr1	115400000	115500000	0.747625	A compartment
chr1	115500000	115600000	0.416535	A compartment
chr1	115600000	115700000	0.648845	A compartment
chr1	115700000	115800000	1.05344	A compartment
chr1	115800000	115900000	1.17867	A compartment
chr1	115900000	116000000	0.861605	A compartment
chr1	116000000	116100000	0.851595	A compartment
chr1	116100000	116200000	0.85755	A compartment
chr1	116200000	116300000	0.82111	A compartment
chr1	116300000	116400000	0.45463	A compartment
chr1	116400000	116500000	0.81502	A compartment
chr1	116500000	116600000	0.22758	A compartment
chr1	116600000	116700000	-0.59074	B compartment
chr1	116700000	116800000	-1.54729	B compartment
chr1	116800000	116900000	-1.58347	B compartment
chr1	116900000	117000000	-1.81933	B compartment
chr1	117000000	117100000	-1.96946	B compartment
chr1	117100000	117200000	-2.03065	B compartment
chr1	117200000	117300000	-2.00497	B compartment
chr1	117300000	117400000	-2.05855	B compartment
chr1	117400000	117500000	-2.05114	B compartment
chr1	117500000	117600000	-2.10516	B compartment
chr1	117600000	117700000	-2.01686	B compartment
chr1	117700000	117800000	-1.95901	B compartment
chr1	117800000	117900000	-1.87135	B compartment
chr1	117900000	118000000	-1.90642	B compartment
chr1	118000000	118100000	-2.01982	B compartment
chr1	118100000	118200000	-2.00968	B compartment
chr1	118200000	118300000	-2.10907	B compartment
chr1	118300000	118400000	-2.02092	B compartment
chr1	118400000	118500000	-2.0557	B compartment
chr1	118500000	118600000	-2.01177	B compartment
chr1	118600000	118700000	-1.98866	B compartment
chr1	118700000	118800000	-2.09599	B compartment
chr1	118800000	118900000	-1.44444	B compartment
chr1	118900000	119000000	-0.284535	B compartment
chr1	119000000	119100000	1.4693	A compartment
chr1	119100000	119200000	0.9566	A compartment
chr1	119200000	119300000	-0.07309	B compartment
chr1	119300000	119400000	-0.078505	B compartment
chr1	119400000	119500000	-0.513955	B compartment
chr1	119500000	119600000	-0.400335	B compartment
chr1	119600000	119700000	-0.43767	B compartment
chr1	119700000	119800000	1.30845	A compartment
chr1	119800000	119900000	0.949415	A compartment
chr1	119900000	120000000	0.93151	A compartment
chr1	120000000	120100000	0.2301	A compartment
chr1	120100000	120200000	-0.25623	B compartment
chr1	120200000	120300000	-0.88305	B compartment
chr1	120300000	120400000	-1.27401	B compartment
chr1	120400000	120500000	-1.50354	B compartment
chr1	120500000	120600000	-1.64945	B compartment
chr1	120600000	120700000	-1.59789	B compartment
chr1	120700000	120800000	-1.1961	B compartment
chr1	120800000	120900000	-0.052305	B compartment
chr1	120900000	121000000	0.504135	A compartment
chr1	121000000	121100000	0.519645	A compartment
chr1	121100000	121200000	0.88707	A compartment
chr1	121200000	121300000	0.66621	A compartment
chr1	121300000	121400000	0.956295	A compartment
chr1	121400000	121500000	0.91014	A compartment
chr1	121500000	121600000	-0.18381	B compartment
chr1	121600000	121700000	-0.74058	B compartment
chr1	121700000	121800000	-0.88046	B compartment
chr1	121800000	121900000	-0.84093	B compartment
chr1	121900000	122000000	-0.6772	B compartment
chr1	122000000	122100000	-0.430315	B compartment
chr1	122100000	122200000	0.237535	A compartment
chr1	122200000	122300000	-0.21333	B compartment
chr1	122300000	122400000	-0.350645	B compartment
chr1	122400000	122500000	-0.007695	B compartment
chr1	122500000	122600000	0.68954	A compartment
chr1	122600000	122700000	1.00023	A compartment
chr1	122700000	122800000	0.262045	A compartment
chr1	122800000	122900000	0.294175	A compartment
chr1	122900000	123000000	-0.189705	B compartment
chr1	123000000	123100000	-0.33469	B compartment
chr1	123100000	123200000	0.52139	A compartment
chr1	123200000	123300000	0.59229	A compartment
chr1	123300000	123400000	0.234995	A compartment
chr1	123400000	123500000	0.2585	A compartment
chr1	123500000	123600000	-0.52387	B compartment
chr1	123600000	123700000	-0.068975	B compartment
chr1	123700000	123800000	-0.16878	B compartment
chr1	123800000	123900000	-0.05361	B compartment
chr1	123900000	124000000	0.371815	A compartment
chr1	124000000	124100000	0.67753	A compartment
chr1	124100000	124200000	-0.085285	B compartment
chr1	124200000	124300000	-0.163195	B compartment
chr1	124300000	124400000	-0.187045	B compartment
chr1	124400000	124500000	-0.25727	B compartment
chr1	124500000	124600000	-0.69432	B compartment
chr1	124600000	124700000	-1.68292	B compartment
chr1	124700000	124800000	-1.83272	B compartment
chr1	124800000	124900000	-2.11647	B compartment
chr1	124900000	125000000	-2.19069	B compartment
chr1	125000000	125100000	-2.09847	B compartment
chr1	125100000	125200000	-2.13193	B compartment
chr1	125200000	125300000	-2.00188	B compartment
chr1	125300000	125400000	-1.97945	B compartment
chr1	125400000	125500000	-2.06689	B compartment
chr1	125500000	125600000	-2.15781	B compartment
chr1	125600000	125700000	-2.01915	B compartment
chr1	125700000	125800000	-2.01519	B compartment
chr1	125800000	125900000	-1.98753	B compartment
chr1	125900000	126000000	-1.57368	B compartment
chr1	126000000	126100000	-1.04005	B compartment
chr1	126100000	126200000	0.223315	A compartment
chr1	126200000	126300000	0.379065	A compartment
chr1	126300000	126400000	0.476815	A compartment
chr1	126400000	126500000	-0.01889	B compartment
chr1	126500000	126600000	1.07889	A compartment
chr1	126600000	126700000	0.72563	A compartment
chr1	126700000	126800000	0.55154	A compartment
chr1	126800000	126900000	1.11384	A compartment
chr1	126900000	127000000	1.23531	A compartment
chr1	127000000	127100000	1.42965	A compartment
chr1	127100000	127200000	1.03679	A compartment
chr1	127200000	127300000	0.678	A compartment
chr1	127300000	127400000	0.070455	A compartment
chr1	127400000	127500000	-0.16271	B compartment
chr1	127500000	127600000	0.067955	A compartment
chr1	127600000	127700000	0.80112	A compartment
chr1	127700000	127800000	1.61738	A compartment
chr1	127800000	127900000	1.40189	A compartment
chr1	127900000	128000000	1.54624	A compartment
chr1	128000000	128100000	1.19265	A compartment
chr1	128100000	128200000	1.26824	A compartment
chr1	128200000	128300000	1.24924	A compartment
chr1	128300000	128400000	1.70121	A compartment
chr1	128400000	128500000	1.60871	A compartment
chr1	128500000	128600000	1.62512	A compartment
chr1	128600000	128700000	1.53714	A compartment
chr1	128700000	128800000	1.60113	A compartment
chr1	128800000	128900000	1.7218	A compartment
chr1	128900000	129000000	1.52933	A compartment
chr1	129000000	129100000	1.5688	A compartment
chr1	129100000	129200000	1.43783	A compartment
chr1	129200000	129300000	1.16335	A compartment
chr1	129300000	129400000	1.3914	A compartment
chr1	129400000	129500000	1.43761	A compartment
chr1	129500000	129600000	1.38533	A compartment
chr1	129600000	129700000	1.50263	A compartment
chr1	129700000	129800000	1.46473	A compartment
chr1	129800000	129900000	1.37038	A compartment
chr1	129900000	130000000	1.44604	A compartment
chr1	130000000	130100000	1.59815	A compartment
chr1	130100000	130200000	1.52461	A compartment
chr1	130200000	130300000	1.66674	A compartment
chr1	130300000	130400000	1.64509	A compartment
chr1	130400000	130500000	1.47669	A compartment
chr1	130500000	130600000	1.55553	A compartment
chr1	130600000	130700000	1.44325	A compartment
chr1	130700000	130800000	1.58892	A compartment
chr1	130800000	130900000	1.6711	A compartment
chr1	130900000	131000000	1.77849	A compartment
chr1	131000000	131100000	1.5049	A compartment
chr1	131100000	131200000	1.7529	A compartment
chr1	131200000	131300000	1.60452	A compartment
chr1	131300000	131400000	1.16507	A compartment
chr1	131400000	131500000	0.391365	A compartment
chr1	131500000	131600000	0.44122	A compartment
chr1	131600000	131700000	0.251455	A compartment
chr1	131700000	131800000	0.900635	A compartment
chr1	131800000	131900000	0.726005	A compartment
chr1	131900000	132000000	0.280695	A compartment
chr1	132000000	132100000	0.66729	A compartment
chr1	132100000	132200000	0.89261	A compartment
chr1	132200000	132300000	1.12335	A compartment
chr1	132300000	132400000	0.463305	A compartment
chr1	132400000	132500000	0.777765	A compartment
chr1	132500000	132600000	0.659835	A compartment
chr1	132600000	132700000	0.04942	A compartment
chr1	132700000	132800000	0.348705	A compartment
chr1	132800000	132900000	0.60702	A compartment
chr1	132900000	133000000	0.96461	A compartment
chr1	133000000	133100000	0.884355	A compartment
chr1	133100000	133200000	0.723495	A compartment
chr1	133200000	133300000	0.49988	A compartment
chr1	133300000	133400000	-0.891145	B compartment
chr1	133400000	133500000	-1.44576	B compartment
chr1	133500000	133600000	-1.68524	B compartment
chr1	133600000	133700000	-1.85536	B compartment
chr1	133700000	133800000	-1.60381	B compartment
chr1	133800000	133900000	-1.70023	B compartment
chr1	133900000	134000000	-1.1177	B compartment
chr1	134000000	134100000	-0.14387	B compartment
chr1	134100000	134200000	-0.492915	B compartment
chr1	134200000	134300000	-0.25284	B compartment
chr1	134300000	134400000	0.238955	A compartment
chr1	134400000	134500000	0.313865	A compartment
chr1	134500000	134600000	0.346165	A compartment
chr1	134600000	134700000	-1.12203	B compartment
chr1	134700000	134800000	-1.39813	B compartment
chr1	134800000	134900000	-1.40595	B compartment
chr1	134900000	135000000	-1.31929	B compartment
chr1	135000000	135100000	-1.18914	B compartment
chr1	135100000	135200000	-0.90609	B compartment
chr1	135200000	135300000	-0.466415	B compartment
chr1	135300000	135400000	-0.628895	B compartment
chr1	135400000	135500000	-0.66848	B compartment
chr1	135500000	135600000	-0.4445	B compartment
chr1	135600000	135700000	-0.69597	B compartment
chr1	135700000	135800000	-1.26172	B compartment
chr1	135800000	135900000	-1.09953	B compartment
chr1	135900000	136000000	-1.02097	B compartment
chr1	136000000	136100000	-0.596745	B compartment
chr1	136100000	136200000	0.95101	A compartment
chr1	136200000	136300000	1.23219	A compartment
chr1	136300000	136400000	0.766085	A compartment
chr1	136400000	136500000	0.599215	A compartment
chr1	136500000	136600000	-0.234235	B compartment
chr1	136600000	136700000	-1.36315	B compartment
chr1	136700000	136800000	-1.02838	B compartment
chr1	136800000	136900000	-0.52546	B compartment
chr1	136900000	137000000	-0.416155	B compartment
chr1	137000000	137100000	-0.210065	B compartment
chr1	137100000	137200000	0.16741	A compartment
chr1	137200000	137300000	1.07953	A compartment
chr1	137300000	137400000	1.38264	A compartment
chr1	137400000	137500000	1.57476	A compartment
chr1	137500000	137600000	1.70245	A compartment
chr1	137600000	137700000	1.70806	A compartment
chr1	137700000	137800000	1.07246	A compartment
chr1	137800000	137900000	1.57615	A compartment
chr1	137900000	138000000	1.64716	A compartment
chr1	138000000	138100000	1.53556	A compartment
chr1	138100000	138200000	1.54148	A compartment
chr1	138200000	138300000	1.49007	A compartment
chr1	138300000	138400000	1.71941	A compartment
chr1	138400000	138500000	1.56941	A compartment
chr1	138500000	138600000	1.42527	A compartment
chr1	138600000	138700000	1.43695	A compartment
chr1	138700000	138800000	1.40356	A compartment
chr1	138800000	138900000	1.0975	A compartment
chr1	138900000	139000000	1.19468	A compartment
chr1	139000000	139100000	1.26119	A compartment
chr1	139100000	139200000	1.19104	A compartment
chr1	139200000	139300000	1.17938	A compartment
chr1	139300000	139400000	0.832175	A compartment
chr1	139400000	139500000	1.01534	A compartment
chr1	139500000	139600000	1.18474	A compartment
chr1	139600000	139700000	1.17247	A compartment
chr1	139700000	139800000	1.42471	A compartment
chr1	139800000	139900000	0.73289	A compartment
chr1	139900000	140000000	-0.98599	B compartment
chr1	140000000	140100000	-1.29022	B compartment
chr1	140100000	140200000	-1.18061	B compartment
chr1	140200000	140300000	-1.98138	B compartment
chr1	140300000	140400000	-1.99925	B compartment
chr1	140400000	140500000	-1.77651	B compartment
chr1	140500000	140600000	-1.79197	B compartment
chr1	140600000	140700000	-2.05352	B compartment
chr1	140700000	140800000	-1.83843	B compartment
chr1	140800000	140900000	-1.58112	B compartment
chr1	140900000	141000000	-1.60155	B compartment
chr1	141000000	141100000	-1.45188	B compartment
chr1	141100000	141200000	-0.925595	B compartment
chr1	141200000	141300000	-0.340595	B compartment
chr1	141300000	141400000	0.05139	A compartment
chr1	141400000	141500000	0.34941	A compartment
chr1	141500000	141600000	0.681755	A compartment
chr1	141600000	141700000	0.438675	A compartment
chr1	141700000	141800000	-0.11833	B compartment
chr1	141800000	141900000	0.851245	A compartment
chr1	141900000	142000000	1.46229	A compartment
chr1	142000000	142100000	-0.07527	B compartment
chr1	142100000	142200000	-2.01586	B compartment
chr1	142200000	142300000	-1.70521	B compartment
chr1	142300000	142400000	-1.80493	B compartment
chr1	142400000	142500000	-1.60012	B compartment
chr1	142500000	142600000	-1.5806	B compartment
chr1	142600000	142700000	-2.22015	B compartment
chr1	142700000	142800000	-2.09554	B compartment
chr1	142800000	142900000	-2.12191	B compartment
chr1	142900000	143000000	-2.07098	B compartment
chr1	143000000	143100000	-1.74108	B compartment
chr1	143100000	143200000	-1.00517	B compartment
chr1	143200000	143300000	-1.22687	B compartment
chr1	143300000	143400000	-0.3166	B compartment
chr1	143400000	143500000	1.6041	A compartment
chr1	143500000	143600000	1.69705	A compartment
chr1	143600000	143700000	0.668045	A compartment
chr1	143700000	143800000	0.220585	A compartment
chr1	143800000	143900000	0.781685	A compartment
chr1	143900000	144000000	0.93381	A compartment
chr1	144000000	144100000	-0.22515	B compartment
chr1	144100000	144200000	-0.822765	B compartment
chr1	144200000	144300000	-1.00842	B compartment
chr1	144300000	144400000	-0.89239	B compartment
chr1	144400000	144500000	-0.353165	B compartment
chr1	144500000	144600000	-1.06934	B compartment
chr1	144600000	144700000	-1.41507	B compartment
chr1	144700000	144800000	-1.23598	B compartment
chr1	144800000	144900000	-0.984345	B compartment
chr1	144900000	145000000	0.68155	A compartment
chr1	145000000	145100000	1.2993	A compartment
chr1	145100000	145200000	0.4598	A compartment
chr1	145200000	145300000	-0.14706	B compartment
chr1	145300000	145400000	0.692115	A compartment
chr1	145400000	145500000	0.75803	A compartment
chr1	145500000	145600000	0.752225	A compartment
chr1	145600000	145700000	0.77699	A compartment
chr1	145700000	145800000	1.1122	A compartment
chr1	145800000	145900000	1.45796	A compartment
chr1	145900000	146000000	1.61787	A compartment
chr1	146000000	146100000	1.4078	A compartment
chr1	146100000	146200000	1.02043	A compartment
chr1	146200000	146300000	0.805005	A compartment
chr1	146300000	146400000	-0.105705	B compartment
chr1	146400000	146500000	-0.46096	B compartment
chr1	146500000	146600000	-0.581215	B compartment
chr1	146600000	146700000	-0.581315	B compartment
chr1	146700000	146800000	-0.246105	B compartment
chr1	146800000	146900000	-0.58064	B compartment
chr1	146900000	147000000	-0.867055	B compartment
chr1	147000000	147100000	-0.911245	B compartment
chr1	147100000	147200000	-0.840605	B compartment
chr1	147200000	147300000	-0.77345	B compartment
chr1	147300000	147400000	-0.73003	B compartment
chr1	147400000	147500000	-0.12398	B compartment
chr1	147500000	147600000	0.53407	A compartment
chr1	147600000	147700000	1.14969	A compartment
chr1	147700000	147800000	1.42291	A compartment
chr1	147800000	147900000	1.21749	A compartment
chr1	147900000	148000000	1.6605	A compartment
chr1	148000000	148100000	1.62763	A compartment
chr1	148100000	148200000	0.49201	A compartment
chr1	148200000	148300000	0.315305	A compartment
chr1	148300000	148400000	-0.078755	B compartment
chr1	148400000	148500000	-0.100265	B compartment
chr1	148500000	148600000	-0.308885	B compartment
chr1	148600000	148700000	0.07442	A compartment
chr1	148700000	148800000	0.516	A compartment
chr1	148800000	148900000	0.67773	A compartment
chr1	148900000	149000000	1.59739	A compartment
chr1	149000000	149100000	0.775965	A compartment
chr1	149100000	149200000	0.616035	A compartment
chr1	149200000	149300000	0.736285	A compartment
chr1	149300000	149400000	0.69795	A compartment
chr1	149400000	149500000	0.703395	A compartment
chr1	149500000	149600000	1.05619	A compartment
chr1	149600000	149700000	0.55166	A compartment
chr1	149700000	149800000	0.956385	A compartment
chr1	149800000	149900000	0.45191	A compartment
chr1	149900000	150000000	-0.66934	B compartment
chr1	150000000	150100000	-1.51453	B compartment
chr1	150100000	150200000	-1.80103	B compartment
chr1	150200000	150300000	-2.0369	B compartment
chr1	150300000	150400000	-2.00961	B compartment
chr1	150400000	150500000	-2.1304	B compartment
chr1	150500000	150600000	-2.21587	B compartment
chr1	150600000	150700000	-2.13279	B compartment
chr1	150700000	150800000	-2.14843	B compartment
chr1	150800000	150900000	-2.05476	B compartment
chr1	150900000	151000000	-1.92755	B compartment
chr1	151000000	151100000	-1.94542	B compartment
chr1	151100000	151200000	-1.94801	B compartment
chr1	151200000	151300000	-2.01436	B compartment
chr1	151300000	151400000	-2.13622	B compartment
chr1	151400000	151500000	-1.83591	B compartment
chr1	151500000	151600000	-2.08194	B compartment
chr1	151600000	151700000	-2.15996	B compartment
chr1	151700000	151800000	-2.18395	B compartment
chr1	151800000	151900000	-2.1378	B compartment
chr1	151900000	152000000	-2.2701	B compartment
chr1	152000000	152100000	-2.103	B compartment
chr1	152100000	152200000	-1.81231	B compartment
chr1	152200000	152300000	-1.6319	B compartment
chr1	152300000	152400000	-1.26045	B compartment
chr1	152400000	152500000	-1.04751	B compartment
chr1	152500000	152600000	-0.126405	B compartment
chr1	152600000	152700000	0.47106	A compartment
chr1	152700000	152800000	-0.343195	B compartment
chr1	152800000	152900000	-1.08337	B compartment
chr1	152900000	153000000	-1.56946	B compartment
chr1	153000000	153100000	-1.66251	B compartment
chr1	153100000	153200000	-1.82089	B compartment
chr1	153200000	153300000	-1.64573	B compartment
chr1	153300000	153400000	-1.41339	B compartment
chr1	153400000	153500000	-1.47517	B compartment
chr1	153500000	153600000	-1.20377	B compartment
chr1	153600000	153700000	-1.21151	B compartment
chr1	153700000	153800000	-1.39992	B compartment
chr1	153800000	153900000	-1.06618	B compartment
chr1	153900000	154000000	-0.18235	B compartment
chr1	154000000	154100000	-0.164845	B compartment
chr1	154100000	154200000	-1.06872	B compartment
chr1	154200000	154300000	-1.03655	B compartment
chr1	154300000	154400000	-1.2046	B compartment
chr1	154400000	154500000	-1.15894	B compartment
chr1	154500000	154600000	-0.8109	B compartment
chr1	154600000	154700000	-1.04035	B compartment
chr1	154700000	154800000	-0.679985	B compartment
chr1	154800000	154900000	-0.230695	B compartment
chr1	154900000	155000000	-0.029575	B compartment
chr1	155000000	155100000	-0.603685	B compartment
chr1	155100000	155200000	-0.94461	B compartment
chr1	155200000	155300000	-1.60258	B compartment
chr1	155300000	155400000	-1.63881	B compartment
chr1	155400000	155500000	-1.48728	B compartment
chr1	155500000	155600000	-1.76052	B compartment
chr1	155600000	155700000	-1.58031	B compartment
chr1	155700000	155800000	-1.18751	B compartment
chr1	155800000	155900000	-0.925165	B compartment
chr1	155900000	156000000	-1.03215	B compartment
chr1	156000000	156100000	-1.21536	B compartment
chr1	156100000	156200000	-0.999335	B compartment
chr1	156200000	156300000	-1.13723	B compartment
chr1	156300000	156400000	-1.07963	B compartment
chr1	156400000	156500000	-0.517	B compartment
chr1	156500000	156600000	-0.977835	B compartment
chr1	156600000	156700000	-0.909405	B compartment
chr1	156700000	156800000	-0.723815	B compartment
chr1	156800000	156900000	-1.3619	B compartment
chr1	156900000	157000000	-1.47719	B compartment
chr1	157000000	157100000	-1.75074	B compartment
chr1	157100000	157200000	-1.85862	B compartment
chr1	157200000	157300000	-1.86698	B compartment
chr1	157300000	157400000	-1.99766	B compartment
chr1	157400000	157500000	-1.81561	B compartment
chr1	157500000	157600000	-1.73369	B compartment
chr1	157600000	157700000	-1.65333	B compartment
chr1	157700000	157800000	-1.25716	B compartment
chr1	157800000	157900000	-0.600465	B compartment
chr1	157900000	158000000	-1.13135	B compartment
chr1	158000000	158100000	-0.74514	B compartment
chr1	158100000	158200000	-0.23411	B compartment
chr1	158200000	158300000	1.1685	A compartment
chr1	158300000	158400000	1.56637	A compartment
chr1	158400000	158500000	1.69562	A compartment
chr1	158500000	158600000	1.14203	A compartment
chr1	158600000	158700000	1.47575	A compartment
chr1	158700000	158800000	1.68501	A compartment
chr1	158800000	158900000	1.80896	A compartment
chr1	158900000	159000000	1.30503	A compartment
chr1	159000000	159100000	1.56539	A compartment
chr1	159100000	159200000	0.975725	A compartment
chr1	159200000	159300000	0.97078	A compartment
chr1	159300000	159400000	0.765015	A compartment
chr1	159400000	159500000	0.403335	A compartment
chr1	159500000	159600000	0.632695	A compartment
chr1	159600000	159700000	0.19046	A compartment
chr1	159700000	159800000	0.22686	A compartment
chr1	159800000	159900000	-0.112885	B compartment
chr1	159900000	160000000	-0.833325	B compartment
chr1	160000000	160100000	-0.86315	B compartment
chr1	160100000	160200000	-1.27342	B compartment
chr1	160200000	160300000	-1.64211	B compartment
chr1	160300000	160400000	-1.83696	B compartment
chr1	160400000	160500000	-1.7512	B compartment
chr1	160500000	160600000	-1.70847	B compartment
chr1	160600000	160700000	-1.8158	B compartment
chr1	160700000	160800000	-2.02721	B compartment
chr1	160800000	160900000	-1.96253	B compartment
chr1	160900000	161000000	-1.6966	B compartment
chr1	161000000	161100000	-1.59242	B compartment
chr1	161100000	161200000	0.10143	A compartment
chr1	161200000	161300000	-0.09434	B compartment
chr1	161300000	161400000	-0.05709	B compartment
chr1	161400000	161500000	0.141295	A compartment
chr1	161500000	161600000	0.946805	A compartment
chr1	161600000	161700000	1.0373	A compartment
chr1	161700000	161800000	1.51737	A compartment
chr1	161800000	161900000	1.62039	A compartment
chr1	161900000	162000000	2.0292	A compartment
chr1	162000000	162100000	1.62882	A compartment
chr1	162100000	162200000	1.68073	A compartment
chr1	162200000	162300000	1.92241	A compartment
chr1	162300000	162400000	1.56338	A compartment
chr1	162400000	162500000	1.73988	A compartment
chr1	162500000	162600000	1.62356	A compartment
chr1	162600000	162700000	1.26985	A compartment
chr1	162700000	162800000	1.265	A compartment
chr1	162800000	162900000	1.0912	A compartment
chr1	162900000	163000000	1.2368	A compartment
chr1	163000000	163100000	1.34327	A compartment
chr1	163100000	163200000	1.79075	A compartment
chr1	163200000	163300000	1.73448	A compartment
chr1	163300000	163400000	1.7363	A compartment
chr1	163400000	163500000	1.81452	A compartment
chr1	163500000	163600000	1.72442	A compartment
chr1	163600000	163700000	1.42796	A compartment
chr1	163700000	163800000	1.48171	A compartment
chr1	163800000	163900000	1.52399	A compartment
chr1	163900000	164000000	1.00686	A compartment
chr1	164000000	164100000	0.84122	A compartment
chr1	164100000	164200000	0.933275	A compartment
chr1	164200000	164300000	1.06353	A compartment
chr1	164300000	164400000	1.60819	A compartment
chr1	164400000	164500000	1.54655	A compartment
chr1	164500000	164600000	1.24581	A compartment
chr1	164600000	164700000	1.53788	A compartment
chr1	164700000	164800000	1.47738	A compartment
chr1	164800000	164900000	1.51455	A compartment
chr1	164900000	165000000	1.57682	A compartment
chr1	165000000	165100000	1.66259	A compartment
chr1	165100000	165200000	1.70393	A compartment
chr1	165200000	165300000	1.17518	A compartment
chr1	165300000	165400000	0.991935	A compartment
chr1	165400000	165500000	1.38519	A compartment
chr1	165500000	165600000	1.24125	A compartment
chr1	165600000	165700000	1.21572	A compartment
chr1	165700000	165800000	1.48118	A compartment
chr1	165800000	165900000	1.59935	A compartment
chr1	165900000	166000000	1.72916	A compartment
chr1	166000000	166100000	1.85021	A compartment
chr1	166100000	166200000	1.68474	A compartment
chr1	166200000	166300000	1.26781	A compartment
chr1	166300000	166400000	1.18668	A compartment
chr1	166400000	166500000	1.39945	A compartment
chr1	166500000	166600000	1.59079	A compartment
chr1	166600000	166700000	1.51511	A compartment
chr1	166700000	166800000	1.32458	A compartment
chr1	166800000	166900000	1.45912	A compartment
chr1	166900000	167000000	1.66145	A compartment
chr1	167000000	167100000	1.60828	A compartment
chr1	167100000	167200000	1.42293	A compartment
chr1	167200000	167300000	1.52022	A compartment
chr1	167300000	167400000	1.5731	A compartment
chr1	167400000	167500000	1.42592	A compartment
chr1	167500000	167600000	1.61726	A compartment
chr1	167600000	167700000	1.23527	A compartment
chr1	167700000	167800000	1.26718	A compartment
chr1	167800000	167900000	1.60943	A compartment
chr1	167900000	168000000	1.55039	A compartment
chr1	168000000	168100000	1.48605	A compartment
chr1	168100000	168200000	1.40154	A compartment
chr1	168200000	168300000	1.47986	A compartment
chr1	168300000	168400000	1.53077	A compartment
chr1	168400000	168500000	1.64996	A compartment
chr1	168500000	168600000	1.59533	A compartment
chr1	168600000	168700000	0.86158	A compartment
chr1	168700000	168800000	1.18179	A compartment
chr1	168800000	168900000	1.358	A compartment
chr1	168900000	169000000	1.57852	A compartment
chr1	169000000	169100000	1.21745	A compartment
chr1	169100000	169200000	1.04061	A compartment
chr1	169200000	169300000	1.11664	A compartment
chr1	169300000	169400000	1.50079	A compartment
chr1	169400000	169500000	1.60028	A compartment
chr1	169500000	169600000	1.86247	A compartment
chr1	169600000	169700000	1.86273	A compartment
chr1	169700000	169800000	1.66291	A compartment
chr1	169800000	169900000	1.57004	A compartment
chr1	169900000	170000000	0.732905	A compartment
chr1	170000000	170100000	-0.544245	B compartment
chr1	170100000	170200000	-0.810785	B compartment
chr1	170200000	170300000	-0.70131	B compartment
chr1	170300000	170400000	-0.844345	B compartment
chr1	170400000	170500000	-0.798235	B compartment
chr1	170500000	170600000	-1.20539	B compartment
chr1	170600000	170700000	-1.14989	B compartment
chr1	170700000	170800000	-1.18347	B compartment
chr1	170800000	170900000	-1.40643	B compartment
chr1	170900000	171000000	-1.17202	B compartment
chr1	171000000	171100000	-1.08112	B compartment
chr1	171100000	171200000	-0.56221	B compartment
chr1	171200000	171300000	-0.9222	B compartment
chr1	171300000	171400000	-0.804055	B compartment
chr1	171400000	171500000	-1.15549	B compartment
chr1	171500000	171600000	-0.9208	B compartment
chr1	171600000	171700000	-1.01724	B compartment
chr1	171700000	171800000	-0.838255	B compartment
chr1	171800000	171900000	-0.314975	B compartment
chr1	171900000	172000000	-0.022345	B compartment
chr1	172000000	172100000	-0.69267	B compartment
chr1	172100000	172200000	-0.85421	B compartment
chr1	172200000	172300000	-1.08031	B compartment
chr1	172300000	172400000	-1.24438	B compartment
chr1	172400000	172500000	-1.19396	B compartment
chr1	172500000	172600000	-1.71712	B compartment
chr1	172600000	172700000	-1.56787	B compartment
chr1	172700000	172800000	-1.34444	B compartment
chr1	172800000	172900000	-1.41361	B compartment
chr1	172900000	173000000	-1.34756	B compartment
chr1	173000000	173100000	-1.49054	B compartment
chr1	173100000	173200000	-1.38527	B compartment
chr1	173200000	173300000	-1.42331	B compartment
chr1	173300000	173400000	-1.2653	B compartment
chr1	173400000	173500000	-1.38878	B compartment
chr1	173500000	173600000	-1.76408	B compartment
chr1	173600000	173700000	-1.71621	B compartment
chr1	173700000	173800000	-1.76778	B compartment
chr1	173800000	173900000	-1.8679	B compartment
chr1	173900000	174000000	-1.87627	B compartment
chr1	174000000	174100000	-1.83123	B compartment
chr1	174100000	174200000	-1.90719	B compartment
chr1	174200000	174300000	-1.9849	B compartment
chr1	174300000	174400000	-1.8256	B compartment
chr1	174400000	174500000	-1.79673	B compartment
chr1	174500000	174600000	-1.48989	B compartment
chr1	174600000	174700000	-1.41866	B compartment
chr1	174700000	174800000	-1.67667	B compartment
chr1	174800000	174900000	-1.55648	B compartment
chr1	174900000	175000000	-1.20615	B compartment
chr1	175000000	175100000	-0.643105	B compartment
chr1	175100000	175200000	1.25171	A compartment
chr1	175200000	175300000	1.54441	A compartment
chr1	175300000	175400000	1.28166	A compartment
chr1	175400000	175500000	0.409385	A compartment
chr1	175500000	175600000	-1.45338	B compartment
chr1	175600000	175700000	-1.82505	B compartment
chr1	175700000	175800000	-1.94455	B compartment
chr1	175800000	175900000	-1.90769	B compartment
chr1	175900000	176000000	-1.96246	B compartment
chr1	176000000	176100000	-1.93081	B compartment
chr1	176100000	176200000	-1.94114	B compartment
chr1	176200000	176300000	-1.97582	B compartment
chr1	176300000	176400000	-1.94921	B compartment
chr1	176400000	176500000	-2.03508	B compartment
chr1	176500000	176600000	-1.99113	B compartment
chr1	176600000	176700000	-1.94678	B compartment
chr1	176700000	176800000	-2.01973	B compartment
chr1	176800000	176900000	-1.84184	B compartment
chr1	176900000	177000000	-1.43337	B compartment
chr1	177000000	177100000	-1.85715	B compartment
chr1	177100000	177200000	-1.73667	B compartment
chr1	177200000	177300000	-1.32956	B compartment
chr1	177300000	177400000	-1.19718	B compartment
chr1	177400000	177500000	-1.56719	B compartment
chr1	177500000	177600000	-1.67439	B compartment
chr1	177600000	177700000	-1.89936	B compartment
chr1	177700000	177800000	-1.89978	B compartment
chr1	177800000	177900000	-1.82273	B compartment
chr1	177900000	178000000	-1.72046	B compartment
chr1	178000000	178100000	-1.83016	B compartment
chr1	178100000	178200000	-1.91763	B compartment
chr1	178200000	178300000	-1.84485	B compartment
chr1	178300000	178400000	-1.96388	B compartment
chr1	178400000	178500000	-2.16118	B compartment
chr1	178500000	178600000	-2.02485	B compartment
chr1	178600000	178700000	-2.08403	B compartment
chr1	178700000	178800000	-1.87708	B compartment
chr1	178800000	178900000	-1.69373	B compartment
chr1	178900000	179000000	-1.71759	B compartment
chr1	179000000	179100000	-1.65512	B compartment
chr1	179100000	179200000	-1.68901	B compartment
chr1	179200000	179300000	-1.65742	B compartment
chr1	179300000	179400000	-1.18405	B compartment
chr1	179400000	179500000	1.24049	A compartment
chr1	179500000	179600000	1.54168	A compartment
chr1	179600000	179700000	1.93554	A compartment
chr1	179700000	179800000	1.80756	A compartment
chr1	179800000	179900000	1.87488	A compartment
chr1	179900000	180000000	1.7971	A compartment
chr1	180000000	180100000	1.99315	A compartment
chr1	180100000	180200000	1.43003	A compartment
chr1	180200000	180300000	1.35976	A compartment
chr1	180300000	180400000	1.05949	A compartment
chr1	180400000	180500000	1.47174	A compartment
chr1	180500000	180600000	1.28286	A compartment
chr1	180600000	180700000	0.933045	A compartment
chr1	180700000	180800000	0.248735	A compartment
chr1	180800000	180900000	0.016465	A compartment
chr1	180900000	181000000	0.69848	A compartment
chr1	181000000	181100000	1.21812	A compartment
chr1	181100000	181200000	0.848255	A compartment
chr1	181200000	181300000	0.614055	A compartment
chr1	181300000	181400000	1.09861	A compartment
chr1	181400000	181500000	0.66365	A compartment
chr1	181500000	181600000	0.43642	A compartment
chr1	181600000	181700000	0.818025	A compartment
chr1	181700000	181800000	1.01596	A compartment
chr1	181800000	181900000	0.44091	A compartment
chr1	181900000	182000000	0.43949	A compartment
chr1	182000000	182100000	0.4798	A compartment
chr1	182100000	182200000	0.479185	A compartment
chr1	182200000	182300000	0.916925	A compartment
chr1	182300000	182400000	1.63654	A compartment
chr1	182400000	182500000	1.29523	A compartment
chr1	182500000	182600000	1.72828	A compartment
chr1	182600000	182700000	1.79981	A compartment
chr1	182700000	182800000	0.886965	A compartment
chr1	182800000	182900000	0.38269	A compartment
chr1	182900000	183000000	-0.30387	B compartment
chr1	183000000	183100000	-0.203565	B compartment
chr1	183100000	183200000	-0.382275	B compartment
chr1	183200000	183300000	-0.39001	B compartment
chr1	183300000	183400000	0.222785	A compartment
chr1	183400000	183500000	0.377555	A compartment
chr1	183500000	183600000	-0.09897	B compartment
chr1	183600000	183700000	0.044285	A compartment
chr1	183700000	183800000	0.732865	A compartment
chr1	183800000	183900000	1.64884	A compartment
chr1	183900000	184000000	1.89985	A compartment
chr1	184000000	184100000	1.86255	A compartment
chr1	184100000	184200000	1.3029	A compartment
chr1	184200000	184300000	1.00405	A compartment
chr1	184300000	184400000	1.06011	A compartment
chr1	184400000	184500000	1.16107	A compartment
chr1	184500000	184600000	1.25343	A compartment
chr1	184600000	184700000	1.28244	A compartment
chr1	184700000	184800000	1.01645	A compartment
chr1	184800000	184900000	0.98707	A compartment
chr1	184900000	185000000	1.21124	A compartment
chr1	185000000	185100000	0.49888	A compartment
chr1	185100000	185200000	0.52047	A compartment
chr1	185200000	185300000	0.620065	A compartment
chr1	185300000	185400000	0.496065	A compartment
chr1	185400000	185500000	0.64991	A compartment
chr1	185500000	185600000	0.1169	A compartment
chr1	185600000	185700000	0.268255	A compartment
chr1	185700000	185800000	0.17548	A compartment
chr1	185800000	185900000	0.138335	A compartment
chr1	185900000	186000000	-1.12412	B compartment
chr1	186000000	186100000	-1.12302	B compartment
chr1	186100000	186200000	-1.4545	B compartment
chr1	186200000	186300000	-1.20989	B compartment
chr1	186300000	186400000	-0.135435	B compartment
chr1	186400000	186500000	0.571215	A compartment
chr1	186500000	186600000	0.291825	A compartment
chr1	186600000	186700000	-1.19572	B compartment
chr1	186700000	186800000	-1.66796	B compartment
chr1	186800000	186900000	-1.84163	B compartment
chr1	186900000	187000000	-1.77129	B compartment
chr1	187000000	187100000	-1.77988	B compartment
chr1	187100000	187200000	-0.706775	B compartment
chr1	187200000	187300000	0.263655	A compartment
chr1	187300000	187400000	1.74337	A compartment
chr1	187400000	187500000	1.05086	A compartment
chr1	187500000	187600000	0.43045	A compartment
chr1	187600000	187700000	-0.22332	B compartment
chr1	187700000	187800000	0.40451	A compartment
chr1	187800000	187900000	0.18454	A compartment
chr1	187900000	188000000	-0.027005	B compartment
chr1	188000000	188100000	-0.37171	B compartment
chr1	188100000	188200000	-0.65814	B compartment
chr1	188200000	188300000	0.534745	A compartment
chr1	188300000	188400000	1.69789	A compartment
chr1	188400000	188500000	1.61349	A compartment
chr1	188500000	188600000	1.18338	A compartment
chr1	188600000	188700000	-0.435785	B compartment
chr1	188700000	188800000	-1.27279	B compartment
chr1	188800000	188900000	-1.33416	B compartment
chr1	188900000	189000000	-0.854875	B compartment
chr1	189000000	189100000	-0.46307	B compartment
chr1	189100000	189200000	0.817095	A compartment
chr1	189200000	189300000	1.12713	A compartment
chr1	189300000	189400000	0.140645	A compartment
chr1	189400000	189500000	-0.276555	B compartment
chr1	189500000	189600000	0.64982	A compartment
chr1	189600000	189700000	1.79425	A compartment
chr1	189700000	189800000	1.40449	A compartment
chr1	189800000	189900000	1.25474	A compartment
chr1	189900000	190000000	1.59371	A compartment
chr1	190000000	190100000	1.66444	A compartment
chr1	190100000	190200000	1.335	A compartment
chr1	190200000	190300000	0.5848	A compartment
chr1	190300000	190400000	1.18022	A compartment
chr1	190400000	190500000	1.17195	A compartment
chr1	190500000	190600000	1.23157	A compartment
chr1	190600000	190700000	1.54645	A compartment
chr1	190700000	190800000	0.438275	A compartment
chr1	190800000	190900000	-1.1826	B compartment
chr1	190900000	191000000	-1.73588	B compartment
chr1	191000000	191100000	-1.28557	B compartment
chr1	191100000	191200000	-0.310955	B compartment
chr1	191200000	191300000	0.519885	A compartment
chr1	191300000	191400000	0.43553	A compartment
chr1	191400000	191500000	-0.23565	B compartment
chr1	191500000	191600000	-0.056185	B compartment
chr1	191600000	191700000	-0.13044	B compartment
chr1	191700000	191800000	-0.13216	B compartment
chr1	191800000	191900000	-0.40007	B compartment
chr1	191900000	192000000	-1.12215	B compartment
chr1	192000000	192100000	-1.32866	B compartment
chr1	192100000	192200000	-1.48924	B compartment
chr1	192200000	192300000	-1.74935	B compartment
chr1	192300000	192400000	-1.73981	B compartment
chr1	192400000	192500000	-1.54036	B compartment
chr1	192500000	192600000	-1.16574	B compartment
chr1	192600000	192700000	-1.46436	B compartment
chr1	192700000	192800000	-1.30537	B compartment
chr1	192800000	192900000	-1.14904	B compartment
chr1	192900000	193000000	-1.48772	B compartment
chr1	193000000	193100000	-1.59737	B compartment
chr1	193100000	193200000	-1.65556	B compartment
chr1	193200000	193300000	-1.32938	B compartment
chr1	193300000	193400000	-0.907175	B compartment
chr1	193400000	193500000	-0.497165	B compartment
chr1	193500000	193600000	-0.28974	B compartment
chr1	193600000	193700000	-0.229635	B compartment
chr1	193700000	193800000	-1.38396	B compartment
chr1	193800000	193900000	-0.44643	B compartment
chr1	193900000	194000000	1.03414	A compartment
chr1	194000000	194100000	0.914515	A compartment
chr1	194100000	194200000	0.50029	A compartment
chr1	194200000	194300000	0.68574	A compartment
chr1	194300000	194400000	0.895145	A compartment
chr1	194400000	194500000	0.974635	A compartment
chr1	194500000	194600000	1.52015	A compartment
chr1	194600000	194700000	0.733335	A compartment
chr1	194700000	194800000	-0.20545	B compartment
chr1	194800000	194900000	0.58467	A compartment
chr1	194900000	195000000	-1.01917	B compartment
chr1	195000000	195100000	-1.41731	B compartment
chr1	195100000	195200000	-1.64654	B compartment
chr1	195200000	195300000	-1.76846	B compartment
chr1	195300000	195400000	-1.79071	B compartment
chr1	195400000	195500000	-1.9379	B compartment
chr1	195500000	195600000	-2.01286	B compartment
chr1	195600000	195700000	-1.90467	B compartment
chr1	195700000	195800000	-1.60627	B compartment
chr1	195800000	195900000	-1.03441	B compartment
chr1	195900000	196000000	-0.52173	B compartment
chr1	196000000	196100000	0.0179	A compartment
chr1	196100000	196200000	0.593755	A compartment
chr1	196200000	196300000	0.306885	A compartment
chr1	196300000	196400000	-1.55758	B compartment
chr1	196400000	196500000	-1.80709	B compartment
chr1	196500000	196600000	-1.80543	B compartment
chr1	196600000	196700000	-1.83225	B compartment
chr1	196700000	196800000	-1.9375	B compartment
chr1	196800000	196900000	-1.91347	B compartment
chr1	196900000	197000000	-1.81721	B compartment
chr1	197000000	197100000	-1.64452	B compartment
chr1	197100000	197200000	-1.24442	B compartment
chr1	197200000	197300000	-0.82683	B compartment
chr1	197300000	197400000	-1.01679	B compartment
chr1	197400000	197500000	-1.71606	B compartment
chr1	197500000	197600000	-1.71472	B compartment
chr1	197600000	197700000	-1.29107	B compartment
chr1	197700000	197800000	-1.5764	B compartment
chr1	197800000	197900000	-1.97869	B compartment
chr1	197900000	198000000	-2.00304	B compartment
chr1	198000000	198100000	-2.14591	B compartment
chr1	198100000	198200000	-2.16711	B compartment
chr1	198200000	198300000	-2.04196	B compartment
chr1	198300000	198400000	-2.09543	B compartment
chr1	198400000	198500000	-2.1368	B compartment
chr1	198500000	198600000	-2.01383	B compartment
chr1	198600000	198700000	-2.10785	B compartment
chr1	198700000	198800000	-2.01116	B compartment
chr1	198800000	198900000	-1.79423	B compartment
chr1	198900000	199000000	-2.00962	B compartment
chr1	199000000	199100000	-1.80367	B compartment
chr1	199100000	199200000	-1.82876	B compartment
chr1	199200000	199300000	-1.95709	B compartment
chr1	199300000	199400000	-2.02995	B compartment
chr1	199400000	199500000	-2.0396	B compartment
chr1	199500000	199600000	-1.9912	B compartment
chr1	199600000	199700000	-2.05309	B compartment
chr1	199700000	199800000	-2.09101	B compartment
[truncated: 21,922 more rows]

## Sheet: Laiwu Compartment
LaiWu
chr	start	end	PC1	A/B Compartment
chr1	0	100000	1.36118	A compartment
chr1	100000	200000	1.37243	A compartment
chr1	200000	300000	1.28345	A compartment
chr1	300000	400000	1.16653	A compartment
chr1	400000	500000	1.15569	A compartment
chr1	500000	600000	1.39406	A compartment
chr1	600000	700000	0.82206	A compartment
chr1	700000	800000	0.882045	A compartment
chr1	800000	900000	0.863725	A compartment
chr1	900000	1000000	0.64599	A compartment
chr1	1000000	1100000	0.621465	A compartment
chr1	1100000	1200000	0.650945	A compartment
chr1	1200000	1300000	0.511245	A compartment
chr1	1300000	1400000	0.721395	A compartment
chr1	1400000	1500000	0.80348	A compartment
chr1	1500000	1600000	0.90032	A compartment
chr1	1600000	1700000	0.984115	A compartment
chr1	1700000	1800000	0.940865	A compartment
chr1	1800000	1900000	0.6253	A compartment
chr1	1900000	2000000	0.74777	A compartment
chr1	2000000	2100000	0.760005	A compartment
chr1	2100000	2200000	0.880305	A compartment
chr1	2200000	2300000	1.07693	A compartment
chr1	2300000	2400000	1.30497	A compartment
chr1	2400000	2500000	1.28876	A compartment
chr1	2500000	2600000	1.38065	A compartment
chr1	2600000	2700000	0.73313	A compartment
chr1	2700000	2800000	0.42893	A compartment
chr1	2800000	2900000	0.43684	A compartment
chr1	2900000	3000000	0.28072	A compartment
chr1	3000000	3100000	0.184745	A compartment
chr1	3100000	3200000	0.444055	A compartment
chr1	3200000	3300000	0.001135	A compartment
chr1	3300000	3400000	0.166585	A compartment
chr1	3400000	3500000	-0.013605	B compartment
chr1	3500000	3600000	-0.498695	B compartment
chr1	3600000	3700000	-0.172485	B compartment
chr1	3700000	3800000	-0.211485	B compartment
chr1	3800000	3900000	0.018985	A compartment
chr1	3900000	4000000	-0.018675	B compartment
chr1	4000000	4100000	-0.01164	B compartment
chr1	4100000	4200000	0.47254	A compartment
chr1	4200000	4300000	1.30109	A compartment
chr1	4300000	4400000	1.49856	A compartment
chr1	4400000	4500000	1.47788	A compartment
chr1	4500000	4600000	1.47166	A compartment
chr1	4600000	4700000	1.29967	A compartment
chr1	4700000	4800000	1.57156	A compartment
chr1	4800000	4900000	1.73755	A compartment
chr1	4900000	5000000	1.48035	A compartment
chr1	5000000	5100000	1.08258	A compartment
chr1	5100000	5200000	0.467095	A compartment
chr1	5200000	5300000	-0.18101	B compartment
chr1	5300000	5400000	-0.11096	B compartment
chr1	5400000	5500000	0.55885	A compartment
chr1	5500000	5600000	0.453465	A compartment
chr1	5600000	5700000	0.10771	A compartment
chr1	5700000	5800000	-0.061185	B compartment
chr1	5800000	5900000	0.23187	A compartment
chr1	5900000	6000000	0.20288	A compartment
chr1	6000000	6100000	0.418925	A compartment
chr1	6100000	6200000	0.251705	A compartment
chr1	6200000	6300000	0.163545	A compartment
chr1	6300000	6400000	0.018065	A compartment
chr1	6400000	6500000	-0.08532	B compartment
chr1	6500000	6600000	-0.028685	B compartment
chr1	6600000	6700000	0.26438	A compartment
chr1	6700000	6800000	0.74149	A compartment
chr1	6800000	6900000	0.773455	A compartment
chr1	6900000	7000000	1.17389	A compartment
chr1	7000000	7100000	0.82544	A compartment
chr1	7100000	7200000	0.888405	A compartment
chr1	7200000	7300000	0.8042	A compartment
chr1	7300000	7400000	1.06234	A compartment
chr1	7400000	7500000	1.47436	A compartment
chr1	7500000	7600000	1.46103	A compartment
chr1	7600000	7700000	1.6622	A compartment
chr1	7700000	7800000	0.47173	A compartment
chr1	7800000	7900000	0.27788	A compartment
chr1	7900000	8000000	0.142595	A compartment
chr1	8000000	8100000	0.27164	A compartment
chr1	8100000	8200000	0.672075	A compartment
chr1	8200000	8300000	1.14569	A compartment
chr1	8300000	8400000	1.25072	A compartment
chr1	8400000	8500000	1.12644	A compartment
chr1	8500000	8600000	1.30519	A compartment
chr1	8600000	8700000	1.13387	A compartment
chr1	8700000	8800000	1.16046	A compartment
chr1	8800000	8900000	1.14036	A compartment
chr1	8900000	9000000	1.40235	A compartment
chr1	9000000	9100000	1.20853	A compartment
chr1	9100000	9200000	1.33687	A compartment
chr1	9200000	9300000	1.36585	A compartment
chr1	9300000	9400000	0.96485	A compartment
chr1	9400000	9500000	0.66538	A compartment
chr1	9500000	9600000	0.57013	A compartment
chr1	9600000	9700000	1.10217	A compartment
chr1	9700000	9800000	0.8731	A compartment
chr1	9800000	9900000	1.46741	A compartment
chr1	9900000	10000000	1.55565	A compartment
chr1	10000000	10100000	1.58227	A compartment
chr1	10100000	10200000	1.63359	A compartment
chr1	10200000	10300000	1.48345	A compartment
chr1	10300000	10400000	1.12715	A compartment
chr1	10400000	10500000	0.36187	A compartment
chr1	10500000	10600000	-0.452545	B compartment
chr1	10600000	10700000	-0.25056	B compartment
chr1	10700000	10800000	-0.554855	B compartment
chr1	10800000	10900000	-0.87126	B compartment
chr1	10900000	11000000	-1.07664	B compartment
chr1	11000000	11100000	-1.08589	B compartment
chr1	11100000	11200000	-1.15856	B compartment
chr1	11200000	11300000	-1.03829	B compartment
chr1	11300000	11400000	-0.646325	B compartment
chr1	11400000	11500000	-0.110155	B compartment
chr1	11500000	11600000	0.657905	A compartment
chr1	11600000	11700000	1.01506	A compartment
chr1	11700000	11800000	1.25828	A compartment
chr1	11800000	11900000	1.1688	A compartment
chr1	11900000	12000000	1.2604	A compartment
chr1	12000000	12100000	1.46603	A compartment
chr1	12100000	12200000	1.36201	A compartment
chr1	12200000	12300000	0.720045	A compartment
chr1	12300000	12400000	1.00303	A compartment
chr1	12400000	12500000	-0.0355	B compartment
chr1	12500000	12600000	-0.49206	B compartment
chr1	12600000	12700000	-0.444995	B compartment
chr1	12700000	12800000	-0.96946	B compartment
chr1	12800000	12900000	-1.06666	B compartment
chr1	12900000	13000000	-1.16116	B compartment
chr1	13000000	13100000	-1.10774	B compartment
chr1	13100000	13200000	-1.25732	B compartment
chr1	13200000	13300000	-1.06651	B compartment
chr1	13300000	13400000	-0.359395	B compartment
chr1	13400000	13500000	0.535785	A compartment
chr1	13500000	13600000	-0.518975	B compartment
chr1	13600000	13700000	-0.513715	B compartment
chr1	13700000	13800000	-0.402425	B compartment
chr1	13800000	13900000	0.12792	A compartment
chr1	13900000	14000000	1.24785	A compartment
chr1	14000000	14100000	1.49074	A compartment
chr1	14100000	14200000	1.4728	A compartment
chr1	14200000	14300000	0.953415	A compartment
chr1	14300000	14400000	0.17451	A compartment
chr1	14400000	14500000	0.30081	A compartment
chr1	14500000	14600000	-0.004535	B compartment
chr1	14600000	14700000	-0.16442	B compartment
chr1	14700000	14800000	0.7061	A compartment
chr1	14800000	14900000	1.22538	A compartment
chr1	14900000	15000000	0.635405	A compartment
chr1	15000000	15100000	0.63398	A compartment
chr1	15100000	15200000	0.67409	A compartment
chr1	15200000	15300000	0.7944	A compartment
chr1	15300000	15400000	0.828105	A compartment
chr1	15400000	15500000	0.395745	A compartment
chr1	15500000	15600000	0.26853	A compartment
chr1	15600000	15700000	0.39659	A compartment
chr1	15700000	15800000	0.580845	A compartment
chr1	15800000	15900000	0.629505	A compartment
chr1	15900000	16000000	0.781325	A compartment
chr1	16000000	16100000	0.89652	A compartment
chr1	16100000	16200000	1.43816	A compartment
chr1	16200000	16300000	1.76428	A compartment
chr1	16300000	16400000	1.61309	A compartment
chr1	16400000	16500000	1.36667	A compartment
chr1	16500000	16600000	1.32952	A compartment
chr1	16600000	16700000	1.22517	A compartment
chr1	16700000	16800000	0.871835	A compartment
chr1	16800000	16900000	0.77036	A compartment
chr1	16900000	17000000	0.73479	A compartment
chr1	17000000	17100000	0.49086	A compartment
chr1	17100000	17200000	0.59913	A compartment
chr1	17200000	17300000	0.8436	A compartment
chr1	17300000	17400000	1.10379	A compartment
chr1	17400000	17500000	1.14802	A compartment
chr1	17500000	17600000	0.851505	A compartment
chr1	17600000	17700000	0.66873	A compartment
chr1	17700000	17800000	-0.11698	B compartment
chr1	17800000	17900000	-0.248045	B compartment
chr1	17900000	18000000	-0.1338	B compartment
chr1	18000000	18100000	-0.476545	B compartment
chr1	18100000	18200000	-0.520515	B compartment
chr1	18200000	18300000	-0.08312	B compartment
chr1	18300000	18400000	0.110055	A compartment
chr1	18400000	18500000	0.51143	A compartment
chr1	18500000	18600000	0.24181	A compartment
chr1	18600000	18700000	-0.67615	B compartment
chr1	18700000	18800000	-0.778175	B compartment
chr1	18800000	18900000	-0.18797	B compartment
chr1	18900000	19000000	-0.489905	B compartment
chr1	19000000	19100000	-0.06291	B compartment
chr1	19100000	19200000	-0.7971	B compartment
chr1	19200000	19300000	-1.03318	B compartment
chr1	19300000	19400000	-1.09903	B compartment
chr1	19400000	19500000	-0.989155	B compartment
chr1	19500000	19600000	-0.371355	B compartment
chr1	19600000	19700000	1.20851	A compartment
chr1	19700000	19800000	1.28569	A compartment
chr1	19800000	19900000	0.78156	A compartment
chr1	19900000	20000000	0.190595	A compartment
chr1	20000000	20100000	-0.191645	B compartment
chr1	20100000	20200000	-0.319185	B compartment
chr1	20200000	20300000	-0.12336	B compartment
chr1	20300000	20400000	0.031805	A compartment
chr1	20400000	20500000	0.25005	A compartment
chr1	20500000	20600000	0.8591	A compartment
chr1	20600000	20700000	0.83784	A compartment
chr1	20700000	20800000	0.640525	A compartment
chr1	20800000	20900000	0.65901	A compartment
chr1	20900000	21000000	1.0641	A compartment
chr1	21000000	21100000	1.00812	A compartment
chr1	21100000	21200000	0.72108	A compartment
chr1	21200000	21300000	0.66406	A compartment
chr1	21300000	21400000	0.609975	A compartment
chr1	21400000	21500000	0.939255	A compartment
chr1	21500000	21600000	0.888195	A compartment
chr1	21600000	21700000	0.478415	A compartment
chr1	21700000	21800000	0.73636	A compartment
chr1	21800000	21900000	0.729165	A compartment
chr1	21900000	22000000	0.55149	A compartment
chr1	22000000	22100000	0.81766	A compartment
chr1	22100000	22200000	1.01827	A compartment
chr1	22200000	22300000	1.50177	A compartment
chr1	22300000	22400000	1.49306	A compartment
chr1	22400000	22500000	1.19199	A compartment
chr1	22500000	22600000	0.22444	A compartment
chr1	22600000	22700000	0.19162	A compartment
chr1	22700000	22800000	0.31631	A compartment
chr1	22800000	22900000	0.44123	A compartment
chr1	22900000	23000000	-0.01141	B compartment
chr1	23000000	23100000	-0.822475	B compartment
chr1	23100000	23200000	-0.951955	B compartment
chr1	23200000	23300000	-0.83008	B compartment
chr1	23300000	23400000	-0.607215	B compartment
chr1	23400000	23500000	-0.36548	B compartment
chr1	23500000	23600000	-0.471785	B compartment
chr1	23600000	23700000	-0.196725	B compartment
chr1	23700000	23800000	-0.08369	B compartment
chr1	23800000	23900000	-0.08835	B compartment
chr1	23900000	24000000	0.056185	A compartment
chr1	24000000	24100000	0.17483	A compartment
chr1	24100000	24200000	0.50127	A compartment
chr1	24200000	24300000	0.617385	A compartment
chr1	24300000	24400000	0.969675	A compartment
chr1	24400000	24500000	0.899255	A compartment
chr1	24500000	24600000	1.0569	A compartment
chr1	24600000	24700000	0.816665	A compartment
chr1	24700000	24800000	0.961485	A compartment
chr1	24800000	24900000	1.15226	A compartment
chr1	24900000	25000000	0.840345	A compartment
chr1	25000000	25100000	0.73832	A compartment
chr1	25100000	25200000	0.921085	A compartment
chr1	25200000	25300000	1.15065	A compartment
chr1	25300000	25400000	1.10863	A compartment
chr1	25400000	25500000	0.52969	A compartment
chr1	25500000	25600000	0.468425	A compartment
chr1	25600000	25700000	0.43263	A compartment
chr1	25700000	25800000	0.031125	A compartment
chr1	25800000	25900000	0.20173	A compartment
chr1	25900000	26000000	-0.015955	B compartment
chr1	26000000	26100000	-0.331345	B compartment
chr1	26100000	26200000	0.150995	A compartment
chr1	26200000	26300000	0.48096	A compartment
chr1	26300000	26400000	0.07844	A compartment
chr1	26400000	26500000	0.82189	A compartment
chr1	26500000	26600000	0.477715	A compartment
chr1	26600000	26700000	0.46082	A compartment
chr1	26700000	26800000	-0.222675	B compartment
chr1	26800000	26900000	-0.32056	B compartment
chr1	26900000	27000000	0.301095	A compartment
chr1	27000000	27100000	0.921125	A compartment
chr1	27100000	27200000	0.008405	A compartment
chr1	27200000	27300000	0.135165	A compartment
chr1	27300000	27400000	0.888255	A compartment
chr1	27400000	27500000	0.67943	A compartment
chr1	27500000	27600000	0.674885	A compartment
chr1	27600000	27700000	0.033265	A compartment
chr1	27700000	27800000	-0.09196	B compartment
chr1	27800000	27900000	1.03645	A compartment
chr1	27900000	28000000	1.49804	A compartment
chr1	28000000	28100000	1.34197	A compartment
chr1	28100000	28200000	1.24045	A compartment
chr1	28200000	28300000	1.36094	A compartment
chr1	28300000	28400000	1.19234	A compartment
chr1	28400000	28500000	0.78385	A compartment
chr1	28500000	28600000	1.01519	A compartment
chr1	28600000	28700000	0.3783	A compartment
chr1	28700000	28800000	-0.05508	B compartment
chr1	28800000	28900000	-0.155345	B compartment
chr1	28900000	29000000	0.412195	A compartment
chr1	29000000	29100000	0.9335	A compartment
chr1	29100000	29200000	0.903675	A compartment
chr1	29200000	29300000	0.8224	A compartment
chr1	29300000	29400000	0.654145	A compartment
chr1	29400000	29500000	0.47182	A compartment
chr1	29500000	29600000	0.476995	A compartment
chr1	29600000	29700000	0.64784	A compartment
chr1	29700000	29800000	0.82875	A compartment
chr1	29800000	29900000	0.82591	A compartment
chr1	29900000	30000000	0.587885	A compartment
chr1	30000000	30100000	-0.473905	B compartment
chr1	30100000	30200000	-0.422335	B compartment
chr1	30200000	30300000	0.868605	A compartment
chr1	30300000	30400000	1.07919	A compartment
chr1	30400000	30500000	1.19834	A compartment
chr1	30500000	30600000	1.15005	A compartment
chr1	30600000	30700000	1.09133	A compartment
chr1	30700000	30800000	1.12529	A compartment
chr1	30800000	30900000	0.773445	A compartment
chr1	30900000	31000000	0.89052	A compartment
chr1	31000000	31100000	-0.26607	B compartment
chr1	31100000	31200000	0.18353	A compartment
chr1	31200000	31300000	0.487475	A compartment
chr1	31300000	31400000	0.280205	A compartment
chr1	31400000	31500000	0.088895	A compartment
chr1	31500000	31600000	0.55111	A compartment
chr1	31600000	31700000	0.351565	A compartment
chr1	31700000	31800000	0.535875	A compartment
chr1	31800000	31900000	0.581965	A compartment
chr1	31900000	32000000	0.84103	A compartment
chr1	32000000	32100000	0.181555	A compartment
chr1	32100000	32200000	0.103355	A compartment
chr1	32200000	32300000	0.48628	A compartment
chr1	32300000	32400000	1.07418	A compartment
chr1	32400000	32500000	1.24449	A compartment
chr1	32500000	32600000	0.995535	A compartment
chr1	32600000	32700000	0.17211	A compartment
chr1	32700000	32800000	-0.356405	B compartment
chr1	32800000	32900000	-0.55999	B compartment
chr1	32900000	33000000	-0.328815	B compartment
chr1	33000000	33100000	-0.32325	B compartment
chr1	33100000	33200000	-0.258405	B compartment
chr1	33200000	33300000	0.34194	A compartment
chr1	33300000	33400000	0.352115	A compartment
chr1	33400000	33500000	0.203105	A compartment
chr1	33500000	33600000	1.04482	A compartment
chr1	33600000	33700000	1.05776	A compartment
chr1	33700000	33800000	0.654685	A compartment
chr1	33800000	33900000	0.445005	A compartment
chr1	33900000	34000000	0.612955	A compartment
chr1	34000000	34100000	0.89948	A compartment
chr1	34100000	34200000	1.12955	A compartment
chr1	34200000	34300000	0.690175	A compartment
chr1	34300000	34400000	0.81998	A compartment
chr1	34400000	34500000	0.38194	A compartment
chr1	34500000	34600000	-0.0236	B compartment
chr1	34600000	34700000	0.358745	A compartment
chr1	34700000	34800000	0.66913	A compartment
chr1	34800000	34900000	0.3376	A compartment
chr1	34900000	35000000	0.26142	A compartment
chr1	35000000	35100000	0.231485	A compartment
chr1	35100000	35200000	0.216825	A compartment
chr1	35200000	35300000	-0.155195	B compartment
chr1	35300000	35400000	-0.5474	B compartment
chr1	35400000	35500000	-0.57073	B compartment
chr1	35500000	35600000	-0.123295	B compartment
chr1	35600000	35700000	0.106425	A compartment
chr1	35700000	35800000	0.96268	A compartment
chr1	35800000	35900000	0.76848	A compartment
chr1	35900000	36000000	0.841405	A compartment
chr1	36000000	36100000	0.08514	A compartment
chr1	36100000	36200000	-0.48056	B compartment
chr1	36200000	36300000	-0.45172	B compartment
chr1	36300000	36400000	-0.3563	B compartment
chr1	36400000	36500000	-0.24661	B compartment
chr1	36500000	36600000	-0.627765	B compartment
chr1	36600000	36700000	-0.27747	B compartment
chr1	36700000	36800000	-0.455415	B compartment
chr1	36800000	36900000	-0.52295	B compartment
chr1	36900000	37000000	0.507745	A compartment
chr1	37000000	37100000	1.30651	A compartment
chr1	37100000	37200000	1.04651	A compartment
chr1	37200000	37300000	0.517065	A compartment
chr1	37300000	37400000	-0.53122	B compartment
chr1	37400000	37500000	-0.432895	B compartment
chr1	37500000	37600000	-0.100615	B compartment
chr1	37600000	37700000	0.51194	A compartment
chr1	37700000	37800000	0.674665	A compartment
chr1	37800000	37900000	1.19302	A compartment
chr1	37900000	38000000	0.767485	A compartment
chr1	38000000	38100000	-0.43176	B compartment
chr1	38100000	38200000	-1.04306	B compartment
chr1	38200000	38300000	-1.25795	B compartment
chr1	38300000	38400000	-1.27345	B compartment
chr1	38400000	38500000	-1.21517	B compartment
chr1	38500000	38600000	-1.30575	B compartment
chr1	38600000	38700000	-1.26172	B compartment
chr1	38700000	38800000	-1.09224	B compartment
chr1	38800000	38900000	-0.861045	B compartment
chr1	38900000	39000000	-0.61253	B compartment
chr1	39000000	39100000	0.04942	A compartment
chr1	39100000	39200000	0.798515	A compartment
chr1	39200000	39300000	1.01855	A compartment
chr1	39300000	39400000	0.853105	A compartment
chr1	39400000	39500000	0.12985	A compartment
chr1	39500000	39600000	-0.36565	B compartment
chr1	39600000	39700000	-0.8886	B compartment
chr1	39700000	39800000	-0.739705	B compartment
chr1	39800000	39900000	0.57119	A compartment
chr1	39900000	40000000	0.05281	A compartment
chr1	40000000	40100000	0.49409	A compartment
chr1	40100000	40200000	1.31533	A compartment
chr1	40200000	40300000	-0.25185	B compartment
chr1	40300000	40400000	-0.59297	B compartment
chr1	40400000	40500000	-0.71326	B compartment
chr1	40500000	40600000	-0.53947	B compartment
chr1	40600000	40700000	-0.219525	B compartment
chr1	40700000	40800000	-0.21276	B compartment
chr1	40800000	40900000	-0.43678	B compartment
chr1	40900000	41000000	-0.26189	B compartment
chr1	41000000	41100000	0.06073	A compartment
chr1	41100000	41200000	-0.287465	B compartment
chr1	41200000	41300000	-0.660505	B compartment
chr1	41300000	41400000	-1.08234	B compartment
chr1	41400000	41500000	-1.33448	B compartment
chr1	41500000	41600000	-1.34505	B compartment
chr1	41600000	41700000	-1.37362	B compartment
chr1	41700000	41800000	-1.34573	B compartment
chr1	41800000	41900000	-1.34407	B compartment
chr1	41900000	42000000	-1.42534	B compartment
chr1	42000000	42100000	-1.31483	B compartment
chr1	42100000	42200000	-1.40268	B compartment
chr1	42200000	42300000	-1.36786	B compartment
chr1	42300000	42400000	-1.25618	B compartment
chr1	42400000	42500000	-1.08965	B compartment
chr1	42500000	42600000	-0.751605	B compartment
chr1	42600000	42700000	-0.21495	B compartment
chr1	42700000	42800000	0.207085	A compartment
chr1	42800000	42900000	-0.12264	B compartment
chr1	42900000	43000000	-0.084875	B compartment
chr1	43000000	43100000	-0.140165	B compartment
chr1	43100000	43200000	0.81193	A compartment
chr1	43200000	43300000	1.62363	A compartment
chr1	43300000	43400000	1.86048	A compartment
chr1	43400000	43500000	1.70247	A compartment
chr1	43500000	43600000	1.53581	A compartment
chr1	43600000	43700000	1.45578	A compartment
chr1	43700000	43800000	0.281645	A compartment
chr1	43800000	43900000	-0.34115	B compartment
chr1	43900000	44000000	-0.407915	B compartment
chr1	44000000	44100000	-0.027635	B compartment
chr1	44100000	44200000	0.59799	A compartment
chr1	44200000	44300000	1.12032	A compartment
chr1	44300000	44400000	1.26071	A compartment
chr1	44400000	44500000	1.09061	A compartment
chr1	44500000	44600000	1.37505	A compartment
chr1	44600000	44700000	1.2569	A compartment
chr1	44700000	44800000	0.768215	A compartment
chr1	44800000	44900000	0.50477	A compartment
chr1	44900000	45000000	0.774185	A compartment
chr1	45000000	45100000	0.16394	A compartment
chr1	45100000	45200000	0.93046	A compartment
chr1	45200000	45300000	1.36857	A compartment
chr1	45300000	45400000	0.219155	A compartment
chr1	45400000	45500000	-0.40211	B compartment
chr1	45500000	45600000	-0.81268	B compartment
chr1	45600000	45700000	-0.87851	B compartment
chr1	45700000	45800000	-0.88826	B compartment
chr1	45800000	45900000	-0.827335	B compartment
chr1	45900000	46000000	-0.98758	B compartment
chr1	46000000	46100000	-0.79839	B compartment
chr1	46100000	46200000	-0.80561	B compartment
chr1	46200000	46300000	-0.895335	B compartment
chr1	46300000	46400000	-0.731815	B compartment
chr1	46400000	46500000	-0.853435	B compartment
chr1	46500000	46600000	-0.753635	B compartment
chr1	46600000	46700000	-0.736045	B compartment
chr1	46700000	46800000	-0.651425	B compartment
chr1	46800000	46900000	-0.781855	B compartment
chr1	46900000	47000000	-1.01188	B compartment
chr1	47000000	47100000	-1.12193	B compartment
chr1	47100000	47200000	-1.16025	B compartment
chr1	47200000	47300000	-1.11488	B compartment
chr1	47300000	47400000	-0.988555	B compartment
chr1	47400000	47500000	-1.15735	B compartment
chr1	47500000	47600000	-1.1074	B compartment
chr1	47600000	47700000	-1.02629	B compartment
chr1	47700000	47800000	-1.07357	B compartment
chr1	47800000	47900000	-1.14651	B compartment
chr1	47900000	48000000	-1.09576	B compartment
chr1	48000000	48100000	-1.02591	B compartment
chr1	48100000	48200000	-1.05032	B compartment
chr1	48200000	48300000	-1.09976	B compartment
chr1	48300000	48400000	-1.11225	B compartment
chr1	48400000	48500000	-1.0637	B compartment
chr1	48500000	48600000	-1.39567	B compartment
chr1	48600000	48700000	-1.42239	B compartment
chr1	48700000	48800000	-1.38704	B compartment
chr1	48800000	48900000	-1.05785	B compartment
chr1	48900000	49000000	-0.906865	B compartment
chr1	49000000	49100000	-0.999235	B compartment
chr1	49100000	49200000	-1.29214	B compartment
chr1	49200000	49300000	-1.24379	B compartment
chr1	49300000	49400000	-1.27561	B compartment
chr1	49400000	49500000	-1.34902	B compartment
chr1	49500000	49600000	-1.25467	B compartment
chr1	49600000	49700000	-1.0349	B compartment
chr1	49700000	49800000	-1.05578	B compartment
chr1	49800000	49900000	-0.413775	B compartment
chr1	49900000	50000000	0.90134	A compartment
chr1	50000000	50100000	0.31027	A compartment
chr1	50100000	50200000	-0.15326	B compartment
chr1	50200000	50300000	-0.18659	B compartment
chr1	50300000	50400000	-0.41069	B compartment
chr1	50400000	50500000	-0.54561	B compartment
chr1	50500000	50600000	0.38253	A compartment
chr1	50600000	50700000	0.744485	A compartment
chr1	50700000	50800000	1.07387	A compartment
chr1	50800000	50900000	0.9261	A compartment
chr1	50900000	51000000	0.246335	A compartment
chr1	51000000	51100000	-0.51136	B compartment
chr1	51100000	51200000	-0.55654	B compartment
chr1	51200000	51300000	-0.16833	B compartment
chr1	51300000	51400000	0.906505	A compartment
chr1	51400000	51500000	0.96978	A compartment
chr1	51500000	51600000	0.07391	A compartment
chr1	51600000	51700000	-0.71367	B compartment
chr1	51700000	51800000	-1.05255	B compartment
chr1	51800000	51900000	-1.04469	B compartment
chr1	51900000	52000000	-0.97909	B compartment
chr1	52000000	52100000	-0.47798	B compartment
chr1	52100000	52200000	-0.716715	B compartment
chr1	52200000	52300000	-0.35376	B compartment
chr1	52300000	52400000	-0.375	B compartment
chr1	52400000	52500000	0.57644	A compartment
chr1	52500000	52600000	1.04136	A compartment
chr1	52600000	52700000	1.00253	A compartment
chr1	52700000	52800000	0.83454	A compartment
chr1	52800000	52900000	0.795865	A compartment
chr1	52900000	53000000	0.463145	A compartment
chr1	53000000	53100000	0.08076	A compartment
chr1	53100000	53200000	0.786475	A compartment
chr1	53200000	53300000	0.275205	A compartment
chr1	53300000	53400000	0.302415	A compartment
chr1	53400000	53500000	0.62266	A compartment
chr1	53500000	53600000	0.159575	A compartment
chr1	53600000	53700000	-0.62127	B compartment
chr1	53700000	53800000	-0.642565	B compartment
chr1	53800000	53900000	-0.068735	B compartment
chr1	53900000	54000000	-0.40371	B compartment
chr1	54000000	54100000	-0.120225	B compartment
chr1	54100000	54200000	-0.33835	B compartment
chr1	54200000	54300000	0.322715	A compartment
chr1	54300000	54400000	0.224635	A compartment
chr1	54400000	54500000	1.00168	A compartment
chr1	54500000	54600000	1.67308	A compartment
chr1	54600000	54700000	0.875675	A compartment
chr1	54700000	54800000	-0.73304	B compartment
chr1	54800000	54900000	-0.914665	B compartment
chr1	54900000	55000000	-1.13827	B compartment
chr1	55000000	55100000	-1.13162	B compartment
chr1	55100000	55200000	-1.23015	B compartment
chr1	55200000	55300000	-1.25526	B compartment
chr1	55300000	55400000	-0.94461	B compartment
chr1	55400000	55500000	-0.53238	B compartment
chr1	55500000	55600000	0.24749	A compartment
chr1	55600000	55700000	1.39596	A compartment
chr1	55700000	55800000	0.84854	A compartment
chr1	55800000	55900000	0.85631	A compartment
chr1	55900000	56000000	1.30164	A compartment
chr1	56000000	56100000	1.53059	A compartment
chr1	56100000	56200000	0.90558	A compartment
chr1	56200000	56300000	0.46121	A compartment
chr1	56300000	56400000	-0.00547	B compartment
chr1	56400000	56500000	-0.355975	B compartment
chr1	56500000	56600000	-0.710125	B compartment
chr1	56600000	56700000	-0.82177	B compartment
chr1	56700000	56800000	-0.3692	B compartment
chr1	56800000	56900000	0.433895	A compartment
chr1	56900000	57000000	0.71667	A compartment
chr1	57000000	57100000	1.55062	A compartment
chr1	57100000	57200000	1.80688	A compartment
chr1	57200000	57300000	1.47323	A compartment
chr1	57300000	57400000	1.42292	A compartment
chr1	57400000	57500000	1.18315	A compartment
chr1	57500000	57600000	1.06644	A compartment
chr1	57600000	57700000	1.36088	A compartment
chr1	57700000	57800000	1.19434	A compartment
chr1	57800000	57900000	1.35474	A compartment
chr1	57900000	58000000	1.43557	A compartment
chr1	58000000	58100000	1.30848	A compartment
chr1	58100000	58200000	1.39506	A compartment
chr1	58200000	58300000	1.56221	A compartment
chr1	58300000	58400000	1.45405	A compartment
chr1	58400000	58500000	1.00994	A compartment
chr1	58500000	58600000	0.98963	A compartment
chr1	58600000	58700000	-0.479345	B compartment
chr1	58700000	58800000	-0.810875	B compartment
chr1	58800000	58900000	-0.880565	B compartment
chr1	58900000	59000000	-0.87438	B compartment
chr1	59000000	59100000	-0.725065	B compartment
chr1	59100000	59200000	-0.91888	B compartment
chr1	59200000	59300000	-0.872	B compartment
chr1	59300000	59400000	-0.983325	B compartment
chr1	59400000	59500000	-1.14417	B compartment
chr1	59500000	59600000	-0.993	B compartment
chr1	59600000	59700000	-0.967065	B compartment
chr1	59700000	59800000	-1.18484	B compartment
chr1	59800000	59900000	-1.0452	B compartment
chr1	59900000	60000000	-1.36488	B compartment
chr1	60000000	60100000	-1.43983	B compartment
chr1	60100000	60200000	-1.40495	B compartment
chr1	60200000	60300000	-1.32651	B compartment
chr1	60300000	60400000	-1.31279	B compartment
chr1	60400000	60500000	-1.47453	B compartment
chr1	60500000	60600000	-1.21248	B compartment
chr1	60600000	60700000	-0.899535	B compartment
chr1	60700000	60800000	-1.07056	B compartment
chr1	60800000	60900000	-0.84546	B compartment
chr1	60900000	61000000	-0.116885	B compartment
chr1	61000000	61100000	-1.05993	B compartment
chr1	61100000	61200000	-1.03789	B compartment
chr1	61200000	61300000	-1.22759	B compartment
chr1	61300000	61400000	-1.36264	B compartment
chr1	61400000	61500000	-1.57306	B compartment
chr1	61500000	61600000	-1.65545	B compartment
chr1	61600000	61700000	-1.63539	B compartment
chr1	61700000	61800000	-1.57018	B compartment
chr1	61800000	61900000	-1.54279	B compartment
chr1	61900000	62000000	-1.57824	B compartment
chr1	62000000	62100000	-1.56585	B compartment
chr1	62100000	62200000	-1.65688	B compartment
chr1	62200000	62300000	-1.57357	B compartment
chr1	62300000	62400000	-1.42488	B compartment
chr1	62400000	62500000	-1.20054	B compartment
chr1	62500000	62600000	-1.15409	B compartment
chr1	62600000	62700000	-1.25681	B compartment
chr1	62700000	62800000	-1.2397	B compartment
chr1	62800000	62900000	-0.462655	B compartment
chr1	62900000	63000000	-0.76906	B compartment
chr1	63000000	63100000	-1.40463	B compartment
chr1	63100000	63200000	-1.58614	B compartment
chr1	63200000	63300000	-1.53068	B compartment
chr1	63300000	63400000	-1.52401	B compartment
chr1	63400000	63500000	-1.03821	B compartment
chr1	63500000	63600000	-0.926745	B compartment
chr1	63600000	63700000	0.740135	A compartment
chr1	63700000	63800000	-0.249715	B compartment
chr1	63800000	63900000	-0.77778	B compartment
chr1	63900000	64000000	-0.066595	B compartment
chr1	64000000	64100000	0.474915	A compartment
chr1	64100000	64200000	-0.24811	B compartment
chr1	64200000	64300000	-0.637445	B compartment
chr1	64300000	64400000	-0.371465	B compartment
chr1	64400000	64500000	0.084875	A compartment
chr1	64500000	64600000	-0.66642	B compartment
chr1	64600000	64700000	-1.10734	B compartment
chr1	64700000	64800000	-1.29459	B compartment
chr1	64800000	64900000	-1.19866	B compartment
chr1	64900000	65000000	-1.2208	B compartment
chr1	65000000	65100000	-1.3254	B compartment
chr1	65100000	65200000	-1.04312	B compartment
chr1	65200000	65300000	-1.15176	B compartment
chr1	65300000	65400000	-1.10695	B compartment
chr1	65400000	65500000	-1.08676	B compartment
chr1	65500000	65600000	-0.849735	B compartment
chr1	65600000	65700000	-0.71186	B compartment
chr1	65700000	65800000	-0.354335	B compartment
chr1	65800000	65900000	0.929455	A compartment
chr1	65900000	66000000	1.25018	A compartment
chr1	66000000	66100000	0.496375	A compartment
chr1	66100000	66200000	-0.102175	B compartment
chr1	66200000	66300000	0.622575	A compartment
chr1	66300000	66400000	1.66421	A compartment
chr1	66400000	66500000	1.42206	A compartment
chr1	66500000	66600000	0.417675	A compartment
chr1	66600000	66700000	-0.49119	B compartment
chr1	66700000	66800000	-0.488085	B compartment
chr1	66800000	66900000	-0.21433	B compartment
chr1	66900000	67000000	0.146875	A compartment
chr1	67000000	67100000	-0.376735	B compartment
chr1	67100000	67200000	-0.335175	B compartment
chr1	67200000	67300000	0.479325	A compartment
chr1	67300000	67400000	0.482905	A compartment
chr1	67400000	67500000	0.517995	A compartment
chr1	67500000	67600000	0.69094	A compartment
chr1	67600000	67700000	0.81011	A compartment
chr1	67700000	67800000	-0.514605	B compartment
chr1	67800000	67900000	-0.538725	B compartment
chr1	67900000	68000000	-0.506665	B compartment
chr1	68000000	68100000	-0.45209	B compartment
chr1	68100000	68200000	-0.565155	B compartment
chr1	68200000	68300000	-0.618155	B compartment
chr1	68300000	68400000	-0.521385	B compartment
chr1	68400000	68500000	-0.639855	B compartment
chr1	68500000	68600000	-0.779635	B compartment
chr1	68600000	68700000	-0.87421	B compartment
chr1	68700000	68800000	-1.03788	B compartment
chr1	68800000	68900000	-1.0217	B compartment
chr1	68900000	69000000	-1.08304	B compartment
chr1	69000000	69100000	-1.14274	B compartment
chr1	69100000	69200000	-1.21083	B compartment
chr1	69200000	69300000	-1.1562	B compartment
chr1	69300000	69400000	-0.8591	B compartment
chr1	69400000	69500000	-0.838805	B compartment
chr1	69500000	69600000	-1.14576	B compartment
chr1	69600000	69700000	-1.08714	B compartment
chr1	69700000	69800000	-1.48394	B compartment
chr1	69800000	69900000	-1.55306	B compartment
chr1	69900000	70000000	-1.46622	B compartment
chr1	70000000	70100000	-1.35942	B compartment
chr1	70100000	70200000	-1.20291	B compartment
chr1	70200000	70300000	-1.45383	B compartment
chr1	70300000	70400000	-1.64563	B compartment
chr1	70400000	70500000	-1.60579	B compartment
chr1	70500000	70600000	-1.53119	B compartment
chr1	70600000	70700000	-1.58146	B compartment
chr1	70700000	70800000	-1.39252	B compartment
chr1	70800000	70900000	-1.24194	B compartment
chr1	70900000	71000000	-0.619505	B compartment
chr1	71000000	71100000	0.21349	A compartment
chr1	71100000	71200000	-0.13465	B compartment
chr1	71200000	71300000	-0.61541	B compartment
chr1	71300000	71400000	1.24538	A compartment
chr1	71400000	71500000	1.18454	A compartment
chr1	71500000	71600000	1.22831	A compartment
chr1	71600000	71700000	0.989615	A compartment
chr1	71700000	71800000	-0.085025	B compartment
chr1	71800000	71900000	-0.46768	B compartment
chr1	71900000	72000000	-0.036985	B compartment
chr1	72000000	72100000	0.52485	A compartment
chr1	72100000	72200000	0.44336	A compartment
chr1	72200000	72300000	0.562995	A compartment
chr1	72300000	72400000	0.644435	A compartment
chr1	72400000	72500000	0.8312	A compartment
chr1	72500000	72600000	0.06079	A compartment
chr1	72600000	72700000	-0.051445	B compartment
chr1	72700000	72800000	0.3843	A compartment
chr1	72800000	72900000	0.353985	A compartment
chr1	72900000	73000000	-0.91721	B compartment
chr1	73000000	73100000	-0.88961	B compartment
chr1	73100000	73200000	0.609015	A compartment
chr1	73200000	73300000	0.717345	A compartment
chr1	73300000	73400000	0.328285	A compartment
chr1	73400000	73500000	0.41257	A compartment
chr1	73500000	73600000	1.09431	A compartment
chr1	73600000	73700000	0.95644	A compartment
chr1	73700000	73800000	0.74141	A compartment
chr1	73800000	73900000	0.59935	A compartment
chr1	73900000	74000000	0.421765	A compartment
chr1	74000000	74100000	1.33736	A compartment
chr1	74100000	74200000	0.957875	A compartment
chr1	74200000	74300000	0.908045	A compartment
chr1	74300000	74400000	1.60749	A compartment
chr1	74400000	74500000	0.839315	A compartment
chr1	74500000	74600000	1.13114	A compartment
chr1	74600000	74700000	1.83901	A compartment
chr1	74700000	74800000	1.73924	A compartment
chr1	74800000	74900000	1.59871	A compartment
chr1	74900000	75000000	1.47099	A compartment
chr1	75000000	75100000	1.68589	A compartment
chr1	75100000	75200000	1.69104	A compartment
chr1	75200000	75300000	1.38552	A compartment
chr1	75300000	75400000	1.42383	A compartment
chr1	75400000	75500000	1.51151	A compartment
chr1	75500000	75600000	1.45351	A compartment
chr1	75600000	75700000	0.79276	A compartment
chr1	75700000	75800000	0.600915	A compartment
chr1	75800000	75900000	-0.111545	B compartment
chr1	75900000	76000000	-0.56998	B compartment
chr1	76000000	76100000	-0.37581	B compartment
chr1	76100000	76200000	0.6415	A compartment
chr1	76200000	76300000	0.347365	A compartment
chr1	76300000	76400000	0.3846	A compartment
chr1	76400000	76500000	0.46174	A compartment
chr1	76500000	76600000	0.566485	A compartment
chr1	76600000	76700000	1.07646	A compartment
chr1	76700000	76800000	1.38264	A compartment
chr1	76800000	76900000	1.45107	A compartment
chr1	76900000	77000000	1.42827	A compartment
chr1	77000000	77100000	1.30856	A compartment
chr1	77100000	77200000	1.61119	A compartment
chr1	77200000	77300000	1.77595	A compartment
chr1	77300000	77400000	1.62633	A compartment
chr1	77400000	77500000	1.81046	A compartment
chr1	77500000	77600000	1.75412	A compartment
chr1	77600000	77700000	1.65381	A compartment
chr1	77700000	77800000	1.37044	A compartment
chr1	77800000	77900000	1.10757	A compartment
chr1	77900000	78000000	1.28742	A compartment
chr1	78000000	78100000	0.999295	A compartment
chr1	78100000	78200000	0.918335	A compartment
chr1	78200000	78300000	0.958545	A compartment
chr1	78300000	78400000	-1.5e-05	B compartment
chr1	78400000	78500000	-0.36309	B compartment
chr1	78500000	78600000	-0.248615	B compartment
chr1	78600000	78700000	-0.249175	B compartment
chr1	78700000	78800000	0.23878	A compartment
chr1	78800000	78900000	0.2657	A compartment
chr1	78900000	79000000	0.155345	A compartment
chr1	79000000	79100000	0.4195	A compartment
chr1	79100000	79200000	0.196945	A compartment
chr1	79200000	79300000	0.350765	A compartment
chr1	79300000	79400000	0.179105	A compartment
chr1	79400000	79500000	0.07047	A compartment
chr1	79500000	79600000	0.304455	A compartment
chr1	79600000	79700000	0.40797	A compartment
chr1	79700000	79800000	0.55279	A compartment
chr1	79800000	79900000	0.760165	A compartment
chr1	79900000	80000000	-0.01656	B compartment
chr1	80000000	80100000	-0.862265	B compartment
chr1	80100000	80200000	-1.07773	B compartment
chr1	80200000	80300000	-1.16941	B compartment
chr1	80300000	80400000	-1.31178	B compartment
chr1	80400000	80500000	-1.39341	B compartment
chr1	80500000	80600000	-1.60304	B compartment
chr1	80600000	80700000	-1.46548	B compartment
chr1	80700000	80800000	-1.34085	B compartment
chr1	80800000	80900000	-1.19162	B compartment
chr1	80900000	81000000	-1.06231	B compartment
chr1	81000000	81100000	-0.91757	B compartment
chr1	81100000	81200000	-0.885735	B compartment
chr1	81200000	81300000	-0.761235	B compartment
chr1	81300000	81400000	-0.333965	B compartment
chr1	81400000	81500000	-0.71412	B compartment
chr1	81500000	81600000	-0.952615	B compartment
chr1	81600000	81700000	-0.5764	B compartment
chr1	81700000	81800000	0.57113	A compartment
chr1	81800000	81900000	0.608775	A compartment
chr1	81900000	82000000	0.503225	A compartment
chr1	82000000	82100000	0.334225	A compartment
chr1	82100000	82200000	0.974775	A compartment
chr1	82200000	82300000	-1.16718	B compartment
chr1	82300000	82400000	-1.60502	B compartment
chr1	82400000	82500000	-1.33207	B compartment
chr1	82500000	82600000	-1.25545	B compartment
chr1	82600000	82700000	-0.98544	B compartment
chr1	82700000	82800000	-0.07265	B compartment
chr1	82800000	82900000	0.271935	A compartment
chr1	82900000	83000000	0.31226	A compartment
chr1	83000000	83100000	1.11126	A compartment
chr1	83100000	83200000	0.77312	A compartment
chr1	83200000	83300000	0.0676	A compartment
chr1	83300000	83400000	-0.95321	B compartment
chr1	83400000	83500000	-1.03896	B compartment
chr1	83500000	83600000	-0.857505	B compartment
chr1	83600000	83700000	-1.05706	B compartment
chr1	83700000	83800000	-1.2826	B compartment
chr1	83800000	83900000	-0.892585	B compartment
chr1	83900000	84000000	0.273995	A compartment
chr1	84000000	84100000	0.394445	A compartment
chr1	84100000	84200000	-0.535425	B compartment
chr1	84200000	84300000	-0.500845	B compartment
chr1	84300000	84400000	-0.549455	B compartment
chr1	84400000	84500000	-0.145955	B compartment
chr1	84500000	84600000	-0.179295	B compartment
chr1	84600000	84700000	-1.13354	B compartment
chr1	84700000	84800000	-1.32343	B compartment
chr1	84800000	84900000	-1.33323	B compartment
chr1	84900000	85000000	-1.36326	B compartment
chr1	85000000	85100000	-1.23819	B compartment
chr1	85100000	85200000	-1.41948	B compartment
chr1	85200000	85300000	-1.43489	B compartment
chr1	85300000	85400000	-1.49983	B compartment
chr1	85400000	85500000	-1.24367	B compartment
chr1	85500000	85600000	-0.907575	B compartment
chr1	85600000	85700000	-0.52085	B compartment
chr1	85700000	85800000	-0.13075	B compartment
chr1	85800000	85900000	0.11788	A compartment
chr1	85900000	86000000	0.27384	A compartment
chr1	86000000	86100000	0.778935	A compartment
chr1	86100000	86200000	0.411165	A compartment
chr1	86200000	86300000	-0.60564	B compartment
chr1	86300000	86400000	-0.454805	B compartment
chr1	86400000	86500000	0.233685	A compartment
chr1	86500000	86600000	-0.03397	B compartment
chr1	86600000	86700000	-0.21068	B compartment
chr1	86700000	86800000	-0.65094	B compartment
chr1	86800000	86900000	-0.42367	B compartment
chr1	86900000	87000000	0.8689	A compartment
chr1	87000000	87100000	0.48093	A compartment
chr1	87100000	87200000	1.14389	A compartment
chr1	87200000	87300000	0.563585	A compartment
chr1	87300000	87400000	-0.435235	B compartment
chr1	87400000	87500000	-1.40338	B compartment
chr1	87500000	87600000	-1.55908	B compartment
chr1	87600000	87700000	-1.76498	B compartment
chr1	87700000	87800000	-1.90694	B compartment
chr1	87800000	87900000	-1.89893	B compartment
chr1	87900000	88000000	-1.84953	B compartment
chr1	88000000	88100000	-2.06738	B compartment
chr1	88100000	88200000	-1.99127	B compartment
chr1	88200000	88300000	-1.79585	B compartment
chr1	88300000	88400000	-1.91592	B compartment
chr1	88400000	88500000	-1.99558	B compartment
chr1	88500000	88600000	-1.8833	B compartment
chr1	88600000	88700000	-1.87483	B compartment
chr1	88700000	88800000	-1.90556	B compartment
chr1	88800000	88900000	-1.79609	B compartment
chr1	88900000	89000000	-1.8051	B compartment
chr1	89000000	89100000	-1.86021	B compartment
chr1	89100000	89200000	-1.84078	B compartment
chr1	89200000	89300000	-1.83641	B compartment
chr1	89300000	89400000	-1.67131	B compartment
chr1	89400000	89500000	-1.73846	B compartment
chr1	89500000	89600000	-1.72395	B compartment
chr1	89600000	89700000	-1.71009	B compartment
chr1	89700000	89800000	-1.50582	B compartment
chr1	89800000	89900000	-1.1201	B compartment
chr1	89900000	90000000	-0.237345	B compartment
chr1	90000000	90100000	0.9095	A compartment
chr1	90100000	90200000	1.54954	A compartment
chr1	90200000	90300000	1.64136	A compartment
chr1	90300000	90400000	1.23497	A compartment
chr1	90400000	90500000	1.91485	A compartment
chr1	90500000	90600000	1.89857	A compartment
chr1	90600000	90700000	1.62039	A compartment
chr1	90700000	90800000	0.48411	A compartment
chr1	90800000	90900000	-0.25103	B compartment
chr1	90900000	91000000	-0.923565	B compartment
chr1	91000000	91100000	-1.15942	B compartment
chr1	91100000	91200000	-1.19869	B compartment
chr1	91200000	91300000	-1.26922	B compartment
chr1	91300000	91400000	-1.45931	B compartment
chr1	91400000	91500000	-1.40098	B compartment
chr1	91500000	91600000	-1.14034	B compartment
chr1	91600000	91700000	-1.08419	B compartment
chr1	91700000	91800000	-1.20422	B compartment
chr1	91800000	91900000	-0.9627	B compartment
chr1	91900000	92000000	-0.854425	B compartment
chr1	92000000	92100000	-0.61299	B compartment
chr1	92100000	92200000	-0.209935	B compartment
chr1	92200000	92300000	0.71076	A compartment
chr1	92300000	92400000	1.39867	A compartment
chr1	92400000	92500000	1.3115	A compartment
chr1	92500000	92600000	-0.65591	B compartment
chr1	92600000	92700000	-1.35452	B compartment
chr1	92700000	92800000	-1.31297	B compartment
chr1	92800000	92900000	-0.97817	B compartment
chr1	92900000	93000000	-1.92033	B compartment
chr1	93000000	93100000	-1.6548	B compartment
chr1	93100000	93200000	-1.93727	B compartment
chr1	93200000	93300000	-1.9662	B compartment
chr1	93300000	93400000	-1.97941	B compartment
chr1	93400000	93500000	-1.83394	B compartment
chr1	93500000	93600000	-1.73796	B compartment
chr1	93600000	93700000	-1.82238	B compartment
chr1	93700000	93800000	-1.83798	B compartment
chr1	93800000	93900000	-1.59857	B compartment
chr1	93900000	94000000	-1.44114	B compartment
chr1	94000000	94100000	-0.99972	B compartment
chr1	94100000	94200000	-0.36892	B compartment
chr1	94200000	94300000	0.5332	A compartment
chr1	94300000	94400000	1.54983	A compartment
chr1	94400000	94500000	1.58905	A compartment
chr1	94500000	94600000	1.35004	A compartment
chr1	94600000	94700000	0.811015	A compartment
chr1	94700000	94800000	0.54369	A compartment
chr1	94800000	94900000	0.265075	A compartment
chr1	94900000	95000000	0.689715	A compartment
chr1	95000000	95100000	0.31174	A compartment
chr1	95100000	95200000	0.11559	A compartment
chr1	95200000	95300000	0.37148	A compartment
chr1	95300000	95400000	-0.0691	B compartment
chr1	95400000	95500000	-0.07763	B compartment
chr1	95500000	95600000	1.22681	A compartment
chr1	95600000	95700000	1.23089	A compartment
chr1	95700000	95800000	1.64085	A compartment
chr1	95800000	95900000	1.6785	A compartment
chr1	95900000	96000000	1.02689	A compartment
chr1	96000000	96100000	0.69936	A compartment
chr1	96100000	96200000	0.25597	A compartment
chr1	96200000	96300000	0.331435	A compartment
chr1	96300000	96400000	0.70898	A compartment
chr1	96400000	96500000	1.04747	A compartment
chr1	96500000	96600000	1.35658	A compartment
chr1	96600000	96700000	0.315735	A compartment
chr1	96700000	96800000	0.967115	A compartment
chr1	96800000	96900000	-0.723815	B compartment
chr1	96900000	97000000	-1.39044	B compartment
chr1	97000000	97100000	-1.27774	B compartment
chr1	97100000	97200000	-1.05139	B compartment
chr1	97200000	97300000	-0.96376	B compartment
chr1	97300000	97400000	0.061515	A compartment
chr1	97400000	97500000	0.74885	A compartment
chr1	97500000	97600000	0.8684	A compartment
chr1	97600000	97700000	0.7756	A compartment
chr1	97700000	97800000	0.535515	A compartment
chr1	97800000	97900000	0.123755	A compartment
chr1	97900000	98000000	0.297045	A compartment
chr1	98000000	98100000	1.19996	A compartment
chr1	98100000	98200000	1.69373	A compartment
chr1	98200000	98300000	1.56438	A compartment
chr1	98300000	98400000	1.56868	A compartment
chr1	98400000	98500000	1.64894	A compartment
chr1	98500000	98600000	1.75364	A compartment
chr1	98600000	98700000	1.35807	A compartment
chr1	98700000	98800000	1.29236	A compartment
chr1	98800000	98900000	1.08448	A compartment
chr1	98900000	99000000	1.08902	A compartment
chr1	99000000	99100000	1.46325	A compartment
chr1	99100000	99200000	1.24883	A compartment
chr1	99200000	99300000	1.12447	A compartment
chr1	99300000	99400000	0.337425	A compartment
chr1	99400000	99500000	-0.120135	B compartment
chr1	99500000	99600000	-0.807305	B compartment
chr1	99600000	99700000	-1.15016	B compartment
chr1	99700000	99800000	-0.81423	B compartment
chr1	99800000	99900000	0.45367	A compartment
chr1	99900000	100000000	1.14653	A compartment
chr1	100000000	100100000	-0.13466	B compartment
chr1	100100000	100200000	-0.035455	B compartment
chr1	100200000	100300000	-0.101765	B compartment
chr1	100300000	100400000	0.22285	A compartment
chr1	100400000	100500000	0.974065	A compartment
chr1	100500000	100600000	1.42254	A compartment
chr1	100600000	100700000	1.22964	A compartment
chr1	100700000	100800000	0.32904	A compartment
chr1	100800000	100900000	-0.348545	B compartment
chr1	100900000	101000000	-0.47808	B compartment
chr1	101000000	101100000	-0.84528	B compartment
chr1	101100000	101200000	-0.88395	B compartment
chr1	101200000	101300000	-1.66599	B compartment
chr1	101300000	101400000	-2.05636	B compartment
chr1	101400000	101500000	-1.97853	B compartment
chr1	101500000	101600000	-2.02628	B compartment
chr1	101600000	101700000	-2.05787	B compartment
chr1	101700000	101800000	-2.05469	B compartment
chr1	101800000	101900000	-2.04427	B compartment
chr1	101900000	102000000	-2.04192	B compartment
chr1	102000000	102100000	-1.91527	B compartment
chr1	102100000	102200000	-1.71683	B compartment
chr1	102200000	102300000	-1.83379	B compartment
chr1	102300000	102400000	-1.7342	B compartment
chr1	102400000	102500000	-2.00127	B compartment
chr1	102500000	102600000	-1.99978	B compartment
chr1	102600000	102700000	-2.02324	B compartment
chr1	102700000	102800000	-2.09727	B compartment
chr1	102800000	102900000	-2.10649	B compartment
chr1	102900000	103000000	-2.07924	B compartment
chr1	103000000	103100000	-2.01765	B compartment
chr1	103100000	103200000	-2.03688	B compartment
chr1	103200000	103300000	-2.10137	B compartment
chr1	103300000	103400000	-2.00915	B compartment
chr1	103400000	103500000	-1.72849	B compartment
chr1	103500000	103600000	-1.32293	B compartment
chr1	103600000	103700000	0.12348	A compartment
chr1	103700000	103800000	1.12057	A compartment
chr1	103800000	103900000	0.403285	A compartment
chr1	103900000	104000000	-1.21418	B compartment
chr1	104000000	104100000	-1.86403	B compartment
chr1	104100000	104200000	-1.68264	B compartment
chr1	104200000	104300000	-1.12272	B compartment
chr1	104300000	104400000	-0.89928	B compartment
chr1	104400000	104500000	-0.343255	B compartment
chr1	104500000	104600000	-0.486725	B compartment
chr1	104600000	104700000	0.04703	A compartment
chr1	104700000	104800000	1.33674	A compartment
chr1	104800000	104900000	1.44938	A compartment
chr1	104900000	105000000	1.24771	A compartment
chr1	105000000	105100000	1.32933	A compartment
chr1	105100000	105200000	0.604065	A compartment
chr1	105200000	105300000	0.4661	A compartment
chr1	105300000	105400000	0.24133	A compartment
chr1	105400000	105500000	0.025835	A compartment
chr1	105500000	105600000	0.043255	A compartment
chr1	105600000	105700000	0.092035	A compartment
chr1	105700000	105800000	-0.174455	B compartment
chr1	105800000	105900000	-0.015055	B compartment
chr1	105900000	106000000	0.999345	A compartment
chr1	106000000	106100000	1.5331	A compartment
chr1	106100000	106200000	0.658405	A compartment
chr1	106200000	106300000	0.17161	A compartment
chr1	106300000	106400000	0.236405	A compartment
chr1	106400000	106500000	-0.366625	B compartment
chr1	106500000	106600000	-0.66795	B compartment
chr1	106600000	106700000	-0.784015	B compartment
chr1	106700000	106800000	0.024935	A compartment
chr1	106800000	106900000	0.946115	A compartment
chr1	106900000	107000000	1.68043	A compartment
chr1	107000000	107100000	1.17092	A compartment
chr1	107100000	107200000	1.64745	A compartment
chr1	107200000	107300000	1.68369	A compartment
chr1	107300000	107400000	1.75565	A compartment
chr1	107400000	107500000	1.59207	A compartment
chr1	107500000	107600000	1.64144	A compartment
chr1	107600000	107700000	1.74673	A compartment
chr1	107700000	107800000	1.50914	A compartment
chr1	107800000	107900000	1.64924	A compartment
chr1	107900000	108000000	1.75744	A compartment
chr1	108000000	108100000	1.60796	A compartment
chr1	108100000	108200000	1.61747	A compartment
chr1	108200000	108300000	1.54354	A compartment
chr1	108300000	108400000	1.55615	A compartment
chr1	108400000	108500000	1.63102	A compartment
chr1	108500000	108600000	1.52612	A compartment
chr1	108600000	108700000	1.24114	A compartment
chr1	108700000	108800000	1.46795	A compartment
chr1	108800000	108900000	1.70205	A compartment
chr1	108900000	109000000	1.65593	A compartment
chr1	109000000	109100000	1.63136	A compartment
chr1	109100000	109200000	1.49391	A compartment
chr1	109200000	109300000	1.54759	A compartment
chr1	109300000	109400000	1.56719	A compartment
chr1	109400000	109500000	1.51775	A compartment
chr1	109500000	109600000	1.62718	A compartment
chr1	109600000	109700000	1.60027	A compartment
chr1	109700000	109800000	1.63715	A compartment
chr1	109800000	109900000	1.51356	A compartment
chr1	109900000	110000000	1.58953	A compartment
chr1	110000000	110100000	1.43579	A compartment
chr1	110100000	110200000	0.519395	A compartment
chr1	110200000	110300000	-0.308905	B compartment
chr1	110300000	110400000	-0.306665	B compartment
chr1	110400000	110500000	-0.421245	B compartment
chr1	110500000	110600000	-0.329225	B compartment
chr1	110600000	110700000	0.192115	A compartment
chr1	110700000	110800000	1.20433	A compartment
chr1	110800000	110900000	1.23442	A compartment
chr1	110900000	111000000	1.30545	A compartment
chr1	111000000	111100000	1.4634	A compartment
chr1	111100000	111200000	1.62258	A compartment
chr1	111200000	111300000	1.57329	A compartment
chr1	111300000	111400000	1.62251	A compartment
chr1	111400000	111500000	1.73924	A compartment
chr1	111500000	111600000	1.55881	A compartment
chr1	111600000	111700000	0.95137	A compartment
chr1	111700000	111800000	-0.941595	B compartment
chr1	111800000	111900000	-1.23849	B compartment
chr1	111900000	112000000	-1.06759	B compartment
chr1	112000000	112100000	-1.38387	B compartment
chr1	112100000	112200000	-1.56916	B compartment
chr1	112200000	112300000	-1.2068	B compartment
chr1	112300000	112400000	0.955085	A compartment
chr1	112400000	112500000	0.107375	A compartment
chr1	112500000	112600000	0.525945	A compartment
chr1	112600000	112700000	1.32987	A compartment
chr1	112700000	112800000	1.20203	A compartment
chr1	112800000	112900000	1.08213	A compartment
chr1	112900000	113000000	1.2853	A compartment
chr1	113000000	113100000	1.61735	A compartment
chr1	113100000	113200000	1.23136	A compartment
chr1	113200000	113300000	1.44024	A compartment
chr1	113300000	113400000	1.23069	A compartment
chr1	113400000	113500000	0.98501	A compartment
chr1	113500000	113600000	0.729575	A compartment
chr1	113600000	113700000	0.60592	A compartment
chr1	113700000	113800000	0.59114	A compartment
chr1	113800000	113900000	-0.62335	B compartment
chr1	113900000	114000000	-0.723365	B compartment
chr1	114000000	114100000	-0.493135	B compartment
chr1	114100000	114200000	0.31079	A compartment
chr1	114200000	114300000	1.20616	A compartment
chr1	114300000	114400000	1.24979	A compartment
chr1	114400000	114500000	1.23168	A compartment
chr1	114500000	114600000	0.917315	A compartment
chr1	114600000	114700000	1.5707	A compartment
chr1	114700000	114800000	1.79954	A compartment
chr1	114800000	114900000	1.71765	A compartment
chr1	114900000	115000000	1.79038	A compartment
chr1	115000000	115100000	1.71292	A compartment
chr1	115100000	115200000	1.68407	A compartment
chr1	115200000	115300000	1.66788	A compartment
chr1	115300000	115400000	1.23601	A compartment
chr1	115400000	115500000	0.772445	A compartment
chr1	115500000	115600000	0.26735	A compartment
chr1	115600000	115700000	0.570315	A compartment
chr1	115700000	115800000	1.26196	A compartment
chr1	115800000	115900000	1.47859	A compartment
chr1	115900000	116000000	1.24256	A compartment
chr1	116000000	116100000	1.07906	A compartment
chr1	116100000	116200000	0.638545	A compartment
chr1	116200000	116300000	1.0829	A compartment
chr1	116300000	116400000	0.94173	A compartment
chr1	116400000	116500000	1.22202	A compartment
chr1	116500000	116600000	0.73942	A compartment
chr1	116600000	116700000	0.037635	A compartment
chr1	116700000	116800000	-1.0343	B compartment
chr1	116800000	116900000	-1.1103	B compartment
chr1	116900000	117000000	-1.55439	B compartment
chr1	117000000	117100000	-1.91166	B compartment
chr1	117100000	117200000	-1.83688	B compartment
chr1	117200000	117300000	-1.81103	B compartment
chr1	117300000	117400000	-1.94227	B compartment
chr1	117400000	117500000	-1.98174	B compartment
chr1	117500000	117600000	-2.04822	B compartment
chr1	117600000	117700000	-1.95396	B compartment
chr1	117700000	117800000	-1.99626	B compartment
chr1	117800000	117900000	-1.9163	B compartment
chr1	117900000	118000000	-1.98886	B compartment
chr1	118000000	118100000	-1.9319	B compartment
chr1	118100000	118200000	-1.95312	B compartment
chr1	118200000	118300000	-2.20158	B compartment
chr1	118300000	118400000	-2.13516	B compartment
chr1	118400000	118500000	-2.14514	B compartment
chr1	118500000	118600000	-2.02185	B compartment
chr1	118600000	118700000	-2.01133	B compartment
chr1	118700000	118800000	-1.97314	B compartment
chr1	118800000	118900000	-1.39024	B compartment
chr1	118900000	119000000	-0.00402	B compartment
chr1	119000000	119100000	1.56608	A compartment
chr1	119100000	119200000	1.43883	A compartment
chr1	119200000	119300000	0.333125	A compartment
chr1	119300000	119400000	0.20367	A compartment
chr1	119400000	119500000	-0.47549	B compartment
chr1	119500000	119600000	-0.29354	B compartment
chr1	119600000	119700000	-0.424945	B compartment
chr1	119700000	119800000	1.37186	A compartment
chr1	119800000	119900000	1.20676	A compartment
chr1	119900000	120000000	1.24535	A compartment
chr1	120000000	120100000	0.432675	A compartment
chr1	120100000	120200000	-0.151625	B compartment
chr1	120200000	120300000	-0.869535	B compartment
chr1	120300000	120400000	-1.37522	B compartment
chr1	120400000	120500000	-1.59703	B compartment
chr1	120500000	120600000	-1.64809	B compartment
chr1	120600000	120700000	-1.58567	B compartment
chr1	120700000	120800000	-1.35372	B compartment
chr1	120800000	120900000	-0.064815	B compartment
chr1	120900000	121000000	0.90921	A compartment
chr1	121000000	121100000	0.876935	A compartment
chr1	121100000	121200000	1.39149	A compartment
chr1	121200000	121300000	0.90518	A compartment
chr1	121300000	121400000	1.35503	A compartment
chr1	121400000	121500000	1.18197	A compartment
chr1	121500000	121600000	-0.175165	B compartment
chr1	121600000	121700000	-0.919095	B compartment
chr1	121700000	121800000	-0.969795	B compartment
chr1	121800000	121900000	-0.981915	B compartment
chr1	121900000	122000000	-0.852585	B compartment
chr1	122000000	122100000	-0.55392	B compartment
chr1	122100000	122200000	0.434725	A compartment
chr1	122200000	122300000	0.162615	A compartment
chr1	122300000	122400000	0.23971	A compartment
chr1	122400000	122500000	0.708935	A compartment
chr1	122500000	122600000	1.16908	A compartment
chr1	122600000	122700000	1.28312	A compartment
chr1	122700000	122800000	0.27026	A compartment
chr1	122800000	122900000	0.560325	A compartment
chr1	122900000	123000000	-0.12622	B compartment
chr1	123000000	123100000	-0.511125	B compartment
chr1	123100000	123200000	0.26392	A compartment
chr1	123200000	123300000	0.379035	A compartment
chr1	123300000	123400000	0.222675	A compartment
chr1	123400000	123500000	0.52725	A compartment
chr1	123500000	123600000	-0.535425	B compartment
chr1	123600000	123700000	-0.24876	B compartment
chr1	123700000	123800000	-0.44227	B compartment
chr1	123800000	123900000	-0.02441	B compartment
chr1	123900000	124000000	0.390155	A compartment
chr1	124000000	124100000	0.66048	A compartment
chr1	124100000	124200000	-0.297335	B compartment
chr1	124200000	124300000	-0.40492	B compartment
chr1	124300000	124400000	-0.541445	B compartment
chr1	124400000	124500000	-0.784465	B compartment
chr1	124500000	124600000	-0.886445	B compartment
chr1	124600000	124700000	-1.75871	B compartment
chr1	124700000	124800000	-1.90343	B compartment
chr1	124800000	124900000	-2.23314	B compartment
chr1	124900000	125000000	-2.1992	B compartment
chr1	125000000	125100000	-2.20334	B compartment
chr1	125100000	125200000	-2.21587	B compartment
chr1	125200000	125300000	-2.10901	B compartment
chr1	125300000	125400000	-2.11436	B compartment
chr1	125400000	125500000	-2.13873	B compartment
chr1	125500000	125600000	-2.24915	B compartment
chr1	125600000	125700000	-2.1074	B compartment
chr1	125700000	125800000	-2.07803	B compartment
chr1	125800000	125900000	-2.10499	B compartment
chr1	125900000	126000000	-1.65058	B compartment
chr1	126000000	126100000	-0.837485	B compartment
chr1	126100000	126200000	0.51548	A compartment
chr1	126200000	126300000	0.569955	A compartment
chr1	126300000	126400000	0.831935	A compartment
chr1	126400000	126500000	-0.227565	B compartment
chr1	126500000	126600000	1.26561	A compartment
chr1	126600000	126700000	0.563175	A compartment
chr1	126700000	126800000	0.259245	A compartment
chr1	126800000	126900000	1.41898	A compartment
chr1	126900000	127000000	1.47345	A compartment
chr1	127000000	127100000	1.48784	A compartment
chr1	127100000	127200000	1.05064	A compartment
chr1	127200000	127300000	0.416055	A compartment
chr1	127300000	127400000	-0.19553	B compartment
chr1	127400000	127500000	-0.74069	B compartment
chr1	127500000	127600000	-0.62269	B compartment
chr1	127600000	127700000	0.462855	A compartment
chr1	127700000	127800000	1.60488	A compartment
chr1	127800000	127900000	1.42769	A compartment
chr1	127900000	128000000	1.45018	A compartment
chr1	128000000	128100000	1.26183	A compartment
chr1	128100000	128200000	0.92991	A compartment
chr1	128200000	128300000	1.23416	A compartment
chr1	128300000	128400000	1.65981	A compartment
chr1	128400000	128500000	1.70912	A compartment
chr1	128500000	128600000	1.64317	A compartment
chr1	128600000	128700000	1.6098	A compartment
chr1	128700000	128800000	1.60893	A compartment
chr1	128800000	128900000	1.77622	A compartment
chr1	128900000	129000000	1.6479	A compartment
chr1	129000000	129100000	1.57643	A compartment
chr1	129100000	129200000	1.71635	A compartment
chr1	129200000	129300000	1.08811	A compartment
chr1	129300000	129400000	1.26304	A compartment
chr1	129400000	129500000	1.37845	A compartment
chr1	129500000	129600000	1.57656	A compartment
chr1	129600000	129700000	1.61641	A compartment
chr1	129700000	129800000	1.52687	A compartment
chr1	129800000	129900000	1.46197	A compartment
chr1	129900000	130000000	1.61509	A compartment
chr1	130000000	130100000	1.59196	A compartment
chr1	130100000	130200000	1.44922	A compartment
chr1	130200000	130300000	1.64562	A compartment
chr1	130300000	130400000	1.84379	A compartment
chr1	130400000	130500000	1.40973	A compartment
chr1	130500000	130600000	1.52619	A compartment
chr1	130600000	130700000	1.18873	A compartment
chr1	130700000	130800000	1.51754	A compartment
chr1	130800000	130900000	1.57467	A compartment
chr1	130900000	131000000	1.78357	A compartment
chr1	131000000	131100000	1.52958	A compartment
chr1	131100000	131200000	1.70844	A compartment
chr1	131200000	131300000	1.61539	A compartment
chr1	131300000	131400000	1.27887	A compartment
chr1	131400000	131500000	0.21537	A compartment
chr1	131500000	131600000	0.18819	A compartment
chr1	131600000	131700000	-0.005725	B compartment
chr1	131700000	131800000	1.01797	A compartment
chr1	131800000	131900000	0.82214	A compartment
chr1	131900000	132000000	0.336115	A compartment
chr1	132000000	132100000	0.61719	A compartment
chr1	132100000	132200000	0.80629	A compartment
chr1	132200000	132300000	1.05885	A compartment
chr1	132300000	132400000	0.571605	A compartment
chr1	132400000	132500000	0.91273	A compartment
chr1	132500000	132600000	0.57527	A compartment
chr1	132600000	132700000	-0.261115	B compartment
chr1	132700000	132800000	0.047575	A compartment
chr1	132800000	132900000	0.490045	A compartment
chr1	132900000	133000000	0.98714	A compartment
chr1	133000000	133100000	0.760985	A compartment
chr1	133100000	133200000	0.442095	A compartment
chr1	133200000	133300000	0.190985	A compartment
chr1	133300000	133400000	-0.871015	B compartment
chr1	133400000	133500000	-1.38426	B compartment
chr1	133500000	133600000	-1.51154	B compartment
chr1	133600000	133700000	-1.7195	B compartment
chr1	133700000	133800000	-1.67504	B compartment
chr1	133800000	133900000	-1.55672	B compartment
chr1	133900000	134000000	-1.05137	B compartment
chr1	134000000	134100000	-0.26363	B compartment
chr1	134100000	134200000	-0.7382	B compartment
chr1	134200000	134300000	-0.34842	B compartment
chr1	134300000	134400000	0.18552	A compartment
chr1	134400000	134500000	0.138045	A compartment
chr1	134500000	134600000	0.426355	A compartment
chr1	134600000	134700000	-1.08922	B compartment
chr1	134700000	134800000	-1.46071	B compartment
chr1	134800000	134900000	-1.5422	B compartment
chr1	134900000	135000000	-1.55262	B compartment
chr1	135000000	135100000	-1.43544	B compartment
chr1	135100000	135200000	-1.34096	B compartment
chr1	135200000	135300000	-0.972765	B compartment
chr1	135300000	135400000	-1.03801	B compartment
chr1	135400000	135500000	-1.0395	B compartment
chr1	135500000	135600000	-0.314835	B compartment
chr1	135600000	135700000	-0.406675	B compartment
chr1	135700000	135800000	-1.14532	B compartment
chr1	135800000	135900000	-1.3697	B compartment
chr1	135900000	136000000	-1.19137	B compartment
chr1	136000000	136100000	-0.531505	B compartment
chr1	136100000	136200000	1.22052	A compartment
chr1	136200000	136300000	1.21675	A compartment
chr1	136300000	136400000	-0.008425	B compartment
chr1	136400000	136500000	0.05181	A compartment
chr1	136500000	136600000	-0.3158	B compartment
chr1	136600000	136700000	-1.26306	B compartment
chr1	136700000	136800000	-1.07499	B compartment
chr1	136800000	136900000	-0.63969	B compartment
chr1	136900000	137000000	-0.27411	B compartment
chr1	137000000	137100000	0.04953	A compartment
chr1	137100000	137200000	0.278335	A compartment
chr1	137200000	137300000	1.38352	A compartment
chr1	137300000	137400000	1.60004	A compartment
chr1	137400000	137500000	1.78227	A compartment
chr1	137500000	137600000	1.78712	A compartment
chr1	137600000	137700000	1.8936	A compartment
chr1	137700000	137800000	1.47579	A compartment
chr1	137800000	137900000	1.74873	A compartment
chr1	137900000	138000000	1.69207	A compartment
chr1	138000000	138100000	1.68849	A compartment
chr1	138100000	138200000	1.56003	A compartment
chr1	138200000	138300000	1.71599	A compartment
chr1	138300000	138400000	1.80695	A compartment
chr1	138400000	138500000	1.63656	A compartment
chr1	138500000	138600000	1.55706	A compartment
chr1	138600000	138700000	1.43728	A compartment
chr1	138700000	138800000	1.42403	A compartment
chr1	138800000	138900000	0.84241	A compartment
chr1	138900000	139000000	0.89012	A compartment
chr1	139000000	139100000	0.95928	A compartment
chr1	139100000	139200000	1.0063	A compartment
chr1	139200000	139300000	1.20544	A compartment
chr1	139300000	139400000	0.39118	A compartment
chr1	139400000	139500000	0.698955	A compartment
chr1	139500000	139600000	1.02361	A compartment
chr1	139600000	139700000	0.971165	A compartment
chr1	139700000	139800000	1.35767	A compartment
chr1	139800000	139900000	0.86808	A compartment
chr1	139900000	140000000	-1.024	B compartment
chr1	140000000	140100000	-1.18125	B compartment
chr1	140100000	140200000	-1.24689	B compartment
chr1	140200000	140300000	-1.92752	B compartment
chr1	140300000	140400000	-1.91319	B compartment
chr1	140400000	140500000	-1.83662	B compartment
chr1	140500000	140600000	-1.86054	B compartment
chr1	140600000	140700000	-1.95676	B compartment
chr1	140700000	140800000	-1.8499	B compartment
chr1	140800000	140900000	-1.59098	B compartment
chr1	140900000	141000000	-1.56208	B compartment
chr1	141000000	141100000	-1.37823	B compartment
chr1	141100000	141200000	-1.03165	B compartment
chr1	141200000	141300000	-0.29314	B compartment
chr1	141300000	141400000	0.3993	A compartment
chr1	141400000	141500000	0.789	A compartment
chr1	141500000	141600000	1.11073	A compartment
chr1	141600000	141700000	0.73122	A compartment
chr1	141700000	141800000	0.070645	A compartment
chr1	141800000	141900000	1.17348	A compartment
chr1	141900000	142000000	1.72503	A compartment
chr1	142000000	142100000	0.27841	A compartment
chr1	142100000	142200000	-1.84224	B compartment
chr1	142200000	142300000	-1.47364	B compartment
chr1	142300000	142400000	-1.79028	B compartment
chr1	142400000	142500000	-1.66091	B compartment
chr1	142500000	142600000	-1.56747	B compartment
chr1	142600000	142700000	-1.81095	B compartment
chr1	142700000	142800000	-1.88118	B compartment
chr1	142800000	142900000	-1.92047	B compartment
chr1	142900000	143000000	-1.88623	B compartment
chr1	143000000	143100000	-1.42996	B compartment
chr1	143100000	143200000	-0.70013	B compartment
chr1	143200000	143300000	-0.961385	B compartment
chr1	143300000	143400000	0.06812	A compartment
chr1	143400000	143500000	1.77025	A compartment
chr1	143500000	143600000	1.88539	A compartment
chr1	143600000	143700000	1.10608	A compartment
chr1	143700000	143800000	0.13735	A compartment
chr1	143800000	143900000	1.10709	A compartment
chr1	143900000	144000000	1.43589	A compartment
chr1	144000000	144100000	0.063305	A compartment
chr1	144100000	144200000	-0.837955	B compartment
chr1	144200000	144300000	-0.97801	B compartment
chr1	144300000	144400000	-0.897095	B compartment
chr1	144400000	144500000	0.1361	A compartment
chr1	144500000	144600000	-0.883565	B compartment
chr1	144600000	144700000	-1.22286	B compartment
chr1	144700000	144800000	-1.15607	B compartment
chr1	144800000	144900000	-0.858295	B compartment
chr1	144900000	145000000	1.10086	A compartment
chr1	145000000	145100000	1.54493	A compartment
chr1	145100000	145200000	0.61222	A compartment
chr1	145200000	145300000	-0.025165	B compartment
chr1	145300000	145400000	0.982715	A compartment
chr1	145400000	145500000	0.698175	A compartment
chr1	145500000	145600000	0.820845	A compartment
chr1	145600000	145700000	0.849925	A compartment
chr1	145700000	145800000	1.29158	A compartment
chr1	145800000	145900000	1.61599	A compartment
chr1	145900000	146000000	1.81699	A compartment
chr1	146000000	146100000	1.50338	A compartment
chr1	146100000	146200000	1.37606	A compartment
chr1	146200000	146300000	1.16266	A compartment
chr1	146300000	146400000	-0.12097	B compartment
chr1	146400000	146500000	-0.617295	B compartment
chr1	146500000	146600000	-0.73867	B compartment
chr1	146600000	146700000	-0.79069	B compartment
chr1	146700000	146800000	-0.486985	B compartment
chr1	146800000	146900000	-0.862695	B compartment
chr1	146900000	147000000	-0.96739	B compartment
chr1	147000000	147100000	-0.9981	B compartment
chr1	147100000	147200000	-0.81216	B compartment
chr1	147200000	147300000	-0.754755	B compartment
chr1	147300000	147400000	-0.60413	B compartment
chr1	147400000	147500000	0.11143	A compartment
chr1	147500000	147600000	1.09857	A compartment
chr1	147600000	147700000	1.53204	A compartment
chr1	147700000	147800000	1.53569	A compartment
chr1	147800000	147900000	1.27937	A compartment
chr1	147900000	148000000	1.59947	A compartment
chr1	148000000	148100000	1.58001	A compartment
chr1	148100000	148200000	0.33573	A compartment
chr1	148200000	148300000	-0.12225	B compartment
chr1	148300000	148400000	-0.4418	B compartment
chr1	148400000	148500000	-0.46908	B compartment
chr1	148500000	148600000	-0.66739	B compartment
chr1	148600000	148700000	-0.335155	B compartment
chr1	148700000	148800000	0.409075	A compartment
chr1	148800000	148900000	0.53711	A compartment
chr1	148900000	149000000	1.54808	A compartment
chr1	149000000	149100000	0.78986	A compartment
chr1	149100000	149200000	0.45584	A compartment
chr1	149200000	149300000	0.53108	A compartment
chr1	149300000	149400000	0.422605	A compartment
chr1	149400000	149500000	0.82496	A compartment
chr1	149500000	149600000	1.31208	A compartment
chr1	149600000	149700000	0.37894	A compartment
chr1	149700000	149800000	1.11104	A compartment
chr1	149800000	149900000	0.7491	A compartment
chr1	149900000	150000000	-0.764855	B compartment
chr1	150000000	150100000	-1.40576	B compartment
chr1	150100000	150200000	-1.75044	B compartment
chr1	150200000	150300000	-1.96524	B compartment
chr1	150300000	150400000	-2.07466	B compartment
chr1	150400000	150500000	-2.15724	B compartment
chr1	150500000	150600000	-2.1833	B compartment
chr1	150600000	150700000	-2.1756	B compartment
chr1	150700000	150800000	-2.13167	B compartment
chr1	150800000	150900000	-2.17111	B compartment
chr1	150900000	151000000	-2.08912	B compartment
chr1	151000000	151100000	-2.11054	B compartment
chr1	151100000	151200000	-2.10906	B compartment
chr1	151200000	151300000	-2.147	B compartment
chr1	151300000	151400000	-2.17142	B compartment
chr1	151400000	151500000	-2.0222	B compartment
chr1	151500000	151600000	-2.13177	B compartment
chr1	151600000	151700000	-2.24223	B compartment
chr1	151700000	151800000	-2.09337	B compartment
chr1	151800000	151900000	-2.17278	B compartment
chr1	151900000	152000000	-2.1618	B compartment
chr1	152000000	152100000	-2.0128	B compartment
chr1	152100000	152200000	-1.86364	B compartment
chr1	152200000	152300000	-1.73117	B compartment
chr1	152300000	152400000	-1.52947	B compartment
chr1	152400000	152500000	-0.951125	B compartment
chr1	152500000	152600000	-0.117875	B compartment
chr1	152600000	152700000	0.79356	A compartment
chr1	152700000	152800000	0.034125	A compartment
chr1	152800000	152900000	-1.08588	B compartment
chr1	152900000	153000000	-1.72861	B compartment
chr1	153000000	153100000	-1.86102	B compartment
chr1	153100000	153200000	-1.99416	B compartment
chr1	153200000	153300000	-1.79394	B compartment
chr1	153300000	153400000	-1.78458	B compartment
chr1	153400000	153500000	-1.63122	B compartment
chr1	153500000	153600000	-1.58214	B compartment
chr1	153600000	153700000	-1.46572	B compartment
chr1	153700000	153800000	-1.45392	B compartment
chr1	153800000	153900000	-1.22053	B compartment
chr1	153900000	154000000	0.04437	A compartment
chr1	154000000	154100000	0.1285	A compartment
chr1	154100000	154200000	-1.02025	B compartment
chr1	154200000	154300000	-1.09142	B compartment
chr1	154300000	154400000	-1.13194	B compartment
chr1	154400000	154500000	-1.04628	B compartment
chr1	154500000	154600000	-0.750595	B compartment
chr1	154600000	154700000	-0.73834	B compartment
chr1	154700000	154800000	-0.569005	B compartment
chr1	154800000	154900000	-0.174925	B compartment
chr1	154900000	155000000	0.16483	A compartment
chr1	155000000	155100000	-0.616155	B compartment
chr1	155100000	155200000	-0.9508	B compartment
chr1	155200000	155300000	-1.43748	B compartment
chr1	155300000	155400000	-1.74849	B compartment
chr1	155400000	155500000	-1.71723	B compartment
chr1	155500000	155600000	-1.79356	B compartment
chr1	155600000	155700000	-1.65681	B compartment
chr1	155700000	155800000	-1.39124	B compartment
chr1	155800000	155900000	-1.33336	B compartment
chr1	155900000	156000000	-1.25757	B compartment
chr1	156000000	156100000	-1.3267	B compartment
chr1	156100000	156200000	-1.15543	B compartment
chr1	156200000	156300000	-1.30003	B compartment
chr1	156300000	156400000	-1.14153	B compartment
chr1	156400000	156500000	-0.74882	B compartment
chr1	156500000	156600000	-1.20285	B compartment
chr1	156600000	156700000	-1.2521	B compartment
chr1	156700000	156800000	-1.15667	B compartment
chr1	156800000	156900000	-1.44779	B compartment
chr1	156900000	157000000	-1.69602	B compartment
chr1	157000000	157100000	-1.75026	B compartment
chr1	157100000	157200000	-1.79341	B compartment
chr1	157200000	157300000	-1.89875	B compartment
chr1	157300000	157400000	-2.03989	B compartment
chr1	157400000	157500000	-1.88253	B compartment
chr1	157500000	157600000	-1.69199	B compartment
chr1	157600000	157700000	-1.68206	B compartment
chr1	157700000	157800000	-1.16023	B compartment
chr1	157800000	157900000	-0.127135	B compartment
chr1	157900000	158000000	-0.982085	B compartment
chr1	158000000	158100000	-0.704705	B compartment
chr1	158100000	158200000	-0.040255	B compartment
chr1	158200000	158300000	1.62905	A compartment
chr1	158300000	158400000	1.9709	A compartment
chr1	158400000	158500000	1.93803	A compartment
chr1	158500000	158600000	1.47597	A compartment
chr1	158600000	158700000	1.46375	A compartment
chr1	158700000	158800000	1.58234	A compartment
chr1	158800000	158900000	1.54307	A compartment
chr1	158900000	159000000	1.33251	A compartment
chr1	159000000	159100000	1.82097	A compartment
chr1	159100000	159200000	1.22287	A compartment
chr1	159200000	159300000	1.24056	A compartment
chr1	159300000	159400000	1.08093	A compartment
chr1	159400000	159500000	0.364865	A compartment
chr1	159500000	159600000	0.91329	A compartment
chr1	159600000	159700000	0.05666	A compartment
chr1	159700000	159800000	0.077985	A compartment
chr1	159800000	159900000	0.028135	A compartment
chr1	159900000	160000000	-0.63994	B compartment
chr1	160000000	160100000	-0.81184	B compartment
chr1	160100000	160200000	-1.30414	B compartment
chr1	160200000	160300000	-1.50486	B compartment
chr1	160300000	160400000	-1.6503	B compartment
chr1	160400000	160500000	-1.83085	B compartment
chr1	160500000	160600000	-1.64577	B compartment
chr1	160600000	160700000	-1.68531	B compartment
chr1	160700000	160800000	-1.90199	B compartment
chr1	160800000	160900000	-1.76873	B compartment
chr1	160900000	161000000	-1.57787	B compartment
chr1	161000000	161100000	-1.42799	B compartment
chr1	161100000	161200000	0.480265	A compartment
chr1	161200000	161300000	0.1241	A compartment
chr1	161300000	161400000	-0.084135	B compartment
chr1	161400000	161500000	0.07621	A compartment
chr1	161500000	161600000	1.06349	A compartment
chr1	161600000	161700000	1.2546	A compartment
chr1	161700000	161800000	1.64052	A compartment
chr1	161800000	161900000	1.76792	A compartment
chr1	161900000	162000000	1.95431	A compartment
chr1	162000000	162100000	1.73475	A compartment
chr1	162100000	162200000	1.78981	A compartment
chr1	162200000	162300000	1.73779	A compartment
chr1	162300000	162400000	1.43701	A compartment
chr1	162400000	162500000	1.63241	A compartment
chr1	162500000	162600000	1.50361	A compartment
chr1	162600000	162700000	1.03901	A compartment
chr1	162700000	162800000	0.816345	A compartment
chr1	162800000	162900000	0.353735	A compartment
chr1	162900000	163000000	1.08371	A compartment
chr1	163000000	163100000	1.16182	A compartment
chr1	163100000	163200000	1.74878	A compartment
chr1	163200000	163300000	1.70457	A compartment
chr1	163300000	163400000	1.82038	A compartment
chr1	163400000	163500000	1.9017	A compartment
chr1	163500000	163600000	1.85343	A compartment
chr1	163600000	163700000	1.42815	A compartment
chr1	163700000	163800000	1.46433	A compartment
chr1	163800000	163900000	1.62515	A compartment
chr1	163900000	164000000	0.794525	A compartment
chr1	164000000	164100000	0.24237	A compartment
chr1	164100000	164200000	0.41705	A compartment
chr1	164200000	164300000	0.77438	A compartment
chr1	164300000	164400000	1.65817	A compartment
chr1	164400000	164500000	1.67741	A compartment
chr1	164500000	164600000	1.21317	A compartment
chr1	164600000	164700000	1.48641	A compartment
chr1	164700000	164800000	1.46574	A compartment
chr1	164800000	164900000	1.47274	A compartment
chr1	164900000	165000000	1.75685	A compartment
chr1	165000000	165100000	1.78742	A compartment
chr1	165100000	165200000	1.8097	A compartment
chr1	165200000	165300000	1.26011	A compartment
chr1	165300000	165400000	0.767195	A compartment
chr1	165400000	165500000	1.34153	A compartment
chr1	165500000	165600000	0.9601	A compartment
chr1	165600000	165700000	0.77856	A compartment
chr1	165700000	165800000	1.43344	A compartment
chr1	165800000	165900000	1.43037	A compartment
chr1	165900000	166000000	1.65633	A compartment
chr1	166000000	166100000	1.82801	A compartment
chr1	166100000	166200000	1.7346	A compartment
chr1	166200000	166300000	0.934175	A compartment
chr1	166300000	166400000	0.579095	A compartment
chr1	166400000	166500000	1.05057	A compartment
chr1	166500000	166600000	1.38603	A compartment
chr1	166600000	166700000	1.41892	A compartment
chr1	166700000	166800000	1.09296	A compartment
chr1	166800000	166900000	1.10736	A compartment
chr1	166900000	167000000	1.60746	A compartment
chr1	167000000	167100000	1.41648	A compartment
chr1	167100000	167200000	1.22533	A compartment
chr1	167200000	167300000	1.40544	A compartment
chr1	167300000	167400000	1.38118	A compartment
chr1	167400000	167500000	1.33117	A compartment
chr1	167500000	167600000	1.62953	A compartment
chr1	167600000	167700000	1.10181	A compartment
chr1	167700000	167800000	1.13584	A compartment
chr1	167800000	167900000	1.68588	A compartment
chr1	167900000	168000000	1.45104	A compartment
chr1	168000000	168100000	1.19905	A compartment
chr1	168100000	168200000	1.08738	A compartment
chr1	168200000	168300000	1.05442	A compartment
chr1	168300000	168400000	1.09044	A compartment
chr1	168400000	168500000	1.50514	A compartment
chr1	168500000	168600000	1.44839	A compartment
chr1	168600000	168700000	0.209625	A compartment
chr1	168700000	168800000	0.859645	A compartment
chr1	168800000	168900000	1.3329	A compartment
chr1	168900000	169000000	1.42545	A compartment
chr1	169000000	169100000	0.95321	A compartment
chr1	169100000	169200000	0.51698	A compartment
chr1	169200000	169300000	0.63662	A compartment
chr1	169300000	169400000	1.20087	A compartment
chr1	169400000	169500000	1.3296	A compartment
chr1	169500000	169600000	1.55184	A compartment
chr1	169600000	169700000	1.73602	A compartment
chr1	169700000	169800000	1.62125	A compartment
chr1	169800000	169900000	1.60566	A compartment
chr1	169900000	170000000	0.709505	A compartment
chr1	170000000	170100000	-0.559425	B compartment
chr1	170100000	170200000	-0.86797	B compartment
chr1	170200000	170300000	-0.825695	B compartment
chr1	170300000	170400000	-0.97313	B compartment
chr1	170400000	170500000	-0.981865	B compartment
chr1	170500000	170600000	-1.23053	B compartment
chr1	170600000	170700000	-1.2474	B compartment
chr1	170700000	170800000	-1.22904	B compartment
chr1	170800000	170900000	-1.33745	B compartment
chr1	170900000	171000000	-1.13697	B compartment
chr1	171000000	171100000	-1.26446	B compartment
chr1	171100000	171200000	-0.89606	B compartment
chr1	171200000	171300000	-0.985575	B compartment
chr1	171300000	171400000	-1.00624	B compartment
chr1	171400000	171500000	-1.11502	B compartment
chr1	171500000	171600000	-1.11432	B compartment
chr1	171600000	171700000	-1.12335	B compartment
chr1	171700000	171800000	-1.04706	B compartment
chr1	171800000	171900000	-0.58423	B compartment
chr1	171900000	172000000	-0.33221	B compartment
chr1	172000000	172100000	-0.80062	B compartment
chr1	172100000	172200000	-0.8868	B compartment
chr1	172200000	172300000	-1.20375	B compartment
chr1	172300000	172400000	-1.28378	B compartment
chr1	172400000	172500000	-1.31457	B compartment
chr1	172500000	172600000	-1.56762	B compartment
chr1	172600000	172700000	-1.4986	B compartment
chr1	172700000	172800000	-1.46722	B compartment
chr1	172800000	172900000	-1.58253	B compartment
chr1	172900000	173000000	-1.52906	B compartment
chr1	173000000	173100000	-1.54276	B compartment
chr1	173100000	173200000	-1.63952	B compartment
chr1	173200000	173300000	-1.67939	B compartment
chr1	173300000	173400000	-1.61177	B compartment
chr1	173400000	173500000	-1.59377	B compartment
chr1	173500000	173600000	-1.78994	B compartment
chr1	173600000	173700000	-1.91173	B compartment
chr1	173700000	173800000	-1.84641	B compartment
chr1	173800000	173900000	-1.94335	B compartment
chr1	173900000	174000000	-1.99964	B compartment
chr1	174000000	174100000	-1.9038	B compartment
chr1	174100000	174200000	-1.94094	B compartment
chr1	174200000	174300000	-1.9121	B compartment
chr1	174300000	174400000	-1.92094	B compartment
chr1	174400000	174500000	-1.77617	B compartment
chr1	174500000	174600000	-1.57298	B compartment
chr1	174600000	174700000	-1.62844	B compartment
chr1	174700000	174800000	-1.76292	B compartment
chr1	174800000	174900000	-1.62143	B compartment
chr1	174900000	175000000	-1.37946	B compartment
chr1	175000000	175100000	-0.77048	B compartment
chr1	175100000	175200000	1.07405	A compartment
chr1	175200000	175300000	1.64607	A compartment
chr1	175300000	175400000	1.50472	A compartment
chr1	175400000	175500000	0.5909	A compartment
chr1	175500000	175600000	-1.34645	B compartment
chr1	175600000	175700000	-1.76149	B compartment
chr1	175700000	175800000	-1.94981	B compartment
chr1	175800000	175900000	-1.94623	B compartment
chr1	175900000	176000000	-2.06643	B compartment
chr1	176000000	176100000	-1.95787	B compartment
chr1	176100000	176200000	-1.938	B compartment
chr1	176200000	176300000	-2.04131	B compartment
chr1	176300000	176400000	-2.05536	B compartment
chr1	176400000	176500000	-2.15341	B compartment
chr1	176500000	176600000	-2.16132	B compartment
chr1	176600000	176700000	-2.13625	B compartment
chr1	176700000	176800000	-2.02804	B compartment
chr1	176800000	176900000	-1.86084	B compartment
chr1	176900000	177000000	-1.57796	B compartment
chr1	177000000	177100000	-1.95959	B compartment
chr1	177100000	177200000	-1.74673	B compartment
chr1	177200000	177300000	-1.46674	B compartment
chr1	177300000	177400000	-1.5975	B compartment
chr1	177400000	177500000	-1.79581	B compartment
chr1	177500000	177600000	-1.80187	B compartment
chr1	177600000	177700000	-1.98729	B compartment
chr1	177700000	177800000	-1.98836	B compartment
chr1	177800000	177900000	-2.00262	B compartment
chr1	177900000	178000000	-1.95961	B compartment
chr1	178000000	178100000	-2.0179	B compartment
chr1	178100000	178200000	-2.06524	B compartment
chr1	178200000	178300000	-2.06979	B compartment
chr1	178300000	178400000	-2.04556	B compartment
chr1	178400000	178500000	-2.12081	B compartment
chr1	178500000	178600000	-2.14237	B compartment
chr1	178600000	178700000	-2.10823	B compartment
chr1	178700000	178800000	-1.86375	B compartment
chr1	178800000	178900000	-1.77544	B compartment
chr1	178900000	179000000	-1.83967	B compartment
chr1	179000000	179100000	-1.75708	B compartment
chr1	179100000	179200000	-1.77889	B compartment
chr1	179200000	179300000	-1.7054	B compartment
chr1	179300000	179400000	-1.16574	B compartment
chr1	179400000	179500000	1.25179	A compartment
chr1	179500000	179600000	1.63322	A compartment
chr1	179600000	179700000	1.9363	A compartment
chr1	179700000	179800000	1.57031	A compartment
chr1	179800000	179900000	1.66153	A compartment
chr1	179900000	180000000	1.78223	A compartment
chr1	180000000	180100000	1.82611	A compartment
chr1	180100000	180200000	1.10396	A compartment
chr1	180200000	180300000	1.27123	A compartment
chr1	180300000	180400000	0.76916	A compartment
chr1	180400000	180500000	1.38436	A compartment
chr1	180500000	180600000	1.18386	A compartment
chr1	180600000	180700000	0.747995	A compartment
chr1	180700000	180800000	-0.031955	B compartment
chr1	180800000	180900000	-0.265725	B compartment
chr1	180900000	181000000	0.78115	A compartment
chr1	181000000	181100000	0.753475	A compartment
chr1	181100000	181200000	0.386195	A compartment
chr1	181200000	181300000	0.193405	A compartment
chr1	181300000	181400000	0.894455	A compartment
chr1	181400000	181500000	0.267015	A compartment
chr1	181500000	181600000	0.11321	A compartment
chr1	181600000	181700000	0.652065	A compartment
chr1	181700000	181800000	0.907455	A compartment
chr1	181800000	181900000	-0.03039	B compartment
chr1	181900000	182000000	0.15848	A compartment
chr1	182000000	182100000	0.175565	A compartment
chr1	182100000	182200000	0.51875	A compartment
chr1	182200000	182300000	0.956065	A compartment
chr1	182300000	182400000	1.79059	A compartment
chr1	182400000	182500000	1.35513	A compartment
chr1	182500000	182600000	1.60898	A compartment
chr1	182600000	182700000	1.69414	A compartment
chr1	182700000	182800000	1.01178	A compartment
chr1	182800000	182900000	0.174905	A compartment
chr1	182900000	183000000	-0.511905	B compartment
chr1	183000000	183100000	-0.45175	B compartment
chr1	183100000	183200000	-0.687155	B compartment
chr1	183200000	183300000	-0.497435	B compartment
chr1	183300000	183400000	0.093965	A compartment
chr1	183400000	183500000	0.435	A compartment
chr1	183500000	183600000	-0.312675	B compartment
chr1	183600000	183700000	-0.14399	B compartment
chr1	183700000	183800000	0.71612	A compartment
chr1	183800000	183900000	1.71742	A compartment
chr1	183900000	184000000	1.90827	A compartment
chr1	184000000	184100000	1.89289	A compartment
chr1	184100000	184200000	1.33112	A compartment
chr1	184200000	184300000	0.67458	A compartment
chr1	184300000	184400000	0.86704	A compartment
chr1	184400000	184500000	1.03795	A compartment
chr1	184500000	184600000	1.22906	A compartment
chr1	184600000	184700000	1.28025	A compartment
chr1	184700000	184800000	1.10527	A compartment
chr1	184800000	184900000	0.879465	A compartment
chr1	184900000	185000000	1.38351	A compartment
chr1	185000000	185100000	0.333155	A compartment
chr1	185100000	185200000	0.534245	A compartment
chr1	185200000	185300000	0.68013	A compartment
chr1	185300000	185400000	0.5837	A compartment
chr1	185400000	185500000	0.671595	A compartment
chr1	185500000	185600000	-0.100955	B compartment
chr1	185600000	185700000	-0.16837	B compartment
chr1	185700000	185800000	0.069545	A compartment
chr1	185800000	185900000	0.45977	A compartment
chr1	185900000	186000000	-0.975735	B compartment
chr1	186000000	186100000	-1.01666	B compartment
chr1	186100000	186200000	-1.44438	B compartment
chr1	186200000	186300000	-1.24432	B compartment
chr1	186300000	186400000	0.129095	A compartment
chr1	186400000	186500000	1.17086	A compartment
chr1	186500000	186600000	0.78704	A compartment
chr1	186600000	186700000	-0.95472	B compartment
chr1	186700000	186800000	-1.57639	B compartment
chr1	186800000	186900000	-1.8397	B compartment
chr1	186900000	187000000	-1.84303	B compartment
chr1	187000000	187100000	-1.71908	B compartment
chr1	187100000	187200000	-0.73434	B compartment
chr1	187200000	187300000	0.533985	A compartment
chr1	187300000	187400000	1.94143	A compartment
chr1	187400000	187500000	1.3797	A compartment
chr1	187500000	187600000	0.64204	A compartment
chr1	187600000	187700000	-0.189985	B compartment
chr1	187700000	187800000	0.246585	A compartment
chr1	187800000	187900000	-0.186965	B compartment
chr1	187900000	188000000	-0.478035	B compartment
chr1	188000000	188100000	-0.600715	B compartment
chr1	188100000	188200000	-0.723325	B compartment
chr1	188200000	188300000	0.615365	A compartment
chr1	188300000	188400000	1.86668	A compartment
chr1	188400000	188500000	1.71516	A compartment
chr1	188500000	188600000	1.48318	A compartment
chr1	188600000	188700000	-0.04071	B compartment
chr1	188700000	188800000	-1.04933	B compartment
chr1	188800000	188900000	-1.14039	B compartment
chr1	188900000	189000000	-0.61513	B compartment
chr1	189000000	189100000	-0.1418	B compartment
chr1	189100000	189200000	1.1974	A compartment
chr1	189200000	189300000	1.42902	A compartment
chr1	189300000	189400000	0.3782	A compartment
chr1	189400000	189500000	-0.127315	B compartment
chr1	189500000	189600000	0.847915	A compartment
chr1	189600000	189700000	1.79515	A compartment
chr1	189700000	189800000	1.43746	A compartment
chr1	189800000	189900000	1.45084	A compartment
chr1	189900000	190000000	1.6869	A compartment
chr1	190000000	190100000	1.78106	A compartment
chr1	190100000	190200000	1.59837	A compartment
chr1	190200000	190300000	0.558475	A compartment
chr1	190300000	190400000	1.23481	A compartment
chr1	190400000	190500000	1.26686	A compartment
chr1	190500000	190600000	1.23366	A compartment
chr1	190600000	190700000	1.73415	A compartment
chr1	190700000	190800000	0.61764	A compartment
chr1	190800000	190900000	-1.05468	B compartment
chr1	190900000	191000000	-1.61804	B compartment
chr1	191000000	191100000	-1.32016	B compartment
chr1	191100000	191200000	0.051785	A compartment
chr1	191200000	191300000	1.11227	A compartment
chr1	191300000	191400000	0.91733	A compartment
chr1	191400000	191500000	-0.220775	B compartment
chr1	191500000	191600000	0.160465	A compartment
chr1	191600000	191700000	-0.00675	B compartment
chr1	191700000	191800000	0.065885	A compartment
chr1	191800000	191900000	-0.25623	B compartment
chr1	191900000	192000000	-0.824945	B compartment
chr1	192000000	192100000	-1.21578	B compartment
chr1	192100000	192200000	-1.47132	B compartment
chr1	192200000	192300000	-1.61976	B compartment
chr1	192300000	192400000	-1.6758	B compartment
chr1	192400000	192500000	-1.52553	B compartment
chr1	192500000	192600000	-1.27414	B compartment
chr1	192600000	192700000	-1.37427	B compartment
chr1	192700000	192800000	-1.19123	B compartment
chr1	192800000	192900000	-1.18026	B compartment
chr1	192900000	193000000	-1.26503	B compartment
chr1	193000000	193100000	-1.27022	B compartment
chr1	193100000	193200000	-1.36735	B compartment
chr1	193200000	193300000	-1.21932	B compartment
chr1	193300000	193400000	-0.465185	B compartment
chr1	193400000	193500000	-0.05077	B compartment
chr1	193500000	193600000	0.00614	A compartment
chr1	193600000	193700000	-0.18123	B compartment
chr1	193700000	193800000	-1.05509	B compartment
chr1	193800000	193900000	-0.237635	B compartment
chr1	193900000	194000000	1.41362	A compartment
chr1	194000000	194100000	1.35919	A compartment
chr1	194100000	194200000	0.732495	A compartment
chr1	194200000	194300000	0.888555	A compartment
chr1	194300000	194400000	0.990445	A compartment
chr1	194400000	194500000	1.24851	A compartment
chr1	194500000	194600000	1.65309	A compartment
chr1	194600000	194700000	0.901995	A compartment
chr1	194700000	194800000	-0.035935	B compartment
chr1	194800000	194900000	0.388865	A compartment
chr1	194900000	195000000	-1.02115	B compartment
chr1	195000000	195100000	-1.43785	B compartment
chr1	195100000	195200000	-1.64994	B compartment
chr1	195200000	195300000	-1.74565	B compartment
chr1	195300000	195400000	-1.79563	B compartment
chr1	195400000	195500000	-1.94707	B compartment
chr1	195500000	195600000	-2.0425	B compartment
chr1	195600000	195700000	-1.9465	B compartment
chr1	195700000	195800000	-1.51272	B compartment
chr1	195800000	195900000	-1.11122	B compartment
chr1	195900000	196000000	-0.81126	B compartment
chr1	196000000	196100000	0.0594	A compartment
chr1	196100000	196200000	1.31368	A compartment
chr1	196200000	196300000	0.98384	A compartment
chr1	196300000	196400000	-1.45423	B compartment
chr1	196400000	196500000	-1.84692	B compartment
chr1	196500000	196600000	-1.9404	B compartment
chr1	196600000	196700000	-1.85204	B compartment
chr1	196700000	196800000	-1.95534	B compartment
chr1	196800000	196900000	-1.88739	B compartment
chr1	196900000	197000000	-1.83027	B compartment
chr1	197000000	197100000	-1.73667	B compartment
chr1	197100000	197200000	-1.42305	B compartment
chr1	197200000	197300000	-0.890235	B compartment
chr1	197300000	197400000	-0.862325	B compartment
chr1	197400000	197500000	-1.67446	B compartment
chr1	197500000	197600000	-1.69891	B compartment
chr1	197600000	197700000	-1.43432	B compartment
chr1	197700000	197800000	-1.53761	B compartment
chr1	197800000	197900000	-2.01311	B compartment
chr1	197900000	198000000	-1.97447	B compartment
chr1	198000000	198100000	-2.02947	B compartment
chr1	198100000	198200000	-2.11947	B compartment
chr1	198200000	198300000	-2.05044	B compartment
chr1	198300000	198400000	-2.09539	B compartment
chr1	198400000	198500000	-2.05171	B compartment
chr1	198500000	198600000	-2.07821	B compartment
chr1	198600000	198700000	-2.01864	B compartment
chr1	198700000	198800000	-2.06525	B compartment
chr1	198800000	198900000	-1.67956	B compartment
chr1	198900000	199000000	-1.91447	B compartment
chr1	199000000	199100000	-1.81505	B compartment
chr1	199100000	199200000	-1.80766	B compartment
chr1	199200000	199300000	-1.90295	B compartment
chr1	199300000	199400000	-1.92896	B compartment
chr1	199400000	199500000	-1.979	B compartment
chr1	199500000	199600000	-1.8564	B compartment
chr1	199600000	199700000	-1.92694	B compartment
chr1	199700000	199800000	-1.9864	B compartment
[truncated: 21,922 more rows]

## Sheet: LargeWhite TAD
1	1050000	1500000	TAD_1
1	1500000	1625000	TAD_2
1	1625000	1950000	TAD_3
1	1950000	2275000	TAD_4
1	2275000	2650000	TAD_5
1	2650000	2925000	TAD_6
1	2925000	3425000	TAD_7
1	3425000	3625000	TAD_8
1	3625000	4250000	TAD_9
1	4250000	4725000	TAD_10
1	4725000	4875000	TAD_11
1	4875000	5125000	TAD_12
1	5125000	5700000	TAD_13
1	5700000	6250000	TAD_14
1	6250000	6700000	TAD_15
1	6700000	7075000	TAD_16
1	7075000	7375000	TAD_17
1	7375000	7700000	TAD_18
1	7700000	8125000	TAD_19
1	8125000	8250000	TAD_20
1	8250000	8625000	TAD_21
1	8625000	9025000	TAD_22
1	9025000	9150000	TAD_23
1	9150000	9350000	TAD_24
1	9350000	9700000	TAD_25
1	9700000	9950000	TAD_26
1	9950000	10225000	TAD_27
1	10225000	10425000	TAD_28
1	10425000	11600000	TAD_29
1	11600000	12025000	TAD_30
1	12025000	12175000	TAD_31
1	12175000	12400000	TAD_32
1	12400000	12625000	TAD_33
1	12625000	13425000	TAD_34
1	13425000	13650000	TAD_35
1	13650000	13875000	TAD_36
1	13875000	14225000	TAD_37
1	14225000	14750000	TAD_38
1	14750000	14900000	TAD_39
1	14900000	15325000	TAD_40
1	15325000	15750000	TAD_41
1	15750000	16000000	TAD_42
1	16000000	16200000	TAD_43
1	16200000	16400000	TAD_44
1	16400000	16900000	TAD_45
1	16900000	17325000	TAD_46
1	17325000	17700000	TAD_47
1	17700000	18325000	TAD_48
1	18325000	18550000	TAD_49
1	18550000	19125000	TAD_50
1	19125000	19600000	TAD_51
1	19600000	19825000	TAD_52
1	19825000	20225000	TAD_53
1	20225000	20375000	TAD_54
1	20375000	20800000	TAD_55
1	20800000	21250000	TAD_56
1	21250000	21425000	TAD_57
1	21425000	22500000	TAD_58
1	22500000	22675000	TAD_59
1	22675000	22950000	TAD_60
1	22950000	25175000	TAD_61
1	25175000	25450000	TAD_62
1	25450000	25650000	TAD_63
1	25650000	26025000	TAD_64
1	26025000	26400000	TAD_65
1	26400000	26675000	TAD_66
1	26675000	26925000	TAD_67
1	26925000	27125000	TAD_68
1	27125000	27350000	TAD_69
1	27350000	27600000	TAD_70
1	27600000	27825000	TAD_71
1	27825000	28200000	TAD_72
1	28200000	28600000	TAD_73
1	28600000	29775000	TAD_74
1	29775000	29950000	TAD_75
1	29950000	30225000	TAD_76
1	30225000	30925000	TAD_77
1	30925000	31175000	TAD_78
1	31175000	31375000	TAD_79
1	31375000	31700000	TAD_80
1	31700000	31950000	TAD_81
1	31950000	32300000	TAD_82
1	32300000	32600000	TAD_83
1	32600000	33075000	TAD_84
1	33075000	33275000	TAD_85
1	33275000	33525000	TAD_86
1	33525000	33875000	TAD_87
1	33875000	34475000	TAD_88
1	34475000	35525000	TAD_89
1	35525000	35675000	TAD_90
1	35675000	35975000	TAD_91
1	35975000	36350000	TAD_92
1	36350000	36975000	TAD_93
1	36975000	37225000	TAD_94
1	37225000	37650000	TAD_95
1	37650000	38000000	TAD_96
1	38000000	39450000	TAD_97
1	39450000	39800000	TAD_98
1	39800000	40075000	TAD_99
1	40075000	40200000	TAD_100
1	40200000	40500000	TAD_101
1	40500000	40650000	TAD_102
1	40650000	41000000	TAD_103
1	41000000	42950000	TAD_104
1	42950000	43150000	TAD_105
1	43150000	43450000	TAD_106
1	43450000	43700000	TAD_107
1	43700000	44475000	TAD_108
1	44475000	44725000	TAD_109
1	44725000	45025000	TAD_110
1	45025000	46050000	TAD_111
1	46050000	48525000	TAD_112
1	48525000	48850000	TAD_113
1	48850000	49875000	TAD_114
1	49875000	50400000	TAD_115
1	50400000	50525000	TAD_116
1	50525000	50825000	TAD_117
1	50825000	51075000	TAD_118
1	51075000	51375000	TAD_119
1	51375000	51525000	TAD_120
1	51525000	52425000	TAD_121
1	52425000	52950000	TAD_122
1	52950000	53100000	TAD_123
1	53100000	53450000	TAD_124
1	53450000	53875000	TAD_125
1	53875000	54175000	TAD_126
1	54175000	54300000	TAD_127
1	54300000	54450000	TAD_128
1	54450000	54650000	TAD_129
1	54650000	55500000	TAD_130
1	55500000	55725000	TAD_131
1	55725000	56200000	TAD_132
1	56200000	56750000	TAD_133
1	56750000	57050000	TAD_134
1	57050000	57375000	TAD_135
1	57375000	57700000	TAD_136
1	57700000	57900000	TAD_137
1	57900000	58550000	TAD_138
1	58550000	61025000	TAD_139
1	61025000	62975000	TAD_140
1	62975000	63775000	TAD_141
1	63775000	64050000	TAD_142
1	64050000	64600000	TAD_143
1	64600000	65825000	TAD_144
1	65825000	66225000	TAD_145
1	66225000	66550000	TAD_146
1	66550000	66750000	TAD_147
1	66750000	66950000	TAD_148
1	66950000	67300000	TAD_149
1	67300000	67475000	TAD_150
1	67475000	67700000	TAD_151
1	67700000	68025000	TAD_152
1	68025000	68175000	TAD_153
1	68175000	70225000	TAD_154
1	70225000	71300000	TAD_155
1	71300000	71650000	TAD_156
1	71650000	71950000	TAD_157
1	71950000	72525000	TAD_158
1	72525000	72775000	TAD_159
1	72775000	73150000	TAD_160
1	73150000	73850000	TAD_161
1	73850000	74000000	TAD_162
1	74000000	74175000	TAD_163
1	74175000	74600000	TAD_164
1	74600000	74975000	TAD_165
1	74975000	75150000	TAD_166
1	75150000	75275000	TAD_167
1	75275000	76500000	TAD_168
1	76500000	76900000	TAD_169
1	76900000	77150000	TAD_170
1	77150000	77400000	TAD_171
1	77400000	77625000	TAD_172
1	77625000	78025000	TAD_173
1	78025000	78300000	TAD_174
1	78300000	80225000	TAD_175
1	80225000	80625000	TAD_176
1	80625000	81900000	TAD_177
1	81900000	82200000	TAD_178
1	82200000	82700000	TAD_179
1	82700000	83000000	TAD_180
1	83000000	83150000	TAD_181
1	83150000	84550000	TAD_182
1	84550000	85575000	TAD_183
1	85575000	86000000	TAD_184
1	86000000	87125000	TAD_185
1	87125000	87950000	TAD_186
1	87950000	90375000	TAD_187
1	90375000	90725000	TAD_188
1	90725000	91525000	TAD_189
1	91525000	92500000	TAD_190
1	92500000	92887500	TAD_191
1	92887500	94275000	TAD_192
1	94275000	95275000	TAD_193
1	95275000	95550000	TAD_194
1	95550000	95750000	TAD_195
1	95750000	95900000	TAD_196
1	95900000	96300000	TAD_197
1	96300000	96600000	TAD_198
1	96600000	97350000	TAD_199
1	97350000	97600000	TAD_200
1	97600000	98075000	TAD_201
1	98075000	98250000	TAD_202
1	98250000	98650000	TAD_203
1	98650000	99050000	TAD_204
1	99050000	99275000	TAD_205
1	99275000	99800000	TAD_206
1	99800000	100000000	TAD_207
1	100000000	100350000	TAD_208
1	100350000	100625000	TAD_209
1	100625000	101225000	TAD_210
1	101225000	103900000	TAD_211
1	103900000	104225000	TAD_212
1	104225000	104525000	TAD_213
1	104525000	105100000	TAD_214
1	105100000	105225000	TAD_215
1	105225000	105975000	TAD_216
1	105975000	106875000	TAD_217
1	106875000	107350000	TAD_218
1	107350000	107650000	TAD_219
1	107650000	107875000	TAD_220
1	107875000	108575000	TAD_221
1	108575000	108750000	TAD_222
1	108750000	108950000	TAD_223
1	108950000	109300000	TAD_224
1	109300000	109750000	TAD_225
1	109750000	110125000	TAD_226
1	110125000	110700000	TAD_227
1	110700000	110900000	TAD_228
1	110900000	111475000	TAD_229
1	111475000	111650000	TAD_230
1	111650000	112325000	TAD_231
1	112325000	112550000	TAD_232
1	112550000	112900000	TAD_233
1	112900000	113075000	TAD_234
1	113075000	113800000	TAD_235
1	113800000	114100000	TAD_236
1	114100000	114425000	TAD_237
1	114425000	114650000	TAD_238
1	114650000	114850000	TAD_239
1	114850000	115475000	TAD_240
1	115475000	115725000	TAD_241
1	115725000	116050000	TAD_242
1	116050000	116250000	TAD_243
1	116250000	116650000	TAD_244
1	116650000	117750000	TAD_245
1	117750000	118950000	TAD_246
1	118950000	119150000	TAD_247
1	119150000	119975000	TAD_248
1	119975000	120150000	TAD_249
1	120150000	121175000	TAD_250
1	121175000	121550000	TAD_251
1	121550000	122525000	TAD_252
1	122525000	122875000	TAD_253
1	122875000	123475000	TAD_254
1	123475000	123775000	TAD_255
1	123775000	124600000	TAD_256
1	124600000	126100000	TAD_257
1	126100000	126475000	TAD_258
1	126475000	126800000	TAD_259
1	126800000	128900000	TAD_260
1	128900000	129200000	TAD_261
1	129200000	129850000	TAD_262
1	129850000	130000000	TAD_263
1	130000000	130525000	TAD_264
1	130525000	130725000	TAD_265
1	130725000	131025000	TAD_266
1	131025000	131250000	TAD_267
1	131250000	131525000	TAD_268
1	131525000	131725000	TAD_269
1	131725000	132575000	TAD_270
1	132575000	132825000	TAD_271
1	132825000	133300000	TAD_272
1	133300000	133975000	TAD_273
1	133975000	134250000	TAD_274
1	134250000	134625000	TAD_275
1	134625000	135375000	TAD_276
1	135375000	136100000	TAD_277
1	136100000	136525000	TAD_278
1	136525000	136950000	TAD_279
1	136950000	137200000	TAD_280
1	137200000	137475000	TAD_281
1	137475000	137675000	TAD_282
1	137675000	137850000	TAD_283
1	137850000	137975000	TAD_284
1	137975000	138575000	TAD_285
1	138575000	139000000	TAD_286
1	139000000	139200000	TAD_287
1	139200000	139575000	TAD_288
1	139575000	139850000	TAD_289
1	139850000	140225000	TAD_290
1	140225000	140575000	TAD_291
1	140575000	141425000	TAD_292
1	141425000	141825000	TAD_293
1	141825000	142100000	TAD_294
1	142100000	142600000	TAD_295
1	142600000	143400000	TAD_296
1	143400000	143650000	TAD_297
1	143650000	144900000	TAD_298
1	144900000	145300000	TAD_299
1	145300000	145725000	TAD_300
1	145725000	146050000	TAD_301
1	146050000	146900000	TAD_302
1	146900000	147175000	TAD_303
1	147175000	147675000	TAD_304
1	147675000	147825000	TAD_305
1	147825000	148100000	TAD_306
1	148100000	148700000	TAD_307
1	148700000	149500000	TAD_308
1	149500000	149875000	TAD_309
1	149875000	152200000	TAD_310
1	152200000	152475000	TAD_311
1	152475000	154925000	TAD_312
1	154925000	155200000	TAD_313
1	155200000	155750000	TAD_314
1	155750000	157800000	TAD_315
1	157800000	158625000	TAD_316
1	158625000	158950000	TAD_317
1	158950000	159325000	TAD_318
1	159325000	159850000	TAD_319
1	159850000	160525000	TAD_320
1	160525000	161125000	TAD_321
1	161125000	161250000	TAD_322
1	161250000	161550000	TAD_323
1	161550000	161775000	TAD_324
1	161775000	162075000	TAD_325
1	162075000	162275000	TAD_326
1	162275000	162600000	TAD_327
1	162600000	162875000	TAD_328
1	162875000	163200000	TAD_329
1	163200000	163325000	TAD_330
1	163325000	163625000	TAD_331
1	163625000	163950000	TAD_332
1	163950000	164325000	TAD_333
1	164325000	164525000	TAD_334
1	164525000	164850000	TAD_335
1	164850000	165250000	TAD_336
1	165250000	165775000	TAD_337
1	165775000	166125000	TAD_338
1	166125000	166425000	TAD_339
1	166425000	166825000	TAD_340
1	166825000	167300000	TAD_341
1	167300000	167825000	TAD_342
1	167825000	168325000	TAD_343
1	168325000	169025000	TAD_344
1	169025000	169350000	TAD_345
1	169350000	169675000	TAD_346
1	169675000	169950000	TAD_347
1	169950000	175125000	TAD_348
1	175125000	175475000	TAD_349
1	175475000	179450000	TAD_350
1	179450000	179675000	TAD_351
1	179675000	179900000	TAD_352
1	179900000	180075000	TAD_353
1	180075000	180300000	TAD_354
1	180300000	180950000	TAD_355
1	180950000	181425000	TAD_356
1	181425000	181675000	TAD_357
1	181675000	181850000	TAD_358
1	181850000	182150000	TAD_359
1	182150000	182300000	TAD_360
1	182300000	182700000	TAD_361
1	182700000	183775000	TAD_362
1	183775000	184175000	TAD_363
1	184175000	184550000	TAD_364
1	184550000	184750000	TAD_365
1	184750000	185000000	TAD_366
1	185000000	185375000	TAD_367
1	185375000	185750000	TAD_368
1	185750000	186325000	TAD_369
1	186325000	186575000	TAD_370
1	186575000	187175000	TAD_371
1	187175000	188275000	TAD_372
1	188275000	188600000	TAD_373
1	188600000	188975000	TAD_374
1	188975000	189350000	TAD_375
1	189350000	189600000	TAD_376
1	189600000	189950000	TAD_377
1	189950000	190175000	TAD_378
1	190175000	190350000	TAD_379
1	190350000	190775000	TAD_380
1	190775000	191150000	TAD_381
1	191150000	191500000	TAD_382
1	191500000	193050000	TAD_383
1	193050000	194125000	TAD_384
1	194125000	194300000	TAD_385
1	194300000	194450000	TAD_386
1	194450000	194650000	TAD_387
1	194650000	194950000	TAD_388
1	194950000	195825000	TAD_389
1	195825000	196275000	TAD_390
1	196275000	200325000	TAD_391
1	200325000	200575000	TAD_392
1	200575000	200725000	TAD_393
1	200725000	200950000	TAD_394
1	200950000	201250000	TAD_395
1	201250000	201400000	TAD_396
1	201400000	201775000	TAD_397
1	201775000	202000000	TAD_398
1	202000000	202325000	TAD_399
1	202325000	202625000	TAD_400
1	202625000	202950000	TAD_401
1	202950000	203375000	TAD_402
1	203375000	203775000	TAD_403
1	203775000	204400000	TAD_404
1	204400000	204650000	TAD_405
1	204650000	205075000	TAD_406
1	205075000	205750000	TAD_407
1	205750000	205900000	TAD_408
1	205900000	206600000	TAD_409
1	206600000	207050000	TAD_410
1	207050000	207475000	TAD_411
1	207475000	207750000	TAD_412
1	207750000	208075000	TAD_413
1	208075000	209075000	TAD_414
1	209075000	209400000	TAD_415
1	209400000	209750000	TAD_416
1	209750000	212500000	TAD_417
1	212500000	214250000	TAD_418
1	214250000	214425000	TAD_419
1	214425000	215175000	TAD_420
1	215175000	215850000	TAD_421
1	215850000	216100000	TAD_422
1	216100000	216250000	TAD_423
1	216250000	216675000	TAD_424
1	216675000	216825000	TAD_425
1	216825000	217000000	TAD_426
1	217000000	217350000	TAD_427
1	217350000	217650000	TAD_428
1	217650000	219000000	TAD_429
1	219000000	219700000	TAD_430
1	219700000	220350000	TAD_431
1	220350000	220775000	TAD_432
1	220775000	220975000	TAD_433
1	220975000	221125000	TAD_434
1	221125000	221375000	TAD_435
1	221375000	221575000	TAD_436
1	221575000	221925000	TAD_437
1	221925000	222400000	TAD_438
1	222400000	222575000	TAD_439
1	222575000	222750000	TAD_440
1	222750000	222975000	TAD_441
1	222975000	223275000	TAD_442
1	223275000	223625000	TAD_443
1	223625000	223925000	TAD_444
1	223925000	224175000	TAD_445
1	224175000	224500000	TAD_446
1	224500000	224900000	TAD_447
1	224900000	225050000	TAD_448
1	225050000	225300000	TAD_449
1	225300000	225625000	TAD_450
1	225625000	226100000	TAD_451
1	226100000	226450000	TAD_452
1	226450000	228225000	TAD_453
1	228225000	228825000	TAD_454
1	228825000	229350000	TAD_455
1	229350000	229675000	TAD_456
1	229675000	230050000	TAD_457
1	230050000	230350000	TAD_458
1	230350000	230625000	TAD_459
1	230625000	230925000	TAD_460
1	230925000	231225000	TAD_461
1	231225000	231400000	TAD_462
1	231400000	232350000	TAD_463
1	232350000	232475000	TAD_464
1	232475000	232725000	TAD_465
1	232725000	232950000	TAD_466
1	232950000	233275000	TAD_467
1	233275000	234375000	TAD_468
1	234375000	235150000	TAD_469
1	235150000	235900000	TAD_470
1	235900000	236250000	TAD_471
1	236250000	236675000	TAD_472
1	236675000	236850000	TAD_473
1	236850000	237000000	TAD_474
1	237000000	237350000	TAD_475
1	237350000	237750000	TAD_476
1	237750000	238125000	TAD_477
1	238125000	238500000	TAD_478
1	238500000	238675000	TAD_479
1	238675000	238850000	TAD_480
1	238850000	239150000	TAD_481
1	239150000	239750000	TAD_482
1	239750000	239900000	TAD_483
1	239900000	240100000	TAD_484
1	240100000	240575000	TAD_485
1	240575000	240950000	TAD_486
1	240950000	242100000	TAD_487
1	242100000	242325000	TAD_488
1	242325000	242750000	TAD_489
1	242750000	242950000	TAD_490
1	242950000	243075000	TAD_491
1	243075000	243275000	TAD_492
1	243275000	245475000	TAD_493
1	245475000	246100000	TAD_494
1	246100000	246475000	TAD_495
1	246475000	246750000	TAD_496
1	246750000	246875000	TAD_497
1	246875000	247100000	TAD_498
1	247100000	248550000	TAD_499
1	248550000	249600000	TAD_500
1	249600000	249850000	TAD_501
1	249850000	250025000	TAD_502
1	250025000	250600000	TAD_503
1	250600000	250925000	TAD_504
1	250925000	251175000	TAD_505
1	251175000	251425000	TAD_506
1	251425000	251600000	TAD_507
1	251600000	252200000	TAD_508
1	252200000	252500000	TAD_509
1	252500000	252875000	TAD_510
1	252875000	253200000	TAD_511
1	253200000	253400000	TAD_512
1	253400000	253600000	TAD_513
1	253600000	253725000	TAD_514
1	253725000	254300000	TAD_515
1	254300000	254675000	TAD_516
1	254675000	254925000	TAD_517
1	254925000	255250000	TAD_518
1	255250000	255550000	TAD_519
1	255550000	256000000	TAD_520
1	256000000	256525000	TAD_521
1	256525000	257825000	TAD_522
1	257825000	258000000	TAD_523
1	258000000	258525000	TAD_524
1	258525000	260650000	TAD_525
1	260650000	261150000	TAD_526
1	261150000	261500000	TAD_527
1	261500000	261650000	TAD_528
1	261650000	262225000	TAD_529
1	262225000	262525000	TAD_530
1	262525000	263725000	TAD_531
1	263725000	264300000	TAD_532
1	264300000	264950000	TAD_533
1	264950000	265225000	TAD_534
1	265225000	265350000	TAD_535
1	265350000	265650000	TAD_536
1	265650000	266050000	TAD_537
1	266050000	266625000	TAD_538
1	266625000	266850000	TAD_539
1	266850000	267375000	TAD_540
1	267375000	267750000	TAD_541
1	267750000	267925000	TAD_542
1	267925000	268200000	TAD_543
1	268200000	268425000	TAD_544
1	268425000	268625000	TAD_545
1	268625000	268900000	TAD_546
1	268900000	269425000	TAD_547
1	269425000	269825000	TAD_548
1	269825000	270000000	TAD_549
1	270000000	270225000	TAD_550
1	270225000	270750000	TAD_551
1	270750000	271025000	TAD_552
1	271025000	271325000	TAD_553
1	271325000	271475000	TAD_554
1	271475000	271650000	TAD_555
1	271650000	272225000	TAD_556
1	272225000	272700000	TAD_557
1	272700000	272850000	TAD_558
1	272850000	273300000	TAD_559
1	273300000	273575000	TAD_560
1	273575000	273800000	TAD_561
1	273800000	274025000	TAD_562
2	712500	900000	TAD_563
2	900000	1100000	TAD_564
2	1100000	1500000	TAD_565
2	1500000	1725000	TAD_566
2	1725000	2075000	TAD_567
2	2075000	2400000	TAD_568
2	2400000	3025000	TAD_569
2	3025000	3175000	TAD_570
2	3175000	3600000	TAD_571
2	3600000	4075000	TAD_572
2	4075000	4525000	TAD_573
2	4525000	4700000	TAD_574
2	4700000	4950000	TAD_575
2	4950000	5175000	TAD_576
2	5175000	5725000	TAD_577
2	5725000	6025000	TAD_578
2	6025000	6300000	TAD_579
2	6300000	6475000	TAD_580
2	6475000	6700000	TAD_581
2	6700000	6875000	TAD_582
2	6875000	7425000	TAD_583
2	7425000	7775000	TAD_584
2	7775000	7925000	TAD_585
2	7925000	8100000	TAD_586
2	8100000	8500000	TAD_587
2	8500000	8750000	TAD_588
2	8750000	9050000	TAD_589
2	9050000	9350000	TAD_590
2	9350000	9775000	TAD_591
2	9775000	10250000	TAD_592
2	10250000	10500000	TAD_593
2	10500000	10650000	TAD_594
2	10650000	10975000	TAD_595
2	10975000	11675000	TAD_596
2	11675000	11975000	TAD_597
2	11975000	12575000	TAD_598
2	12575000	12850000	TAD_599
2	12850000	13275000	TAD_600
2	13275000	13675000	TAD_601
2	13675000	14125000	TAD_602
2	14125000	14550000	TAD_603
2	14550000	14825000	TAD_604
2	14825000	15400000	TAD_605
2	15400000	15675000	TAD_606
2	15675000	16150000	TAD_607
2	16150000	16675000	TAD_608
2	16675000	17075000	TAD_609
2	17075000	17300000	TAD_610
2	17300000	17475000	TAD_611
2	17475000	17850000	TAD_612
2	17850000	18250000	TAD_613
2	18250000	18475000	TAD_614
2	18475000	19000000	TAD_615
2	19000000	20400000	TAD_616
2	20400000	22600000	TAD_617
2	22600000	24125000	TAD_618
2	24125000	24825000	TAD_619
2	24825000	26100000	TAD_620
2	26100000	26450000	TAD_621
2	26450000	26800000	TAD_622
2	26800000	27125000	TAD_623
2	27125000	27850000	TAD_624
2	27850000	28100000	TAD_625
2	28100000	28525000	TAD_626
2	28525000	28800000	TAD_627
2	28800000	29375000	TAD_628
2	29375000	29725000	TAD_629
2	29725000	30300000	TAD_630
2	30300000	32825000	TAD_631
2	32825000	33175000	TAD_632
2	33175000	33975000	TAD_633
2	33975000	35200000	TAD_634
2	35200000	36700000	TAD_635
2	36700000	37150000	TAD_636
2	37150000	38800000	TAD_637
2	38800000	39050000	TAD_638
2	39050000	39275000	TAD_639
2	39275000	39450000	TAD_640
2	39450000	39650000	TAD_641
2	39650000	39875000	TAD_642
2	39875000	40150000	TAD_643
2	40150000	40475000	TAD_644
2	40475000	40675000	TAD_645
2	40675000	40925000	TAD_646
2	40925000	41125000	TAD_647
2	41125000	41400000	TAD_648
2	41400000	41575000	TAD_649
2	41575000	42025000	TAD_650
2	42025000	42450000	TAD_651
2	42450000	42975000	TAD_652
2	42975000	43425000	TAD_653
2	43425000	43875000	TAD_654
2	43875000	44075000	TAD_655
2	44075000	44475000	TAD_656
2	44475000	44750000	TAD_657
2	44750000	44975000	TAD_658
2	44975000	45325000	TAD_659
2	45325000	45625000	TAD_660
2	45625000	45925000	TAD_661
2	45925000	46125000	TAD_662
2	46125000	46400000	TAD_663
2	46400000	46700000	TAD_664
2	46700000	47100000	TAD_665
2	47100000	47375000	TAD_666
2	47375000	47700000	TAD_667
2	47700000	47850000	TAD_668
2	47850000	48250000	TAD_669
2	48250000	48425000	TAD_670
2	48425000	48725000	TAD_671
2	48725000	49150000	TAD_672
2	49150000	49500000	TAD_673
2	49500000	49725000	TAD_674
2	49725000	50512500	TAD_675
2	50512500	50775000	TAD_676
2	50775000	51150000	TAD_677
2	51150000	51575000	TAD_678
2	51575000	51800000	TAD_679
2	51800000	52375000	TAD_680
2	52375000	57225000	TAD_681
2	57225000	57375000	TAD_682
2	57375000	57950000	TAD_683
2	57950000	58250000	TAD_684
2	58250000	58400000	TAD_685
2	58400000	58550000	TAD_686
2	58550000	58850000	TAD_687
2	58850000	59375000	TAD_688
2	59375000	59700000	TAD_689
2	59700000	60275000	TAD_690
2	60275000	60600000	TAD_691
2	60600000	60900000	TAD_692
2	60900000	61200000	TAD_693
2	61200000	61375000	TAD_694
2	61375000	61525000	TAD_695
2	61525000	62075000	TAD_696
2	62075000	62500000	TAD_697
2	62500000	62700000	TAD_698
2	62700000	63750000	TAD_699
2	63750000	63925000	TAD_700
2	63925000	64550000	TAD_701
2	64550000	65025000	TAD_702
2	65025000	65375000	TAD_703
2	65375000	65800000	TAD_704
2	65800000	66100000	TAD_705
2	66100000	66375000	TAD_706
2	66375000	66600000	TAD_707
2	66600000	66925000	TAD_708
2	66925000	67125000	TAD_709
2	67125000	67825000	TAD_710
2	67825000	68700000	TAD_711
2	68700000	68950000	TAD_712
2	68950000	69225000	TAD_713
2	69225000	69600000	TAD_714
2	69600000	70000000	TAD_715
2	70000000	70225000	TAD_716
2	70225000	70500000	TAD_717
2	70500000	70700000	TAD_718
2	70700000	70975000	TAD_719
2	70975000	71200000	TAD_720
2	71200000	71450000	TAD_721
2	71450000	71750000	TAD_722
2	71750000	71950000	TAD_723
2	71950000	72300000	TAD_724
2	72300000	72600000	TAD_725
2	72600000	73050000	TAD_726
2	73050000	73375000	TAD_727
2	73375000	73825000	TAD_728
2	73825000	74025000	TAD_729
2	74025000	74200000	TAD_730
2	74200000	74350000	TAD_731
2	74350000	74550000	TAD_732
2	74550000	74950000	TAD_733
2	74950000	75175000	TAD_734
2	75175000	75325000	TAD_735
2	75325000	75575000	TAD_736
2	75575000	75875000	TAD_737
2	75875000	76150000	TAD_738
2	76150000	76700000	TAD_739
2	76700000	77200000	TAD_740
2	77200000	77625000	TAD_741
2	77625000	77975000	TAD_742
2	77975000	78500000	TAD_743
2	78500000	78675000	TAD_744
2	78675000	79050000	TAD_745
2	79050000	79400000	TAD_746
2	79400000	79700000	TAD_747
2	79700000	80125000	TAD_748
2	80125000	80350000	TAD_749
2	80350000	80650000	TAD_750
2	80650000	80900000	TAD_751
2	80900000	81300000	TAD_752
2	81300000	81650000	TAD_753
2	81650000	81875000	TAD_754
2	81875000	82050000	TAD_755
2	82050000	82225000	TAD_756
2	82225000	83025000	TAD_757
2	83025000	83700000	TAD_758
2	83700000	84725000	TAD_759
2	84725000	85500000	TAD_760
2	85500000	85750000	TAD_761
2	85750000	85975000	TAD_762
2	85975000	86725000	TAD_763
2	86725000	86900000	TAD_764
2	86900000	87125000	TAD_765
2	87125000	87300000	TAD_766
2	87300000	87800000	TAD_767
2	87800000	87950000	TAD_768
2	87950000	88250000	TAD_769
2	88250000	88575000	TAD_770
2	88575000	88775000	TAD_771
2	88775000	89025000	TAD_772
2	89025000	89275000	TAD_773
2	89275000	89775000	TAD_774
2	89775000	90400000	TAD_775
2	90400000	90975000	TAD_776
2	90975000	91825000	TAD_777
2	91825000	92225000	TAD_778
2	92225000	95025000	TAD_779
2	95025000	95725000	TAD_780
2	95725000	96100000	TAD_781
2	96100000	97575000	TAD_782
2	97575000	97975000	TAD_783
2	97975000	98200000	TAD_784
2	98200000	98475000	TAD_785
2	98475000	100450000	TAD_786
2	100450000	100950000	TAD_787
2	100950000	102475000	TAD_788
2	102475000	102950000	TAD_789
2	102950000	103200000	TAD_790
2	103200000	103350000	TAD_791
2	103350000	103825000	TAD_792
2	103825000	105100000	TAD_793
2	105100000	105375000	TAD_794
2	105375000	106100000	TAD_795
2	106100000	106925000	TAD_796
2	106925000	107625000	TAD_797
2	107625000	107825000	TAD_798
2	107825000	108700000	TAD_799
2	108700000	108975000	TAD_800
2	108975000	112375000	TAD_801
2	112375000	112825000	TAD_802
2	112825000	113500000	TAD_803
2	113500000	113875000	TAD_804
2	113875000	114100000	TAD_805
2	114100000	114425000	TAD_806
2	114425000	115025000	TAD_807
2	115025000	115300000	TAD_808
2	115300000	115925000	TAD_809
2	115925000	116250000	TAD_810
2	116250000	116400000	TAD_811
2	116400000	116775000	TAD_812
2	116775000	116950000	TAD_813
2	116950000	117225000	TAD_814
2	117225000	117500000	TAD_815
2	117500000	118025000	TAD_816
2	118025000	119300000	TAD_817
2	119300000	119475000	TAD_818
2	119475000	119800000	TAD_819
2	119800000	119975000	TAD_820
2	119975000	120250000	TAD_821
2	120250000	120700000	TAD_822
2	120700000	122925000	TAD_823
2	122925000	123325000	TAD_824
2	123325000	123700000	TAD_825
2	123700000	124725000	TAD_826
2	124725000	124875000	TAD_827
2	124875000	125475000	TAD_828
2	125475000	125725000	TAD_829
2	125725000	126000000	TAD_830
2	126000000	126225000	TAD_831
2	126225000	126850000	TAD_832
2	126850000	127150000	TAD_833
2	127150000	128050000	TAD_834
2	128050000	129450000	TAD_835
2	129450000	129700000	TAD_836
2	129700000	129850000	TAD_837
2	129850000	130200000	TAD_838
2	130200000	130450000	TAD_839
2	130450000	131125000	TAD_840
2	131125000	131375000	TAD_841
2	131375000	131675000	TAD_842
2	131675000	131925000	TAD_843
2	131925000	132525000	TAD_844
2	132525000	133450000	TAD_845
2	133450000	133700000	TAD_846
2	133700000	133850000	TAD_847
2	133850000	134225000	TAD_848
2	134225000	134525000	TAD_849
2	134525000	134675000	TAD_850
2	134675000	134825000	TAD_851
2	134825000	135175000	TAD_852
2	135175000	135400000	TAD_853
2	135400000	136475000	TAD_854
2	136475000	136825000	TAD_855
2	136825000	137100000	TAD_856
2	137100000	137675000	TAD_857
2	137675000	138000000	TAD_858
2	138000000	138375000	TAD_859
2	138375000	138875000	TAD_860
2	138875000	139625000	TAD_861
2	139625000	140050000	TAD_862
2	140050000	140200000	TAD_863
2	140200000	140525000	TAD_864
2	140525000	140875000	TAD_865
2	140875000	141175000	TAD_866
2	141175000	141600000	TAD_867
2	141600000	141825000	TAD_868
2	141825000	142150000	TAD_869
2	142150000	142425000	TAD_870
2	142425000	142800000	TAD_871
2	142800000	143225000	TAD_872
2	143225000	143575000	TAD_873
2	143575000	143750000	TAD_874
2	143750000	144100000	TAD_875
2	144100000	144475000	TAD_876
2	144475000	144950000	TAD_877
2	144950000	145400000	TAD_878
2	145400000	145700000	TAD_879
2	145700000	146075000	TAD_880
2	146075000	147100000	TAD_881
2	147100000	147500000	TAD_882
2	147500000	148500000	TAD_883
2	148500000	148650000	TAD_884
2	148650000	148875000	TAD_885
2	148875000	149950000	TAD_886
2	149950000	150250000	TAD_887
2	150250000	150475000	TAD_888
2	150475000	150700000	TAD_889
2	150700000	150900000	TAD_890
2	150900000	151050000	TAD_891
2	151050000	151250000	TAD_892
2	151250000	151425000	TAD_893
3	525000	775000	TAD_894
3	775000	1000000	TAD_895
3	1000000	1425000	TAD_896
3	1425000	1650000	TAD_897
3	1650000	1975000	TAD_898
3	1975000	2125000	TAD_899
3	2125000	2775000	TAD_900
3	2775000	3625000	TAD_901
3	3625000	3900000	TAD_902
3	3900000	4275000	TAD_903
3	4275000	4825000	TAD_904
3	4825000	5150000	TAD_905
3	5150000	5900000	TAD_906
3	5900000	6325000	TAD_907
3	6325000	6600000	TAD_908
3	6600000	6950000	TAD_909
3	6950000	7100000	TAD_910
3	7100000	7675000	TAD_911
3	7675000	7800000	TAD_912
3	7800000	8025000	TAD_913
3	8025000	8375000	TAD_914
3	8375000	8725000	TAD_915
3	8725000	8975000	TAD_916
3	8975000	9125000	TAD_917
3	9125000	9950000	TAD_918
3	9950000	10150000	TAD_919
3	10150000	10350000	TAD_920
3	10350000	10650000	TAD_921
3	10650000	11075000	TAD_922
3	11075000	11225000	TAD_923
3	11225000	11350000	TAD_924
3	11350000	11500000	TAD_925
3	11500000	11625000	TAD_926
3	11625000	11900000	TAD_927
3	11900000	12075000	TAD_928
3	12075000	12300000	TAD_929
3	12300000	12575000	TAD_930
3	12575000	12900000	TAD_931
3	12900000	13400000	TAD_932
3	13400000	14075000	TAD_933
3	14075000	14825000	TAD_934
3	14825000	15475000	TAD_935
3	15475000	16150000	TAD_936
3	16150000	16400000	TAD_937
3	16400000	16700000	TAD_938
3	16700000	17125000	TAD_939
3	17125000	17325000	TAD_940
3	17325000	18325000	TAD_941
3	18325000	18500000	TAD_942
3	18500000	18725000	TAD_943
3	18725000	18875000	TAD_944
3	18875000	19425000	TAD_945
3	19425000	19725000	TAD_946
3	19725000	21625000	TAD_947
3	21625000	22525000	TAD_948
3	22525000	22750000	TAD_949
3	22750000	23125000	TAD_950
3	23125000	23875000	TAD_951
3	23875000	24000000	TAD_952
3	24000000	24250000	TAD_953
3	24250000	24925000	TAD_954
3	24925000	25275000	TAD_955
3	25275000	25850000	TAD_956
3	25850000	26175000	TAD_957
3	26175000	26600000	TAD_958
3	26600000	26800000	TAD_959
3	26800000	27200000	TAD_960
3	27200000	27600000	TAD_961
3	27600000	28275000	TAD_962
3	28275000	28550000	TAD_963
3	28550000	28925000	TAD_964
3	28925000	29300000	TAD_965
3	29300000	30300000	TAD_966
3	30300000	31025000	TAD_967
3	31025000	31450000	TAD_968
3	31450000	31775000	TAD_969
3	31775000	32150000	TAD_970
3	32150000	32325000	TAD_971
3	32325000	32525000	TAD_972
3	32525000	33600000	TAD_973
3	33600000	33900000	TAD_974
3	33900000	34125000	TAD_975
3	34125000	34500000	TAD_976
3	34500000	35400000	TAD_977
3	35400000	35650000	TAD_978
3	35650000	37300000	TAD_979
3	37300000	37675000	TAD_980
3	37675000	37925000	TAD_981
3	37925000	38050000	TAD_982
3	38050000	38350000	TAD_983
3	38350000	38600000	TAD_984
3	38600000	39200000	TAD_985
3	39200000	39375000	TAD_986
3	39375000	39725000	TAD_987
3	39725000	40000000	TAD_988
3	40000000	40575000	TAD_989
3	40575000	41000000	TAD_990
3	41000000	41650000	TAD_991
3	41650000	42350000	TAD_992
3	42350000	42525000	TAD_993
3	42525000	42850000	TAD_994
3	42850000	43075000	TAD_995
3	43075000	43300000	TAD_996
3	43300000	43600000	TAD_997
3	43600000	43975000	TAD_998
3	43975000	44325000	TAD_999
3	44325000	44625000	TAD_1000
3	44625000	44850000	TAD_1001
3	44850000	45200000	TAD_1002
3	45200000	45525000	TAD_1003
3	45525000	45650000	TAD_1004
3	45650000	45950000	TAD_1005
3	45950000	46150000	TAD_1006
3	46150000	46400000	TAD_1007
3	46400000	46675000	TAD_1008
3	46675000	46925000	TAD_1009
3	46925000	47100000	TAD_1010
3	47100000	47350000	TAD_1011
3	47350000	47550000	TAD_1012
3	47550000	47875000	TAD_1013
3	47875000	48800000	TAD_1014
3	48800000	49000000	TAD_1015
3	49000000	49325000	TAD_1016
3	49325000	49475000	TAD_1017
3	49475000	49700000	TAD_1018
3	49700000	51175000	TAD_1019
3	51175000	51525000	TAD_1020
3	51525000	51775000	TAD_1021
3	51775000	51950000	TAD_1022
3	51950000	52525000	TAD_1023
3	52525000	53300000	TAD_1024
3	53300000	53700000	TAD_1025
3	53700000	53875000	TAD_1026
3	53875000	54025000	TAD_1027
3	54025000	54750000	TAD_1028
3	54750000	55425000	TAD_1029
3	55425000	55675000	TAD_1030
3	55675000	55875000	TAD_1031
3	55875000	56275000	TAD_1032
3	56275000	56525000	TAD_1033
3	56525000	56800000	TAD_1034
3	56800000	57187500	TAD_1035
3	57187500	57500000	TAD_1036
3	57500000	57800000	TAD_1037
3	57800000	57950000	TAD_1038
3	57950000	58075000	TAD_1039
3	58075000	58350000	TAD_1040
3	58350000	58575000	TAD_1041
3	58575000	58925000	TAD_1042
3	58925000	59150000	TAD_1043
3	59150000	59350000	TAD_1044
3	59350000	59725000	TAD_1045
3	59725000	60200000	TAD_1046
3	60200000	61025000	TAD_1047
3	61025000	63450000	TAD_1048
3	63450000	64475000	TAD_1049
3	64475000	64900000	TAD_1050
3	64900000	66350000	TAD_1051
3	66350000	67050000	TAD_1052
3	67050000	67525000	TAD_1053
3	67525000	67750000	TAD_1054
3	67750000	68425000	TAD_1055
3	68425000	68800000	TAD_1056
3	68800000	69200000	TAD_1057
3	69200000	69525000	TAD_1058
3	69525000	70000000	TAD_1059
3	70000000	70150000	TAD_1060
3	70150000	70575000	TAD_1061
3	70575000	70800000	TAD_1062
3	70800000	71175000	TAD_1063
3	71175000	71550000	TAD_1064
3	71550000	72175000	TAD_1065
3	72175000	72575000	TAD_1066
3	72575000	73075000	TAD_1067
3	73075000	73450000	TAD_1068
3	73450000	73700000	TAD_1069
3	73700000	73850000	TAD_1070
3	73850000	74150000	TAD_1071
3	74150000	74325000	TAD_1072
3	74325000	74500000	TAD_1073
3	74500000	75475000	TAD_1074
3	75475000	75650000	TAD_1075
3	75650000	76375000	TAD_1076
3	76375000	76725000	TAD_1077
3	76725000	76900000	TAD_1078
3	76900000	77050000	TAD_1079
3	77050000	77425000	TAD_1080
3	77425000	77575000	TAD_1081
3	77575000	77850000	TAD_1082
3	77850000	78225000	TAD_1083
3	78225000	78450000	TAD_1084
3	78450000	78875000	TAD_1085
3	78875000	79150000	TAD_1086
3	79150000	79475000	TAD_1087
3	79475000	79900000	TAD_1088
3	79900000	80275000	TAD_1089
3	80275000	80800000	TAD_1090
3	80800000	81075000	TAD_1091
3	81075000	84600000	TAD_1092
3	84600000	85175000	TAD_1093
3	85175000	85575000	TAD_1094
3	85575000	86000000	TAD_1095
3	86000000	86200000	TAD_1096
3	86200000	86375000	TAD_1097
3	86375000	86550000	TAD_1098
3	86550000	87125000	TAD_1099
3	87125000	87400000	TAD_1100
3	87400000	90325000	TAD_1101
3	90325000	91350000	TAD_1102
3	91350000	91525000	TAD_1103
3	91525000	91800000	TAD_1104
3	91800000	92075000	TAD_1105
3	92075000	92525000	TAD_1106
3	92525000	92825000	TAD_1107
3	92825000	93150000	TAD_1108
3	93150000	93625000	TAD_1109
3	93625000	93925000	TAD_1110
3	93925000	94075000	TAD_1111
3	94075000	94525000	TAD_1112
3	94525000	94925000	TAD_1113
3	94925000	95500000	TAD_1114
3	95500000	96075000	TAD_1115
3	96075000	96450000	TAD_1116
3	96450000	96850000	TAD_1117
3	96850000	97200000	TAD_1118
3	97200000	97575000	TAD_1119
3	97575000	97975000	TAD_1120
3	97975000	98225000	TAD_1121
3	98225000	98500000	TAD_1122
3	98500000	100550000	TAD_1123
3	100550000	101075000	TAD_1124
3	101075000	101600000	TAD_1125
3	101600000	101800000	TAD_1126
3	101800000	102025000	TAD_1127
3	102025000	102325000	TAD_1128
3	102325000	102775000	TAD_1129
3	102775000	102975000	TAD_1130
3	102975000	103375000	TAD_1131
3	103375000	103850000	TAD_1132
3	103850000	106050000	TAD_1133
3	106050000	106300000	TAD_1134
3	106300000	106975000	TAD_1135
3	106975000	107700000	TAD_1136
3	107700000	107900000	TAD_1137
3	107900000	108200000	TAD_1138
3	108200000	108625000	TAD_1139
3	108625000	109200000	TAD_1140
3	109200000	109450000	TAD_1141
3	109450000	109750000	TAD_1142
3	109750000	110050000	TAD_1143
3	110050000	110325000	TAD_1144
3	110325000	110775000	TAD_1145
3	110775000	111525000	TAD_1146
3	111525000	112025000	TAD_1147
3	112025000	112275000	TAD_1148
3	112275000	112450000	TAD_1149
3	112450000	112800000	TAD_1150
3	112800000	113325000	TAD_1151
3	113325000	113625000	TAD_1152
3	113625000	113975000	TAD_1153
3	113975000	114325000	TAD_1154
3	114325000	114575000	TAD_1155
3	114575000	114825000	TAD_1156
3	114825000	115200000	TAD_1157
3	115200000	117325000	TAD_1158
3	117325000	117600000	TAD_1159
3	117600000	117850000	TAD_1160
3	117850000	118275000	TAD_1161
3	118275000	118750000	TAD_1162
3	118750000	119100000	TAD_1163
3	119100000	119325000	TAD_1164
3	119325000	119625000	TAD_1165
3	119625000	120175000	TAD_1166
3	120175000	120875000	TAD_1167
3	120875000	121100000	TAD_1168
3	121100000	121550000	TAD_1169
3	121550000	121825000	TAD_1170
3	121825000	122250000	TAD_1171
3	122250000	122575000	TAD_1172
3	122575000	123925000	TAD_1173
3	123925000	124200000	TAD_1174
3	124200000	124950000	TAD_1175
3	124950000	125250000	TAD_1176
3	125250000	125500000	TAD_1177
3	125500000	125850000	TAD_1178
3	125850000	126100000	TAD_1179
3	126100000	126375000	TAD_1180
3	126375000	126625000	TAD_1181
3	126625000	126875000	TAD_1182
3	126875000	127150000	TAD_1183
3	127150000	127475000	TAD_1184
3	127475000	128300000	TAD_1185
3	128300000	128475000	TAD_1186
3	128475000	128725000	TAD_1187
3	128725000	128950000	TAD_1188
3	128950000	129575000	TAD_1189
3	129575000	129775000	TAD_1190
3	129775000	130200000	TAD_1191
3	130200000	131225000	TAD_1192
3	131225000	132275000	TAD_1193
3	132275000	132450000	TAD_1194
4	975000	1150000	TAD_1195
4	1150000	1300000	TAD_1196
4	1300000	1625000	TAD_1197
4	1625000	2275000	TAD_1198
4	2275000	2550000	TAD_1199
4	2550000	2900000	TAD_1200
4	2900000	3075000	TAD_1201
4	3075000	3600000	TAD_1202
4	3600000	4025000	TAD_1203
4	4025000	4225000	TAD_1204
4	4225000	5800000	TAD_1205
4	5800000	6050000	TAD_1206
4	6050000	6450000	TAD_1207
4	6450000	6850000	TAD_1208
4	6850000	7025000	TAD_1209
4	7025000	7450000	TAD_1210
4	7450000	7900000	TAD_1211
4	7900000	8100000	TAD_1212
4	8100000	8950000	TAD_1213
4	8950000	9175000	TAD_1214
4	9175000	9675000	TAD_1215
4	9675000	9875000	TAD_1216
4	9875000	10400000	TAD_1217
4	10400000	10775000	TAD_1218
4	10775000	11400000	TAD_1219
4	11400000	11625000	TAD_1220
4	11625000	12475000	TAD_1221
4	12475000	13250000	TAD_1222
4	13250000	14075000	TAD_1223
4	14075000	14300000	TAD_1224
4	14300000	14600000	TAD_1225
4	14600000	15100000	TAD_1226
4	15100000	15675000	TAD_1227
4	15675000	15975000	TAD_1228
4	15975000	16100000	TAD_1229
4	16100000	16325000	TAD_1230
4	16325000	16675000	TAD_1231
4	16675000	17375000	TAD_1232
4	17375000	17575000	TAD_1233
4	17575000	17925000	TAD_1234
4	17925000	18175000	TAD_1235
4	18175000	18625000	TAD_1236
4	18625000	18950000	TAD_1237
4	18950000	19175000	TAD_1238
4	19175000	19475000	TAD_1239
4	19475000	19725000	TAD_1240
4	19725000	20050000	TAD_1241
4	20050000	20325000	TAD_1242
4	20325000	20650000	TAD_1243
4	20650000	20900000	TAD_1244
4	20900000	21375000	TAD_1245
4	21375000	21625000	TAD_1246
4	21625000	21925000	TAD_1247
4	21925000	22100000	TAD_1248
4	22100000	22900000	TAD_1249
4	22900000	23175000	TAD_1250
4	23175000	23375000	TAD_1251
4	23375000	24625000	TAD_1252
4	24625000	24925000	TAD_1253
4	24925000	25325000	TAD_1254
4	25325000	28200000	TAD_1255
4	28200000	28800000	TAD_1256
4	28800000	29100000	TAD_1257
4	29100000	29375000	TAD_1258
4	29375000	29700000	TAD_1259
4	29700000	29875000	TAD_1260
4	29875000	30650000	TAD_1261
4	30650000	30900000	TAD_1262
4	30900000	32100000	TAD_1263
4	32100000	32550000	TAD_1264
4	32550000	32800000	TAD_1265
4	32800000	33075000	TAD_1266
4	33075000	33425000	TAD_1267
4	33425000	33600000	TAD_1268
4	33600000	34050000	TAD_1269
4	34050000	34250000	TAD_1270
4	34250000	34500000	TAD_1271
4	34500000	34850000	TAD_1272
4	34850000	35400000	TAD_1273
4	35400000	35675000	TAD_1274
4	35675000	36075000	TAD_1275
4	36075000	36400000	TAD_1276
4	36400000	36725000	TAD_1277
4	36725000	36875000	TAD_1278
4	36875000	37550000	TAD_1279
4	37550000	38275000	TAD_1280
4	38275000	38625000	TAD_1281
4	38625000	39175000	TAD_1282
4	39175000	39975000	TAD_1283
4	39975000	40300000	TAD_1284
4	40300000	40425000	TAD_1285
4	40425000	41350000	TAD_1286
4	41350000	41650000	TAD_1287
4	41650000	41925000	TAD_1288
4	41925000	42125000	TAD_1289
4	42125000	42725000	TAD_1290
4	42725000	43025000	TAD_1291
4	43025000	43900000	TAD_1292
4	43900000	44600000	TAD_1293
4	44600000	44750000	TAD_1294
4	44750000	46475000	TAD_1295
4	46475000	46700000	TAD_1296
4	46700000	48550000	TAD_1297
4	48550000	50250000	TAD_1298
4	50250000	50500000	TAD_1299
4	50500000	50750000	TAD_1300
4	50750000	51225000	TAD_1301
4	51225000	51400000	TAD_1302
4	51400000	51575000	TAD_1303
4	51575000	54750000	TAD_1304
4	54750000	54950000	TAD_1305
4	54950000	55300000	TAD_1306
4	55300000	55600000	TAD_1307
4	55600000	56050000	TAD_1308
4	56050000	56400000	TAD_1309
4	56400000	56600000	TAD_1310
4	56600000	57775000	TAD_1311
4	57775000	58025000	TAD_1312
4	58025000	58175000	TAD_1313
4	58175000	58925000	TAD_1314
4	58925000	59600000	TAD_1315
4	59600000	61050000	TAD_1316
4	61050000	61600000	TAD_1317
4	61600000	61875000	TAD_1318
4	61875000	62200000	TAD_1319
4	62200000	62625000	TAD_1320
4	62625000	62850000	TAD_1321
4	62850000	63750000	TAD_1322
4	63750000	64150000	TAD_1323
4	64150000	64700000	TAD_1324
4	64700000	65225000	TAD_1325
4	65225000	65375000	TAD_1326
4	65375000	65600000	TAD_1327
4	65600000	67100000	TAD_1328
4	67100000	68300000	TAD_1329
4	68300000	68600000	TAD_1330
4	68600000	69050000	TAD_1331
4	69050000	70875000	TAD_1332
4	70875000	71675000	TAD_1333
4	71675000	71850000	TAD_1334
4	71850000	72000000	TAD_1335
4	72000000	72350000	TAD_1336
4	72350000	72950000	TAD_1337
4	72950000	73150000	TAD_1338
4	73150000	73325000	TAD_1339
4	73325000	73800000	TAD_1340
4	73800000	74200000	TAD_1341
4	74200000	74450000	TAD_1342
4	74450000	74775000	TAD_1343
4	74775000	75225000	TAD_1344
4	75225000	75625000	TAD_1345
4	75625000	75775000	TAD_1346
4	75775000	75975000	TAD_1347
4	75975000	77050000	TAD_1348
4	77050000	77225000	TAD_1349
4	77225000	77525000	TAD_1350
4	77525000	77700000	TAD_1351
4	77700000	78200000	TAD_1352
4	78200000	78975000	TAD_1353
4	78975000	79250000	TAD_1354
4	79250000	79850000	TAD_1355
4	79850000	80250000	TAD_1356
4	80250000	80600000	TAD_1357
4	80600000	81125000	TAD_1358
4	81125000	81625000	TAD_1359
4	81625000	82125000	TAD_1360
4	82125000	82400000	TAD_1361
4	82400000	83200000	TAD_1362
4	83200000	83450000	TAD_1363
4	83450000	83775000	TAD_1364
4	83775000	83950000	TAD_1365
4	83950000	84250000	TAD_1366
4	84250000	84825000	TAD_1367
4	84825000	85050000	TAD_1368
4	85050000	85375000	TAD_1369
4	85375000	85675000	TAD_1370
4	85675000	85900000	TAD_1371
4	85900000	86200000	TAD_1372
4	86200000	87175000	TAD_1373
4	87175000	87725000	TAD_1374
4	87725000	88500000	TAD_1375
4	88500000	88825000	TAD_1376
4	88825000	89100000	TAD_1377
4	89100000	89300000	TAD_1378
4	89300000	89475000	TAD_1379
4	89475000	90075000	TAD_1380
4	90075000	90425000	TAD_1381
4	90425000	90725000	TAD_1382
4	90725000	90850000	TAD_1383
4	90850000	91175000	TAD_1384
4	91175000	91325000	TAD_1385
4	91325000	92100000	TAD_1386
4	92100000	92650000	TAD_1387
4	92650000	92925000	TAD_1388
4	92925000	93325000	TAD_1389
4	93325000	93725000	TAD_1390
4	93725000	93975000	TAD_1391
4	93975000	94250000	TAD_1392
4	94250000	94475000	TAD_1393
4	94475000	94625000	TAD_1394
4	94625000	94900000	TAD_1395
4	94900000	95550000	TAD_1396
4	95550000	96125000	TAD_1397
4	96125000	96625000	TAD_1398
4	96625000	97350000	TAD_1399
4	97350000	97750000	TAD_1400
4	97750000	98000000	TAD_1401
4	98000000	98225000	TAD_1402
4	98225000	98500000	TAD_1403
4	98500000	98850000	TAD_1404
4	98850000	99225000	TAD_1405
4	99225000	99500000	TAD_1406
4	99500000	99725000	TAD_1407
4	99725000	99925000	TAD_1408
4	99925000	100125000	TAD_1409
4	100125000	100275000	TAD_1410
4	100275000	100675000	TAD_1411
4	100675000	100875000	TAD_1412
4	100875000	101175000	TAD_1413
4	101175000	101300000	TAD_1414
4	101300000	101475000	TAD_1415
4	101475000	101600000	TAD_1416
4	101600000	101900000	TAD_1417
4	101900000	103250000	TAD_1418
4	103250000	103400000	TAD_1419
4	103400000	103600000	TAD_1420
4	103600000	103975000	TAD_1421
4	103975000	104225000	TAD_1422
4	104225000	104625000	TAD_1423
4	104625000	105075000	TAD_1424
4	105075000	105475000	TAD_1425
4	105475000	105750000	TAD_1426
4	105750000	106000000	TAD_1427
4	106000000	106575000	TAD_1428
4	106575000	107350000	TAD_1429
4	107350000	107575000	TAD_1430
4	107575000	108025000	TAD_1431
4	108025000	108600000	TAD_1432
4	108600000	108900000	TAD_1433
4	108900000	109375000	TAD_1434
4	109375000	109950000	TAD_1435
4	109950000	110075000	TAD_1436
4	110075000	110300000	TAD_1437
4	110300000	110950000	TAD_1438
4	110950000	111100000	TAD_1439
4	111100000	111350000	TAD_1440
4	111350000	112000000	TAD_1441
4	112000000	112350000	TAD_1442
4	112350000	114525000	TAD_1443
4	114525000	114925000	TAD_1444
4	114925000	115275000	TAD_1445
4	115275000	116225000	TAD_1446
4	116225000	116900000	TAD_1447
4	116900000	117400000	TAD_1448
4	117400000	117700000	TAD_1449
4	117700000	117875000	TAD_1450
4	117875000	118325000	TAD_1451
4	118325000	118575000	TAD_1452
4	118575000	118850000	TAD_1453
4	118850000	119175000	TAD_1454
4	119175000	120050000	TAD_1455
4	120050000	122175000	TAD_1456
4	122175000	122350000	TAD_1457
4	122350000	122625000	TAD_1458
4	122625000	122850000	TAD_1459
4	122850000	123000000	TAD_1460
4	123000000	123400000	TAD_1461
4	123400000	123600000	TAD_1462
4	123600000	124175000	TAD_1463
4	124175000	124375000	TAD_1464
4	124375000	124775000	TAD_1465
4	124775000	125075000	TAD_1466
4	125075000	125450000	TAD_1467
4	125450000	125675000	TAD_1468
4	125675000	125900000	TAD_1469
4	125900000	126050000	TAD_1470
4	126050000	126650000	TAD_1471
4	126650000	126900000	TAD_1472
4	126900000	127175000	TAD_1473
4	127175000	127500000	TAD_1474
4	127500000	128175000	TAD_1475
4	128175000	128950000	TAD_1476
4	128950000	129100000	TAD_1477
4	129100000	129425000	TAD_1478
4	129425000	129750000	TAD_1479
4	129750000	130300000	TAD_1480
4	130300000	130650000	TAD_1481
5	500000	1525000	TAD_1482
5	1525000	2400000	TAD_1483
5	2400000	2775000	TAD_1484
5	2775000	2975000	TAD_1485
5	2975000	3225000	TAD_1486
5	3225000	3525000	TAD_1487
5	3525000	3850000	TAD_1488
5	3850000	3975000	TAD_1489
5	3975000	4225000	TAD_1490
5	4225000	4800000	TAD_1491
5	4800000	5150000	TAD_1492
5	5150000	5500000	TAD_1493
5	5500000	5975000	TAD_1494
5	5975000	6275000	TAD_1495
5	6275000	6675000	TAD_1496
5	6675000	6900000	TAD_1497
5	6900000	7300000	TAD_1498
5	7300000	7625000	TAD_1499
5	7625000	8025000	TAD_1500
5	8025000	8325000	TAD_1501
5	8325000	8725000	TAD_1502
5	8725000	8925000	TAD_1503
5	8925000	9075000	TAD_1504
5	9075000	9250000	TAD_1505
5	9250000	9850000	TAD_1506
5	9850000	10325000	TAD_1507
5	10325000	10525000	TAD_1508
5	10525000	10725000	TAD_1509
5	10725000	11000000	TAD_1510
5	11000000	11200000	TAD_1511
5	11200000	11600000	TAD_1512
5	11600000	11987500	TAD_1513
5	11987500	12500000	TAD_1514
5	12500000	12750000	TAD_1515
5	12750000	13275000	TAD_1516
5	13275000	13400000	TAD_1517
5	13400000	13900000	TAD_1518
5	13900000	14100000	TAD_1519
5	14100000	14475000	TAD_1520
5	14475000	14700000	TAD_1521
5	14700000	15025000	TAD_1522
5	15025000	15275000	TAD_1523
5	15275000	15525000	TAD_1524
5	15525000	15700000	TAD_1525
5	15700000	15975000	TAD_1526
5	15975000	16787500	TAD_1527
5	16787500	16975000	TAD_1528
5	16975000	17450000	TAD_1529
5	17450000	17900000	TAD_1530
5	17900000	18250000	TAD_1531
5	18250000	18525000	TAD_1532
5	18525000	18725000	TAD_1533
5	18725000	19175000	TAD_1534
5	19175000	19425000	TAD_1535
5	19425000	21500000	TAD_1536
5	21500000	21650000	TAD_1537
5	21650000	21825000	TAD_1538
5	21825000	22100000	TAD_1539
5	22100000	23050000	TAD_1540
5	23050000	23250000	TAD_1541
5	23250000	23600000	TAD_1542
5	23600000	24350000	TAD_1543
5	24350000	25125000	TAD_1544
5	25125000	26925000	TAD_1545
5	26925000	27450000	TAD_1546
5	27450000	28250000	TAD_1547
5	28250000	29550000	TAD_1548
5	29550000	30100000	TAD_1549
5	30100000	30475000	TAD_1550
5	30475000	30750000	TAD_1551
5	30750000	31275000	TAD_1552
5	31275000	31625000	TAD_1553
5	31625000	31850000	TAD_1554
5	31850000	32300000	TAD_1555
5	32300000	32675000	TAD_1556
5	32675000	33175000	TAD_1557
5	33175000	33475000	TAD_1558
5	33475000	33625000	TAD_1559
5	33625000	33875000	TAD_1560
5	33875000	34125000	TAD_1561
5	34125000	34550000	TAD_1562
5	34550000	34875000	TAD_1563
5	34875000	35425000	TAD_1564
5	35425000	35925000	TAD_1565
5	35925000	38050000	TAD_1566
5	38050000	38800000	TAD_1567
5	38800000	39325000	TAD_1568
5	39325000	40200000	TAD_1569
5	40200000	41375000	TAD_1570
5	41375000	41575000	TAD_1571
5	41575000	41925000	TAD_1572
5	41925000	42200000	TAD_1573
5	42200000	42575000	TAD_1574
5	42575000	42850000	TAD_1575
5	42850000	43225000	TAD_1576
5	43225000	43825000	TAD_1577
5	43825000	44625000	TAD_1578
5	44625000	45125000	TAD_1579
5	45125000	45550000	TAD_1580
5	45550000	45875000	TAD_1581
5	45875000	46075000	TAD_1582
5	46075000	46475000	TAD_1583
5	46475000	46850000	TAD_1584
5	46850000	47075000	TAD_1585
5	47075000	47725000	TAD_1586
5	47725000	48375000	TAD_1587
5	48375000	48575000	TAD_1588
5	48575000	50450000	TAD_1589
5	50450000	50925000	TAD_1590
5	50925000	51100000	TAD_1591
5	51100000	51475000	TAD_1592
5	51475000	51775000	TAD_1593
5	51775000	52025000	TAD_1594
5	52025000	52425000	TAD_1595
5	52425000	52725000	TAD_1596
5	52725000	53475000	TAD_1597
5	53475000	53925000	TAD_1598
5	53925000	56250000	TAD_1599
5	56250000	56725000	TAD_1600
5	56725000	57050000	TAD_1601
5	57050000	57300000	TAD_1602
5	57300000	57525000	TAD_1603
5	57525000	57875000	TAD_1604
5	57875000	58025000	TAD_1605
5	58025000	58300000	TAD_1606
5	58300000	58475000	TAD_1607
5	58475000	58825000	TAD_1608
5	58825000	59200000	TAD_1609
5	59200000	59400000	TAD_1610
5	59400000	59650000	TAD_1611
5	59650000	60075000	TAD_1612
5	60075000	60375000	TAD_1613
5	60375000	60875000	TAD_1614
5	60875000	61125000	TAD_1615
5	61125000	61300000	TAD_1616
5	61300000	61750000	TAD_1617
5	61750000	62125000	TAD_1618
5	62125000	62800000	TAD_1619
5	62800000	63125000	TAD_1620
5	63125000	63412500	TAD_1621
5	63412500	63550000	TAD_1622
5	63550000	63850000	TAD_1623
5	63850000	64150000	TAD_1624
5	64150000	64375000	TAD_1625
5	64375000	64675000	TAD_1626
5	64675000	65125000	TAD_1627
5	65125000	65350000	TAD_1628
5	65350000	65775000	TAD_1629
5	65775000	66100000	TAD_1630
5	66100000	66900000	TAD_1631
5	66900000	67325000	TAD_1632
5	67325000	67575000	TAD_1633
5	67575000	68325000	TAD_1634
5	68325000	68725000	TAD_1635
5	68725000	68950000	TAD_1636
5	68950000	69750000	TAD_1637
5	69750000	69900000	TAD_1638
5	69900000	70900000	TAD_1639
5	70900000	71525000	TAD_1640
5	71525000	71700000	TAD_1641
5	71700000	72375000	TAD_1642
5	72375000	74500000	TAD_1643
5	74500000	74825000	TAD_1644
5	74825000	74975000	TAD_1645
5	74975000	76050000	TAD_1646
5	76050000	76325000	TAD_1647
5	76325000	76650000	TAD_1648
5	76650000	76925000	TAD_1649
5	76925000	77125000	TAD_1650
5	77125000	77375000	TAD_1651
5	77375000	77600000	TAD_1652
5	77600000	78050000	TAD_1653
5	78050000	78325000	TAD_1654
5	78325000	78575000	TAD_1655
5	78575000	79225000	TAD_1656
5	79225000	79575000	TAD_1657
5	79575000	80150000	TAD_1658
5	80150000	80325000	TAD_1659
5	80325000	80575000	TAD_1660
5	80575000	80875000	TAD_1661
5	80875000	81400000	TAD_1662
5	81400000	81750000	TAD_1663
5	81750000	82050000	TAD_1664
5	82050000	82325000	TAD_1665
5	82325000	82450000	TAD_1666
5	82450000	82800000	TAD_1667
5	82800000	82925000	TAD_1668
5	82925000	83450000	TAD_1669
5	83450000	83800000	TAD_1670
5	83800000	84875000	TAD_1671
5	84875000	85450000	TAD_1672
5	85450000	86050000	TAD_1673
5	86050000	86350000	TAD_1674
5	86350000	86525000	TAD_1675
5	86525000	86675000	TAD_1676
5	86675000	87050000	TAD_1677
5	87050000	87325000	TAD_1678
5	87325000	87475000	TAD_1679
5	87475000	87625000	TAD_1680
5	87625000	87850000	TAD_1681
5	87850000	88275000	TAD_1682
5	88275000	88700000	TAD_1683
5	88700000	89075000	TAD_1684
5	89075000	89650000	TAD_1685
5	89650000	90075000	TAD_1686
5	90075000	90250000	TAD_1687
5	90250000	90425000	TAD_1688
5	90425000	90825000	TAD_1689
5	90825000	91125000	TAD_1690
5	91125000	91550000	TAD_1691
5	91550000	91900000	TAD_1692
5	91900000	93125000	TAD_1693
5	93125000	93625000	TAD_1694
5	93625000	94000000	TAD_1695
5	94000000	94500000	TAD_1696
5	94500000	96225000	TAD_1697
5	96225000	96650000	TAD_1698
5	96650000	96950000	TAD_1699
5	96950000	97150000	TAD_1700
5	97150000	99100000	TAD_1701
5	99100000	99375000	TAD_1702
5	99375000	99900000	TAD_1703
5	99900000	100275000	TAD_1704
5	100275000	100700000	TAD_1705
5	100700000	101175000	TAD_1706
5	101175000	101300000	TAD_1707
5	101300000	101650000	TAD_1708
5	101650000	101825000	TAD_1709
5	101825000	103075000	TAD_1710
5	103075000	103250000	TAD_1711
5	103250000	103600000	TAD_1712
5	103600000	104125000	TAD_1713
6	400000	600000	TAD_1714
6	600000	1500000	TAD_1715
6	1500000	1625000	TAD_1716
6	1625000	1800000	TAD_1717
6	1800000	2025000	TAD_1718
6	2025000	2200000	TAD_1719
6	2200000	2575000	TAD_1720
6	2575000	2950000	TAD_1721
6	2950000	3125000	TAD_1722
6	3125000	3600000	TAD_1723
6	3600000	3800000	TAD_1724
6	3800000	4200000	TAD_1725
6	4200000	4400000	TAD_1726
6	4400000	4675000	TAD_1727
6	4675000	5150000	TAD_1728
6	5150000	5850000	TAD_1729
6	5850000	6625000	TAD_1730
6	6625000	6950000	TAD_1731
6	6950000	7275000	TAD_1732
6	7275000	7675000	TAD_1733
6	7675000	8450000	TAD_1734
6	8450000	9175000	TAD_1735
6	9175000	9525000	TAD_1736
6	9525000	9850000	TAD_1737
6	9850000	10700000	TAD_1738
6	10700000	12025000	TAD_1739
6	12025000	12225000	TAD_1740
6	12225000	12525000	TAD_1741
6	12525000	12750000	TAD_1742
6	12750000	12950000	TAD_1743
6	12950000	13175000	TAD_1744
6	13175000	13525000	TAD_1745
6	13525000	15025000	TAD_1746
6	15025000	16100000	TAD_1747
6	16100000	17025000	TAD_1748
6	17025000	17325000	TAD_1749
6	17325000	17625000	TAD_1750
6	17625000	17825000	TAD_1751
6	17825000	18075000	TAD_1752
6	18075000	18525000	TAD_1753
6	18525000	18725000	TAD_1754
6	18725000	19225000	TAD_1755
6	19225000	19375000	TAD_1756
6	19375000	19625000	TAD_1757
6	19625000	19750000	TAD_1758
6	19750000	20250000	TAD_1759
6	20250000	20475000	TAD_1760
6	20475000	23375000	TAD_1761
6	23375000	25675000	TAD_1762
6	25675000	25950000	TAD_1763
6	25950000	26350000	TAD_1764
6	26350000	26600000	TAD_1765
6	26600000	27075000	TAD_1766
6	27075000	27550000	TAD_1767
6	27550000	27900000	TAD_1768
6	27900000	28150000	TAD_1769
6	28150000	28275000	TAD_1770
6	28275000	28425000	TAD_1771
6	28425000	28650000	TAD_1772
6	28650000	28800000	TAD_1773
6	28800000	28950000	TAD_1774
6	28950000	29275000	TAD_1775
6	29275000	29425000	TAD_1776
6	29425000	29900000	TAD_1777
6	29900000	30125000	TAD_1778
6	30125000	31050000	TAD_1779
6	31050000	31350000	TAD_1780
6	31350000	31575000	TAD_1781
6	31575000	31725000	TAD_1782
6	31725000	32100000	TAD_1783
6	32100000	34025000	TAD_1784
6	34025000	34475000	TAD_1785
6	34475000	34800000	TAD_1786
6	34800000	35425000	TAD_1787
6	35425000	36075000	TAD_1788
6	36075000	36475000	TAD_1789
6	36475000	36950000	TAD_1790
6	36950000	37450000	TAD_1791
6	37450000	38025000	TAD_1792
6	38025000	38250000	TAD_1793
6	38250000	38712500	TAD_1794
6	38712500	38850000	TAD_1795
6	38850000	39250000	TAD_1796
6	39250000	39725000	TAD_1797
6	39725000	40000000	TAD_1798
6	40000000	40725000	TAD_1799
6	40725000	41000000	TAD_1800
6	41000000	41475000	TAD_1801
6	41475000	42200000	TAD_1802
6	42200000	42625000	TAD_1803
6	42625000	43000000	TAD_1804
6	43000000	43200000	TAD_1805
6	43200000	43500000	TAD_1806
6	43500000	44200000	TAD_1807
6	44200000	44550000	TAD_1808
6	44550000	44825000	TAD_1809
6	44825000	45375000	TAD_1810
6	45375000	46650000	TAD_1811
6	46650000	46875000	TAD_1812
6	46875000	47300000	TAD_1813
6	47300000	47750000	TAD_1814
6	47750000	48875000	TAD_1815
6	48875000	49025000	TAD_1816
6	49025000	49225000	TAD_1817
6	49225000	49400000	TAD_1818
6	49400000	50025000	TAD_1819
6	50025000	50625000	TAD_1820
6	50625000	51325000	TAD_1821
6	51325000	52025000	TAD_1822
6	52025000	52500000	TAD_1823
6	52500000	52700000	TAD_1824
6	52700000	52850000	TAD_1825
6	52850000	53075000	TAD_1826
6	53075000	53675000	TAD_1827
6	53675000	53975000	TAD_1828
6	53975000	54450000	TAD_1829
6	54450000	54725000	TAD_1830
6	54725000	55225000	TAD_1831
6	55225000	55600000	TAD_1832
6	55600000	55875000	TAD_1833
6	55875000	56300000	TAD_1834
6	56300000	56700000	TAD_1835
6	56700000	56975000	TAD_1836
6	56975000	57750000	TAD_1837
6	57750000	57900000	TAD_1838
6	57900000	58275000	TAD_1839
6	58275000	58550000	TAD_1840
6	58550000	58775000	TAD_1841
6	58775000	58950000	TAD_1842
6	58950000	59775000	TAD_1843
6	59775000	60500000	TAD_1844
6	60500000	60950000	TAD_1845
6	60950000	61175000	TAD_1846
6	61175000	61500000	TAD_1847
6	61500000	61725000	TAD_1848
6	61725000	62100000	TAD_1849
6	62100000	63212500	TAD_1850
6	63212500	63575000	TAD_1851
6	63575000	63975000	TAD_1852
6	63975000	64150000	TAD_1853
6	64150000	64300000	TAD_1854
6	64300000	64500000	TAD_1855
6	64500000	65000000	TAD_1856
6	65000000	66500000	TAD_1857
6	66500000	67100000	TAD_1858
6	67100000	67525000	TAD_1859
6	67525000	68000000	TAD_1860
6	68000000	68350000	TAD_1861
6	68350000	68625000	TAD_1862
6	68625000	68950000	TAD_1863
6	68950000	69400000	TAD_1864
6	69400000	69675000	TAD_1865
6	69675000	70000000	TAD_1866
6	70000000	70325000	TAD_1867
6	70325000	70725000	TAD_1868
6	70725000	71150000	TAD_1869
6	71150000	71425000	TAD_1870
6	71425000	72125000	TAD_1871
6	72125000	72250000	TAD_1872
6	72250000	72650000	TAD_1873
6	72650000	73075000	TAD_1874
6	73075000	73975000	TAD_1875
6	73975000	74400000	TAD_1876
6	74400000	74550000	TAD_1877
6	74550000	74725000	TAD_1878
6	74725000	75200000	TAD_1879
6	75200000	75475000	TAD_1880
6	75475000	75700000	TAD_1881
6	75700000	76000000	TAD_1882
6	76000000	76350000	TAD_1883
6	76350000	77125000	TAD_1884
6	77125000	77375000	TAD_1885
6	77375000	77600000	TAD_1886
6	77600000	77750000	TAD_1887
6	77750000	78075000	TAD_1888
6	78075000	78275000	TAD_1889
6	78275000	78475000	TAD_1890
6	78475000	78750000	TAD_1891
6	78750000	79400000	TAD_1892
6	79400000	79550000	TAD_1893
6	79550000	79750000	TAD_1894
6	79750000	80000000	TAD_1895
6	80000000	80375000	TAD_1896
6	80375000	80600000	TAD_1897
6	80600000	80850000	TAD_1898
6	80850000	81175000	TAD_1899
6	81175000	81525000	TAD_1900
6	81525000	81900000	TAD_1901
6	81900000	82100000	TAD_1902
6	82100000	82300000	TAD_1903
6	82300000	82500000	TAD_1904
6	82500000	82825000	TAD_1905
6	82825000	83000000	TAD_1906
6	83000000	83250000	TAD_1907
6	83250000	83450000	TAD_1908
6	83450000	84250000	TAD_1909
6	84250000	85325000	TAD_1910
6	85325000	85525000	TAD_1911
6	85525000	85750000	TAD_1912
6	85750000	86125000	TAD_1913
6	86125000	86625000	TAD_1914
6	86625000	86975000	TAD_1915
6	86975000	87125000	TAD_1916
6	87125000	87325000	TAD_1917
6	87325000	87550000	TAD_1918
6	87550000	87750000	TAD_1919
6	87750000	87925000	TAD_1920
6	87925000	88075000	TAD_1921
6	88075000	88325000	TAD_1922
6	88325000	88600000	TAD_1923
6	88600000	88825000	TAD_1924
6	88825000	89200000	TAD_1925
6	89200000	89375000	TAD_1926
6	89375000	89750000	TAD_1927
6	89750000	89900000	TAD_1928
6	89900000	91025000	TAD_1929
6	91025000	91150000	TAD_1930
6	91150000	91250000	TAD_1931
6	91250000	92225000	TAD_1932
6	92225000	92550000	TAD_1933
6	92550000	93500000	TAD_1934
6	93500000	93775000	TAD_1935
6	93775000	94025000	TAD_1936
6	94025000	94225000	TAD_1937
6	94225000	94775000	TAD_1938
6	94775000	95125000	TAD_1939
6	95125000	95400000	TAD_1940
6	95400000	95600000	TAD_1941
6	95600000	95825000	TAD_1942
6	95825000	96100000	TAD_1943
6	96100000	96350000	TAD_1944
6	96350000	96725000	TAD_1945
6	96725000	96900000	TAD_1946
6	96900000	97950000	TAD_1947
6	97950000	98200000	TAD_1948
6	98200000	98525000	TAD_1949
6	98525000	98925000	TAD_1950
6	98925000	99275000	TAD_1951
6	99275000	100100000	TAD_1952
6	100100000	100325000	TAD_1953
6	100325000	100825000	TAD_1954
6	100825000	101850000	TAD_1955
6	101850000	102300000	TAD_1956
6	102300000	102700000	TAD_1957
6	102700000	103050000	TAD_1958
6	103050000	103400000	TAD_1959
6	103400000	104075000	TAD_1960
6	104075000	105450000	TAD_1961
6	105450000	106050000	TAD_1962
6	106050000	106375000	TAD_1963
6	106375000	107050000	TAD_1964
6	107050000	107275000	TAD_1965
6	107275000	107800000	TAD_1966
6	107800000	108000000	TAD_1967
6	108000000	108325000	TAD_1968
6	108325000	108675000	TAD_1969
6	108675000	108950000	TAD_1970
6	108950000	110125000	TAD_1971
6	110125000	110400000	TAD_1972
6	110400000	110850000	TAD_1973
6	110850000	111225000	TAD_1974
6	111225000	111550000	TAD_1975
6	111550000	112100000	TAD_1976
6	112100000	112650000	TAD_1977
6	112650000	113250000	TAD_1978
6	113250000	115450000	TAD_1979
6	115450000	116100000	TAD_1980
6	116100000	117050000	TAD_1981
6	117050000	117550000	TAD_1982
6	117550000	118675000	TAD_1983
6	118675000	119050000	TAD_1984
6	119050000	119200000	TAD_1985
6	119200000	119500000	TAD_1986
6	119500000	120375000	TAD_1987
6	120375000	121425000	TAD_1988
6	121425000	125325000	TAD_1989
6	125325000	125850000	TAD_1990
6	125850000	126050000	TAD_1991
6	126050000	127775000	TAD_1992
6	127775000	128825000	TAD_1993
6	128825000	128975000	TAD_1994
6	128975000	129300000	TAD_1995
6	129300000	129625000	TAD_1996
6	129625000	129825000	TAD_1997
6	129825000	130800000	TAD_1998
6	130800000	131725000	TAD_1999
6	131725000	131925000	TAD_2000
[truncated: 3,008 more rows]

## Sheet: LargeWhite TAD boundary
1	1037500	1062500	B00042	-0.866346	.
1	1487500	1512500	B00060	-0.662198	.
1	1612500	1637500	B00065	0.0140341	.
1	1937500	1962500	B00078	-1.05052	.
1	2262500	2287500	B00091	-0.334235	.
1	2637500	2662500	B00106	-1.077	.
1	2912500	2937500	B00117	-0.860873	.
1	3412500	3437500	B00137	-1.22439	.
1	3612500	3637500	B00145	-0.566971	.
1	4237500	4262500	B00170	-0.398529	.
1	4712500	4737500	B00189	0.13509	.
1	4862500	4887500	B00195	-0.322102	.
1	5112500	5137500	B00205	-0.820201	.
1	5687500	5712500	B00228	-0.403496	.
1	6237500	6262500	B00250	-0.605725	.
1	6687500	6712500	B00268	-1.46949	.
1	7062500	7087500	B00283	-1.02632	.
1	7362500	7387500	B00295	-0.760162	.
1	7687500	7712500	B00308	-1.36165	.
1	8112500	8137500	B00325	-0.827079	.
1	8237500	8262500	B00330	-1.16096	.
1	8612500	8637500	B00345	-0.612268	.
1	9012500	9037500	B00361	-0.739554	.
1	9137500	9162500	B00366	-0.451737	.
1	9337500	9362500	B00374	-0.646354	.
1	9687500	9712500	B00388	-1.12514	.
1	9937500	9962500	B00398	-0.214693	.
1	10212500	10237500	B00409	-0.238823	.
1	10412500	10437500	B00417	-0.809812	.
1	11587500	11612500	B00464	-0.98504	.
1	12012500	12037500	B00481	-0.495361	.
1	12162500	12187500	B00487	-0.918174	.
1	12387500	12412500	B00496	-0.419172	.
1	12612500	12637500	B00505	-0.386118	.
1	13412500	13437500	B00537	-0.657224	.
1	13637500	13662500	B00546	-0.498316	.
1	13862500	13887500	B00555	-0.874893	.
1	14212500	14237500	B00569	-0.739568	.
1	14737500	14762500	B00590	-0.947021	.
1	14887500	14912500	B00596	-1.23014	.
1	15312500	15337500	B00613	-1.13262	.
1	15737500	15762500	B00630	-1.22431	.
1	15987500	16012500	B00640	-0.292367	.
1	16187500	16212500	B00648	-0.532472	.
1	16387500	16412500	B00656	-0.895363	.
1	16887500	16912500	B00676	-1.02561	.
1	17312500	17337500	B00693	-1.13113	.
1	17687500	17712500	B00708	-0.97316	.
1	18312500	18337500	B00733	-0.983407	.
1	18537500	18562500	B00742	-0.236389	.
1	19112500	19137500	B00765	-0.183962	.
1	19587500	19612500	B00784	-1.07054	.
1	19812500	19837500	B00793	-0.574163	.
1	20212500	20237500	B00809	-0.341822	.
1	20362500	20387500	B00815	-0.283137	.
1	20787500	20812500	B00832	-1.03966	.
1	21237500	21262500	B00850	-0.229873	.
1	21412500	21437500	B00857	-0.437041	.
1	22487500	22512500	B00900	-0.789835	.
1	22662500	22687500	B00907	-1.03992	.
1	22937500	22962500	B00918	-1.1173	.
1	25162500	25187500	B01007	-1.06755	.
1	25437500	25462500	B01018	-0.194868	.
1	25637500	25662500	B01026	-0.951753	.
1	26012500	26037500	B01041	-0.477608	.
1	26387500	26412500	B01056	-0.501541	.
1	26662500	26687500	B01067	-0.634338	.
1	26912500	26937500	B01077	-0.173397	.
1	27112500	27137500	B01085	-0.831069	.
1	27337500	27362500	B01094	-0.940869	.
1	27587500	27612500	B01104	-0.838589	.
1	27812500	27837500	B01113	-1.05418	.
1	28187500	28212500	B01128	0.322296	.
1	28587500	28612500	B01144	-1.33815	.
1	29762500	29787500	B01190	-1.43589	.
1	29937500	29962500	B01197	-0.941274	.
1	30212500	30237500	B01208	-1.40267	.
1	30912500	30937500	B01236	-1.27219	.
1	31162500	31187500	B01246	-0.539606	.
1	31362500	31387500	B01254	-0.731287	.
1	31687500	31712500	B01267	-0.690328	.
1	31937500	31962500	B01277	-1.03868	.
1	32287500	32312500	B01291	-0.708167	.
1	32587500	32612500	B01303	-1.34858	.
1	33062500	33087500	B01322	-0.508662	.
1	33262500	33287500	B01330	-0.756036	.
1	33512500	33537500	B01340	-0.757965	.
1	33862500	33887500	B01354	-0.622076	.
1	34462500	34487500	B01378	-1.02347	.
1	35512500	35537500	B01420	-0.410009	.
1	35662500	35687500	B01426	-0.837766	.
1	35962500	35987500	B01438	-0.905609	.
1	36337500	36362500	B01453	0.160587	.
1	36962500	36987500	B01478	-1.38541	.
1	37212500	37237500	B01488	-1.03472	.
1	37637500	37662500	B01505	-1.10657	.
1	37987500	38012500	B01519	-1.21697	.
1	39437500	39462500	B01577	-1.15601	.
1	39787500	39812500	B01591	-0.708186	.
1	40062500	40087500	B01602	-0.80892	.
1	40187500	40212500	B01607	-1.17288	.
1	40487500	40512500	B01619	-0.153104	.
1	40637500	40662500	B01625	-0.0805589	.
1	40987500	41012500	B01639	-0.934509	.
1	42937500	42962500	B01717	-0.691174	.
1	43137500	43162500	B01725	-0.868663	.
1	43437500	43462500	B01737	-0.32962	.
1	43687500	43712500	B01747	-1.09642	.
1	44462500	44487500	B01778	-0.50249	.
1	44712500	44737500	B01788	-0.919686	.
1	45012500	45037500	B01800	-0.590669	.
1	46037500	46062500	B01841	-0.083945	.
1	48512500	48537500	B01940	0.123365	.
1	48837500	48862500	B01953	-0.441996	.
1	49862500	49887500	B01994	-0.709216	.
1	50387500	50412500	B02015	-1.05728	.
1	50512500	50537500	B02020	-0.71239	.
1	50812500	50837500	B02032	-0.601963	.
1	51062500	51087500	B02042	-0.686435	.
1	51362500	51387500	B02054	-0.209618	.
1	51512500	51537500	B02060	-0.55717	.
1	52412500	52437500	B02096	-0.628774	.
1	52937500	52962500	B02117	-0.930231	.
1	53087500	53112500	B02123	-0.847722	.
1	53437500	53462500	B02137	-1.03167	.
1	53862500	53887500	B02154	-0.120646	.
1	54162500	54187500	B02166	-0.461479	.
1	54287500	54312500	B02171	-0.769691	.
1	54437500	54462500	B02177	-0.617587	.
1	54637500	54662500	B02185	-1.18144	.
1	55487500	55512500	B02219	-1.11734	.
1	55712500	55737500	B02228	-0.480036	.
1	56187500	56212500	B02247	-0.165061	.
1	56737500	56762500	B02269	-0.290851	.
1	57037500	57062500	B02281	-1.39021	.
1	57362500	57387500	B02294	-0.624944	.
1	57687500	57712500	B02307	-0.681841	.
1	57887500	57912500	B02315	-1.10402	.
1	58537500	58562500	B02341	-1.27522	.
1	61012500	61037500	B02440	-0.543809	.
1	62962500	62987500	B02518	-0.072776	.
1	63762500	63787500	B02548	-0.485023	.
1	64037500	64062500	B02559	-0.0966272	.
1	64587500	64612500	B02581	-0.500591	.
1	65812500	65837500	B02630	-0.798235	.
1	66212500	66237500	B02646	-1.15589	.
1	66537500	66562500	B02659	-0.484952	.
1	66737500	66762500	B02667	-0.935953	.
1	66937500	66962500	B02675	-0.779761	.
1	67287500	67312500	B02689	-0.376606	.
1	67462500	67487500	B02696	-0.608002	.
1	67687500	67712500	B02705	-0.855958	.
1	68012500	68037500	B02718	-0.0540877	.
1	68162500	68187500	B02724	-0.180283	.
1	70212500	70237500	B02806	-0.460683	.
1	71287500	71312500	B02849	-1.22077	.
1	71637500	71662500	B02863	-1.35264	.
1	71937500	71962500	B02875	-0.367891	.
1	72512500	72537500	B02898	-1.08063	.
1	72762500	72787500	B02908	-0.627973	.
1	73137500	73162500	B02923	-1.38388	.
1	73837500	73862500	B02951	-0.522418	.
1	73987500	74012500	B02957	-0.326757	.
1	74162500	74187500	B02964	-0.678451	.
1	74587500	74612500	B02981	-1.72538	.
1	74962500	74987500	B02996	-0.0941456	.
1	75137500	75162500	B03003	-0.165785	.
1	75262500	75287500	B03008	-0.343943	.
1	76487500	76512500	B03057	-0.81989	.
1	76887500	76912500	B03073	-1.09847	.
1	77137500	77162500	B03083	-0.995557	.
1	77387500	77412500	B03093	0.558994	.
1	77612500	77637500	B03102	-1.02283	.
1	78012500	78037500	B03118	-1.17544	.
1	78287500	78312500	B03129	-1.13447	.
1	80212500	80237500	B03206	-0.363773	.
1	80612500	80637500	B03222	-0.0772152	.
1	81887500	81912500	B03273	-0.390663	.
1	82187500	82212500	B03285	-1.16706	.
1	82687500	82712500	B03305	-0.843189	.
1	82987500	83012500	B03317	-0.884612	.
1	83137500	83162500	B03323	-1.25501	.
1	84537500	84562500	B03379	-0.839302	.
1	85562500	85587500	B03420	-0.28487	.
1	85987500	86012500	B03437	-0.886174	.
1	87112500	87137500	B03482	-0.363503	.
1	87937500	87962500	B03515	-0.817053	.
1	90362500	90387500	B03612	-0.900195	.
1	90712500	90737500	B03626	-1.49011	.
1	91512500	91537500	B03657	-0.236546	.
1	92487500	92512500	B03693	-1.11543	.
1	92868750	92906250	B03705	-2.19318	.
1	94262500	94287500	B03757	-1.12606	.
1	95262500	95287500	B03797	-0.980825	.
1	95537500	95562500	B03808	-0.76606	.
1	95737500	95762500	B03816	-0.729941	.
1	95887500	95912500	B03822	-0.691112	.
1	96287500	96312500	B03838	-0.737712	.
1	96587500	96612500	B03850	-1.17922	.
1	97337500	97362500	B03880	-1.1963	.
1	97587500	97612500	B03890	-1.09024	.
1	98062500	98087500	B03909	-1.19371	.
1	98237500	98262500	B03916	-0.924357	.
1	98637500	98662500	B03932	0.186874	.
1	99037500	99062500	B03948	-1.27757	.
1	99262500	99287500	B03957	-0.525642	.
1	99787500	99812500	B03978	-0.874802	.
1	99987500	100012500	B03986	-1.03332	.
1	100337500	100362500	B04000	-0.859332	.
1	100612500	100637500	B04011	-0.581517	.
1	101212500	101237500	B04035	-0.912635	.
1	103887500	103912500	B04142	-1.33525	.
1	104212500	104237500	B04155	-1.02433	.
1	104512500	104537500	B04167	-0.862756	.
1	105087500	105112500	B04190	-0.0450311	.
1	105212500	105237500	B04195	0.186292	.
1	105962500	105987500	B04225	-1.46084	.
1	106862500	106887500	B04261	-1.12822	.
1	107337500	107362500	B04280	-0.962451	.
1	107637500	107662500	B04292	-0.610621	.
1	107862500	107887500	B04301	-1.18266	.
1	108562500	108587500	B04329	-0.516293	.
1	108737500	108762500	B04336	-0.220205	.
1	108937500	108962500	B04344	-0.314115	.
1	109287500	109312500	B04358	-0.597486	.
1	109737500	109762500	B04376	-1.05867	.
1	110112500	110137500	B04391	-1.31464	.
1	110687500	110712500	B04414	-0.175038	.
1	110887500	110912500	B04422	-0.272541	.
1	111462500	111487500	B04445	-0.731366	.
1	111637500	111662500	B04452	-1.49408	.
1	112312500	112337500	B04479	-1.43517	.
1	112537500	112562500	B04488	-1.22206	.
1	112887500	112912500	B04502	-0.419857	.
1	113062500	113087500	B04509	-0.418238	.
1	113787500	113812500	B04538	-1.4217	.
1	114087500	114112500	B04550	-0.203532	.
1	114412500	114437500	B04563	-0.802214	.
1	114637500	114662500	B04572	-0.966479	.
1	114837500	114862500	B04580	0.070377	.
1	115462500	115487500	B04605	-1.08265	.
1	115712500	115737500	B04615	-0.129094	.
1	116037500	116062500	B04628	-0.392917	.
1	116237500	116262500	B04636	-0.449889	.
1	116637500	116662500	B04652	-1.15577	.
1	117737500	117762500	B04696	-0.178194	.
1	118937500	118962500	B04744	-1.42211	.
1	119137500	119162500	B04752	-0.490639	.
1	119962500	119987500	B04785	-0.572935	.
1	120137500	120162500	B04792	-0.798946	.
1	121162500	121187500	B04833	-0.477549	.
1	121537500	121562500	B04848	-0.957448	.
1	122512500	122537500	B04887	-0.897233	.
1	122862500	122887500	B04901	-0.84598	.
1	123462500	123487500	B04925	-1.16922	.
1	123762500	123787500	B04937	-0.63374	.
1	124587500	124612500	B04970	-1.15993	.
1	126087500	126112500	B05030	-0.982694	.
1	126462500	126487500	B05045	-0.813724	.
1	126787500	126812500	B05058	-0.867265	.
1	128887500	128912500	B05142	-0.807185	.
1	129187500	129212500	B05154	-0.70829	.
1	129837500	129862500	B05180	-0.0278054	.
1	129987500	130012500	B05186	-0.528214	.
1	130512500	130537500	B05207	-0.686348	.
1	130712500	130737500	B05215	-0.741136	.
1	131012500	131037500	B05227	-0.214427	.
1	131237500	131262500	B05236	-0.941861	.
1	131512500	131537500	B05247	-0.838784	.
1	131712500	131737500	B05255	-0.902371	.
1	132562500	132587500	B05289	-1.01855	.
1	132812500	132837500	B05299	-1.14711	.
1	133287500	133312500	B05318	-1.18266	.
1	133962500	133987500	B05345	-0.737315	.
1	134237500	134262500	B05356	-0.657437	.
1	134612500	134637500	B05371	-0.736374	.
1	135362500	135387500	B05401	-0.28521	.
1	136087500	136112500	B05430	-1.3439	.
1	136512500	136537500	B05447	-1.20879	.
1	136937500	136962500	B05464	-0.736447	.
1	137187500	137212500	B05474	-1.37395	.
1	137462500	137487500	B05485	-0.33586	.
1	137662500	137687500	B05493	-0.068582	.
1	137837500	137862500	B05500	-0.983558	.
1	137962500	137987500	B05505	-0.944962	.
1	138562500	138587500	B05529	-1.01178	.
1	138987500	139012500	B05546	-0.414488	.
1	139187500	139212500	B05554	-1.29505	.
1	139562500	139587500	B05569	-0.545073	.
1	139837500	139862500	B05580	-1.43127	.
1	140212500	140237500	B05595	-0.422194	.
1	140562500	140587500	B05609	-0.74621	.
1	141412500	141437500	B05643	-0.691544	.
1	141812500	141837500	B05659	-0.931454	.
1	142087500	142112500	B05670	-1.84114	.
1	142587500	142612500	B05690	-0.885124	.
1	143387500	143412500	B05722	-1.39151	.
1	143637500	143662500	B05732	-0.600144	.
1	144887500	144912500	B05782	-1.09538	.
1	145287500	145312500	B05798	-1.19112	.
1	145712500	145737500	B05815	-0.99133	.
1	146037500	146062500	B05828	-1.12896	.
1	146887500	146912500	B05862	-0.380265	.
1	147162500	147187500	B05873	-0.793501	.
1	147662500	147687500	B05893	-0.719985	.
1	147812500	147837500	B05899	-0.913689	.
1	148087500	148112500	B05910	-1.2635	.
1	148687500	148712500	B05934	-0.446481	.
1	149487500	149512500	B05966	-1.30578	.
1	149862500	149887500	B05981	-1.06209	.
1	152187500	152212500	B06074	-0.385832	.
1	152462500	152487500	B06085	-1.03361	.
1	154912500	154937500	B06183	-0.646345	.
1	155187500	155212500	B06194	-0.841176	.
1	155737500	155762500	B06216	-0.409965	.
1	157787500	157812500	B06298	-0.884942	.
1	158612500	158637500	B06331	-1.21488	.
1	158937500	158962500	B06344	-0.607184	.
1	159312500	159337500	B06359	-0.983568	.
1	159837500	159862500	B06380	-1.00821	.
1	160512500	160537500	B06407	-0.517729	.
1	161112500	161137500	B06431	-1.16995	.
1	161237500	161262500	B06436	-0.562572	.
1	161537500	161562500	B06448	-0.559668	.
1	161762500	161787500	B06457	-1.15229	.
1	162062500	162087500	B06469	-0.810098	.
1	162262500	162287500	B06477	-0.690368	.
1	162587500	162612500	B06490	-0.657943	.
1	162862500	162887500	B06501	-0.47614	.
1	163187500	163212500	B06514	-0.655738	.
1	163312500	163337500	B06519	-1.00218	.
1	163612500	163637500	B06531	-0.754481	.
1	163937500	163962500	B06544	-0.589676	.
1	164312500	164337500	B06559	-0.947359	.
1	164512500	164537500	B06567	-0.544403	.
1	164837500	164862500	B06580	-1.02331	.
1	165237500	165262500	B06596	-0.506816	.
1	165762500	165787500	B06617	-1.18414	.
1	166112500	166137500	B06631	-1.12696	.
1	166412500	166437500	B06643	-0.630954	.
1	166812500	166837500	B06659	-0.896232	.
1	167287500	167312500	B06678	-1.55292	.
1	167812500	167837500	B06699	0.010157	.
1	168312500	168337500	B06719	-0.969336	.
1	169012500	169037500	B06747	-1.02956	.
1	169337500	169362500	B06760	-1.03736	.
1	169662500	169687500	B06773	-0.981907	.
1	169937500	169962500	B06784	-1.43572	.
1	175112500	175137500	B06990	-1.44106	.
1	175462500	175487500	B07004	-1.31857	.
1	179437500	179462500	B07163	-1.76506	.
1	179662500	179687500	B07172	-1.1754	.
1	179887500	179912500	B07181	-0.51888	.
1	180062500	180087500	B07188	-0.354581	.
1	180287500	180312500	B07197	-0.625007	.
1	180937500	180962500	B07223	-1.18239	.
1	181412500	181437500	B07242	-0.922424	.
1	181662500	181687500	B07252	-0.346923	.
1	181837500	181862500	B07259	-0.774493	.
1	182137500	182162500	B07271	-0.292041	.
1	182287500	182312500	B07277	-0.676638	.
1	182687500	182712500	B07293	-0.668544	.
1	183762500	183787500	B07336	-1.11752	.
1	184162500	184187500	B07352	-1.08047	.
1	184537500	184562500	B07367	-0.87134	.
1	184737500	184762500	B07375	-0.632501	.
1	184987500	185012500	B07385	-0.92732	.
1	185362500	185387500	B07400	0.258187	.
1	185737500	185762500	B07415	-1.27125	.
1	186312500	186337500	B07438	-0.696078	.
1	186562500	186587500	B07448	-0.752142	.
1	187162500	187187500	B07472	-1.15512	.
1	188262500	188287500	B07516	-1.20618	.
1	188587500	188612500	B07529	-1.52022	.
1	188962500	188987500	B07544	-0.405571	.
1	189337500	189362500	B07559	-0.853273	.
1	189587500	189612500	B07569	-1.1737	.
1	189937500	189962500	B07583	0.0658253	.
1	190162500	190187500	B07592	-1.43337	.
1	190337500	190362500	B07599	-0.956728	.
1	190762500	190787500	B07616	-1.34923	.
1	191137500	191162500	B07631	-1.31848	.
1	191487500	191512500	B07645	-0.798026	.
1	193037500	193062500	B07707	-0.186316	.
1	194112500	194137500	B07750	0.0838494	.
1	194287500	194312500	B07757	-0.523363	.
1	194437500	194462500	B07763	-0.551859	.
1	194637500	194662500	B07771	-1.07268	.
1	194937500	194962500	B07783	-0.372041	.
1	195812500	195837500	B07818	-0.995039	.
1	196262500	196287500	B07836	-1.31154	.
1	200312500	200337500	B07996	-0.823213	.
1	200562500	200587500	B08006	-0.50279	.
1	200712500	200737500	B08012	-0.178615	.
1	200937500	200962500	B08021	-0.915958	.
1	201237500	201262500	B08033	-1.50709	.
1	201387500	201412500	B08039	-0.713939	.
1	201762500	201787500	B08054	-1.13394	.
1	201987500	202012500	B08063	-0.602545	.
1	202312500	202337500	B08076	-0.691712	.
1	202612500	202637500	B08088	-0.0560516	.
1	202937500	202962500	B08101	-0.98378	.
1	203362500	203387500	B08118	-1.13949	.
1	203762500	203787500	B08134	-1.54762	.
1	204387500	204412500	B08159	-0.288881	.
1	204637500	204662500	B08169	-0.977615	.
1	205062500	205087500	B08186	-0.339917	.
1	205737500	205762500	B08213	-0.595952	.
1	205887500	205912500	B08219	-0.469831	.
1	206587500	206612500	B08247	-0.339311	.
1	207037500	207062500	B08265	-1.04133	.
1	207462500	207487500	B08282	-1.19544	.
1	207737500	207762500	B08293	-0.4368	.
1	208062500	208087500	B08306	-1.04126	.
1	209062500	209087500	B08346	-1.04031	.
1	209387500	209412500	B08359	-0.806506	.
1	209737500	209762500	B08373	-1.15261	.
1	212487500	212512500	B08483	-1.12619	.
1	214237500	214262500	B08553	-0.271812	.
1	214412500	214437500	B08560	-0.164248	.
1	215162500	215187500	B08590	-0.663261	.
1	215837500	215862500	B08617	-0.846529	.
1	216087500	216112500	B08627	-1.29036	.
1	216237500	216262500	B08633	-0.611403	.
1	216662500	216687500	B08650	-0.440138	.
1	216812500	216837500	B08656	-0.333572	.
1	216987500	217012500	B08663	-0.353841	.
1	217337500	217362500	B08677	-0.948826	.
1	217637500	217662500	B08689	-0.472376	.
1	218987500	219012500	B08743	-1.28985	.
1	219687500	219712500	B08771	-0.596407	.
1	220337500	220362500	B08797	-0.0555262	.
1	220762500	220787500	B08814	-0.789237	.
1	220962500	220987500	B08822	-0.940078	.
1	221112500	221137500	B08828	0.0124096	.
1	221362500	221387500	B08838	-0.526678	.
1	221562500	221587500	B08846	-1.08588	.
1	221912500	221937500	B08860	-0.889606	.
1	222387500	222412500	B08879	-1.2575	.
1	222562500	222587500	B08886	-0.363169	.
1	222737500	222762500	B08893	-0.578212	.
1	222962500	222987500	B08902	-0.520648	.
1	223262500	223287500	B08914	-0.801558	.
1	223612500	223637500	B08928	-0.656565	.
1	223912500	223937500	B08940	-0.980006	.
1	224162500	224187500	B08950	0.040795	.
1	224487500	224512500	B08963	-0.639086	.
1	224887500	224912500	B08979	-0.439999	.
1	225037500	225062500	B08985	-0.428106	.
1	225287500	225312500	B08995	-1.14147	.
1	225612500	225637500	B09008	-1.71038	.
1	226087500	226112500	B09027	-0.711072	.
1	226437500	226462500	B09041	-0.741091	.
1	228212500	228237500	B09112	-1.09722	.
1	228812500	228837500	B09135	-0.905985	.
1	229337500	229362500	B09156	-1.04924	.
1	229662500	229687500	B09169	-0.905423	.
1	230037500	230062500	B09184	-0.893678	.
1	230337500	230362500	B09196	-1.09684	.
1	230612500	230637500	B09207	-0.138989	.
1	230912500	230937500	B09219	-0.904405	.
1	231212500	231237500	B09231	-0.742588	.
1	231387500	231412500	B09238	-0.0220978	.
1	232337500	232362500	B09276	-0.420194	.
1	232462500	232487500	B09281	-0.0849938	.
1	232712500	232737500	B09291	-0.182637	.
1	232937500	232962500	B09300	-0.267999	.
1	233262500	233287500	B09313	-0.257549	.
1	234362500	234387500	B09357	-0.75635	.
1	235137500	235162500	B09388	-0.802957	.
1	235887500	235912500	B09418	-1.28726	.
1	236237500	236262500	B09432	-0.427012	.
1	236662500	236687500	B09449	-0.790172	.
1	236837500	236862500	B09456	-0.236978	.
1	236987500	237012500	B09462	-0.0364165	.
1	237337500	237362500	B09476	-1.3205	.
1	237737500	237762500	B09492	-0.767045	.
1	238112500	238137500	B09507	-1.02949	.
1	238487500	238512500	B09522	-0.590346	.
1	238662500	238687500	B09529	-0.882703	.
1	238837500	238862500	B09536	-0.246423	.
1	239137500	239162500	B09548	-1.1259	.
1	239737500	239762500	B09572	-0.916986	.
1	239887500	239912500	B09578	-0.484644	.
1	240087500	240112500	B09586	-1.01613	.
1	240562500	240587500	B09605	-1.19764	.
1	240937500	240962500	B09620	-1.03797	.
1	242087500	242112500	B09666	-0.703204	.
1	242312500	242337500	B09675	-0.6943	.
1	242737500	242762500	B09692	0.179656	.
1	242937500	242962500	B09700	-0.682323	.
1	243062500	243087500	B09705	-0.979189	.
1	243262500	243287500	B09713	-1.27882	.
1	245462500	245487500	B09801	-0.4535	.
1	246087500	246112500	B09826	-1.51211	.
1	246462500	246487500	B09841	-0.910214	.
1	246737500	246762500	B09852	-0.665209	.
1	246862500	246887500	B09857	-0.746623	.
1	247087500	247112500	B09866	-0.660901	.
1	248537500	248562500	B09924	-1.20288	.
1	249587500	249612500	B09966	-0.394262	.
1	249837500	249862500	B09976	-0.999189	.
1	250012500	250037500	B09983	-0.478512	.
1	250587500	250612500	B10006	-1.05437	.
1	250912500	250937500	B10019	-0.913619	.
1	251162500	251187500	B10029	-1.04176	.
1	251412500	251437500	B10039	-0.281327	.
1	251587500	251612500	B10046	-0.859605	.
1	252187500	252212500	B10070	-1.22935	.
1	252487500	252512500	B10082	-1.15891	.
1	252862500	252887500	B10097	-0.858258	.
1	253187500	253212500	B10110	-0.723581	.
1	253387500	253412500	B10118	-0.825368	.
1	253587500	253612500	B10126	-1.47618	.
1	253712500	253737500	B10131	-1.39813	.
1	254287500	254312500	B10154	-1.05572	.
1	254662500	254687500	B10169	-0.971869	.
1	254912500	254937500	B10179	-1.03849	.
1	255237500	255262500	B10192	-0.285338	.
1	255537500	255562500	B10204	-0.414782	.
1	255987500	256012500	B10222	-1.24168	.
1	256512500	256537500	B10243	-0.371519	.
1	257812500	257837500	B10295	-0.738645	.
1	257987500	258012500	B10302	-0.551262	.
1	258512500	258537500	B10323	-0.156458	.
1	260637500	260662500	B10408	-1.01904	.
1	261137500	261162500	B10428	-1.14381	.
1	261487500	261512500	B10442	-0.556696	.
1	261637500	261662500	B10448	-0.357136	.
1	262212500	262237500	B10470	-0.815631	.
1	262512500	262537500	B10482	-1.69353	.
1	263712500	263737500	B10524	-1.84285	.
1	264287500	264312500	B10547	-1.08194	.
1	264937500	264962500	B10573	-0.821441	.
1	265212500	265237500	B10584	-0.654255	.
1	265337500	265362500	B10589	-0.682689	.
1	265637500	265662500	B10601	-0.825498	.
1	266037500	266062500	B10617	-1.26353	.
1	266612500	266637500	B10640	-0.511424	.
1	266837500	266862500	B10649	-0.72062	.
1	267362500	267387500	B10670	-0.93251	.
1	267737500	267762500	B10685	-0.539327	.
1	267912500	267937500	B10692	-0.818005	.
1	268187500	268212500	B10703	-0.355355	.
1	268412500	268437500	B10712	-0.267285	.
1	268612500	268637500	B10720	-0.401966	.
1	268887500	268912500	B10731	0.0747155	.
1	269412500	269437500	B10752	-0.757538	.
1	269812500	269837500	B10768	-0.701191	.
1	269987500	270012500	B10775	-1.02547	.
1	270212500	270237500	B10784	-0.368139	.
1	270737500	270762500	B10805	-0.701166	.
1	271012500	271037500	B10816	-0.870392	.
1	271312500	271337500	B10828	0.178844	.
1	271462500	271487500	B10834	0.304144	.
1	271637500	271662500	B10841	-1.19986	.
1	272212500	272237500	B10864	-0.909637	.
1	272687500	272712500	B10883	-0.892776	.
1	272837500	272862500	B10889	-0.752579	.
1	273287500	273312500	B10907	-0.432183	.
1	273562500	273587500	B10918	-0.40312	.
1	273787500	273812500	B10927	-0.737608	.
1	274012500	274037500	B10936	0.157203	.
2	693750	731250	B10976	-0.398043	.
2	887500	912500	B10983	-0.185066	.
2	1087500	1112500	B10991	-0.64829	.
2	1487500	1512500	B11007	-0.450935	.
2	1712500	1737500	B11016	-0.100727	.
2	2062500	2087500	B11030	-0.787697	.
2	2387500	2412500	B11043	-0.858576	.
2	3012500	3037500	B11068	-0.607648	.
2	3162500	3187500	B11074	-0.605733	.
2	3587500	3612500	B11091	-0.773571	.
2	4062500	4087500	B11109	-0.430789	.
2	4512500	4537500	B11127	-0.365977	.
2	4687500	4712500	B11134	-0.456348	.
2	4937500	4962500	B11144	-0.28448	.
2	5162500	5187500	B11153	0.162997	.
2	5712500	5737500	B11175	-0.280492	.
2	6012500	6037500	B11187	-0.327303	.
2	6287500	6312500	B11198	-0.17206	.
2	6462500	6487500	B11205	0.436208	.
2	6687500	6712500	B11214	0.277882	.
2	6862500	6887500	B11221	0.300856	.
2	7412500	7437500	B11243	-0.679161	.
2	7762500	7787500	B11257	-0.654273	.
2	7912500	7937500	B11263	-0.58527	.
2	8087500	8112500	B11270	-0.527075	.
2	8487500	8512500	B11286	-1.02158	.
2	8737500	8762500	B11296	-0.933208	.
2	9037500	9062500	B11308	-0.497448	.
2	9337500	9362500	B11320	-1.08144	.
2	9762500	9787500	B11337	-0.685855	.
2	10237500	10262500	B11356	-1.33189	.
2	10487500	10512500	B11366	-0.313526	.
2	10637500	10662500	B11372	-0.435379	.
2	10962500	10987500	B11385	-1.23401	.
2	11662500	11687500	B11413	-0.811452	.
2	11962500	11987500	B11425	-1.38858	.
2	12562500	12587500	B11448	-1.02835	.
2	12837500	12862500	B11459	-0.661111	.
2	13262500	13287500	B11476	-0.465135	.
2	13650000	13700000	B11490	-1.44952	.
2	14112500	14137500	B11507	-1.79109	.
2	14537500	14562500	B11520	-1.46405	.
2	14812500	14837500	B11531	-1.16387	.
2	15387500	15412500	B11554	-0.98064	.
2	15662500	15687500	B11565	-0.553613	.
2	16137500	16162500	B11584	-0.32212	.
2	16662500	16687500	B11605	-0.905887	.
2	17062500	17087500	B11621	-0.530905	.
2	17287500	17312500	B11630	-0.407758	.
2	17462500	17487500	B11637	-0.666471	.
2	17837500	17862500	B11652	-0.722498	.
2	18237500	18262500	B11668	-0.843285	.
2	18462500	18487500	B11677	-0.763056	.
2	18987500	19012500	B11698	-1.14362	.
2	20387500	20412500	B11754	-0.459906	.
2	22587500	22612500	B11842	-0.568164	.
2	24112500	24137500	B11903	-0.546122	.
2	24812500	24837500	B11931	-0.598901	.
2	26087500	26112500	B11982	-1.15726	.
2	26437500	26462500	B11996	-0.965827	.
2	26787500	26812500	B12010	-0.71903	.
2	27112500	27137500	B12023	-0.73065	.
2	27837500	27862500	B12052	-0.58364	.
2	28087500	28112500	B12062	-0.956155	.
2	28512500	28537500	B12079	-0.773342	.
2	28787500	28812500	B12090	-0.570212	.
2	29362500	29387500	B12113	-0.435643	.
2	29712500	29737500	B12127	-0.808536	.
2	30287500	30312500	B12150	-0.784129	.
2	32812500	32837500	B12251	-1.21143	.
2	33162500	33187500	B12265	-0.792395	.
2	33962500	33987500	B12297	-0.517172	.
2	35187500	35212500	B12346	-0.139604	.
2	36687500	36712500	B12406	-1.08572	.
2	37137500	37162500	B12424	-0.779568	.
2	38787500	38812500	B12490	-0.874184	.
2	39037500	39062500	B12500	-0.807958	.
2	39262500	39287500	B12509	-0.607061	.
2	39437500	39462500	B12516	-0.633498	.
2	39637500	39662500	B12524	-0.324964	.
2	39862500	39887500	B12533	-0.806626	.
2	40137500	40162500	B12544	-0.296413	.
2	40462500	40487500	B12557	-0.869412	.
2	40662500	40687500	B12565	-0.442809	.
2	40912500	40937500	B12575	-0.678734	.
2	41112500	41137500	B12583	-1.11201	.
2	41387500	41412500	B12594	-0.0267455	.
2	41562500	41587500	B12601	-0.706287	.
2	42012500	42037500	B12619	-0.807524	.
2	42437500	42462500	B12636	-1.12149	.
2	42962500	42987500	B12657	0.174812	.
2	43412500	43437500	B12675	-0.78968	.
2	43862500	43887500	B12693	-0.845286	.
2	44062500	44087500	B12701	-0.516262	.
2	44462500	44487500	B12717	-0.734943	.
2	44737500	44762500	B12728	-0.71807	.
2	44962500	44987500	B12737	-0.949942	.
2	45312500	45337500	B12751	-0.667347	.
2	45612500	45637500	B12763	-0.791805	.
2	45912500	45937500	B12775	-0.2307	.
2	46112500	46137500	B12783	-0.760329	.
2	46387500	46412500	B12794	-1.19319	.
2	46687500	46712500	B12806	0.258779	.
2	47087500	47112500	B12822	-1.02429	.
2	47362500	47387500	B12833	-0.468949	.
2	47687500	47712500	B12846	-0.692097	.
2	47837500	47862500	B12852	0.149907	.
2	48237500	48262500	B12868	-0.257376	.
2	48412500	48437500	B12875	-0.372878	.
2	48712500	48737500	B12887	-1.22574	.
2	49137500	49162500	B12904	-0.498199	.
2	49487500	49512500	B12918	0.256383	.
2	49712500	49737500	B12927	-0.820736	.
2	50481250	50543750	B12957	-1.63373	.
2	50762500	50787500	B12966	-0.94252	.
2	51137500	51162500	B12981	-0.848736	.
2	51562500	51587500	B12998	-0.534946	.
2	51787500	51812500	B13007	-1.18629	.
2	52362500	52387500	B13030	-0.852239	.
2	57212500	57237500	B13222	-0.913226	.
2	57362500	57387500	B13228	-1.09894	.
2	57937500	57962500	B13251	-0.953072	.
2	58237500	58262500	B13263	-1.30358	.
2	58387500	58412500	B13269	-0.936708	.
2	58537500	58562500	B13275	-0.0754312	.
2	58837500	58862500	B13287	-0.386971	.
2	59362500	59387500	B13308	-0.599762	.
2	59687500	59712500	B13321	0.063858	.
2	60262500	60287500	B13344	-0.535721	.
2	60587500	60612500	B13357	-0.5033	.
2	60887500	60912500	B13369	-0.430734	.
2	61187500	61212500	B13381	-0.439479	.
2	61362500	61387500	B13388	-1.05448	.
2	61512500	61537500	B13394	-0.852155	.
2	62062500	62087500	B13416	-1.1335	.
2	62487500	62512500	B13433	-1.47602	.
2	62687500	62712500	B13441	-1.5411	.
2	63737500	63762500	B13479	-0.0231749	.
2	63912500	63937500	B13486	-1.18324	.
2	64537500	64562500	B13510	-1.33829	.
2	65012500	65037500	B13529	-0.274983	.
2	65362500	65387500	B13543	-0.907908	.
2	65787500	65812500	B13560	-0.981262	.
2	66087500	66112500	B13572	-0.858975	.
2	66362500	66387500	B13583	-0.647422	.
2	66587500	66612500	B13591	-0.180134	.
2	66912500	66937500	B13604	-0.59649	.
2	67112500	67137500	B13612	-0.743388	.
2	67812500	67837500	B13637	-1.54423	.
2	68687500	68712500	B13672	-1.16187	.
2	68937500	68962500	B13682	-0.828055	.
2	69212500	69237500	B13693	-0.22602	.
2	69587500	69612500	B13708	-0.674676	.
2	69987500	70012500	B13724	-0.292866	.
2	70212500	70237500	B13733	-1.24864	.
2	70487500	70512500	B13744	-0.639113	.
2	70687500	70712500	B13752	-0.82905	.
2	70962500	70987500	B13763	-0.694948	.
2	71187500	71212500	B13772	-0.500388	.
2	71437500	71462500	B13782	-0.569854	.
2	71737500	71762500	B13794	-0.503035	.
2	71937500	71962500	B13802	-1.25552	.
2	72287500	72312500	B13816	-0.979961	.
2	72587500	72612500	B13828	-0.916522	.
2	73037500	73062500	B13846	-0.466821	.
2	73362500	73387500	B13859	-0.728123	.
2	73812500	73837500	B13877	-0.25063	.
2	74012500	74037500	B13885	-0.410603	.
2	74187500	74212500	B13892	-0.560801	.
2	74337500	74362500	B13898	-0.357603	.
2	74537500	74562500	B13906	-0.494751	.
2	74937500	74962500	B13922	-0.323642	.
2	75162500	75187500	B13931	-0.439014	.
2	75312500	75337500	B13937	-0.698106	.
2	75562500	75587500	B13947	-0.92463	.
2	75862500	75887500	B13959	-0.537335	.
2	76137500	76162500	B13970	-0.615523	.
2	76687500	76712500	B13992	-0.47017	.
2	77187500	77212500	B14012	-0.637501	.
2	77612500	77637500	B14029	-0.397348	.
2	77962500	77987500	B14043	-0.84674	.
2	78487500	78512500	B14064	-0.356632	.
2	78662500	78687500	B14071	-0.483756	.
2	79037500	79062500	B14086	-1.02547	.
2	79387500	79412500	B14100	-0.913965	.
2	79687500	79712500	B14112	-0.6671	.
2	80112500	80137500	B14129	-0.726685	.
2	80337500	80362500	B14138	-0.28248	.
2	80637500	80662500	B14150	-0.659988	.
2	80887500	80912500	B14160	-0.627718	.
2	81287500	81312500	B14176	-0.846833	.
2	81637500	81662500	B14190	-0.929101	.
2	81862500	81887500	B14199	-0.340317	.
2	82037500	82062500	B14206	-0.640516	.
2	82212500	82237500	B14213	-0.851379	.
2	83012500	83037500	B14245	-0.922637	.
2	83687500	83712500	B14272	-0.892796	.
2	84712500	84737500	B14313	-0.87384	.
2	85487500	85512500	B14344	-0.574666	.
2	85737500	85762500	B14354	-0.310667	.
2	85962500	85987500	B14363	-0.488661	.
2	86712500	86737500	B14393	-0.177878	.
2	86887500	86912500	B14400	-0.406974	.
2	87112500	87137500	B14409	-0.569734	.
2	87287500	87312500	B14416	-0.484677	.
2	87787500	87812500	B14436	-0.74269	.
2	87937500	87962500	B14442	-0.605213	.
2	88237500	88262500	B14454	-0.465036	.
2	88562500	88587500	B14467	0.127482	.
2	88762500	88787500	B14475	-0.819587	.
2	89012500	89037500	B14485	-0.773129	.
2	89262500	89287500	B14495	-0.78051	.
2	89762500	89787500	B14515	-0.792183	.
2	90387500	90412500	B14540	0.316126	.
2	90962500	90987500	B14563	-0.162853	.
2	91812500	91837500	B14597	-0.810475	.
2	92212500	92237500	B14613	0.0237639	.
2	95012500	95037500	B14725	-1.08017	.
2	95712500	95737500	B14753	-0.141349	.
2	96087500	96112500	B14768	-1.20734	.
2	97562500	97587500	B14827	-0.82399	.
2	97962500	97987500	B14843	-0.76294	.
2	98187500	98212500	B14852	0.15684	.
2	98462500	98487500	B14863	-1.18632	.
2	100437500	100462500	B14942	-0.48464	.
2	100937500	100962500	B14962	-0.460254	.
2	102462500	102487500	B15023	-0.56055	.
2	102937500	102962500	B15042	-0.37574	.
2	103187500	103212500	B15052	-0.65068	.
2	103337500	103362500	B15058	-0.575653	.
2	103812500	103837500	B15077	-1.12185	.
2	105087500	105112500	B15128	-1.11617	.
2	105362500	105387500	B15139	-0.761229	.
2	106087500	106112500	B15168	0.0549485	.
2	106912500	106937500	B15201	-0.481118	.
2	107612500	107637500	B15229	-0.255792	.
2	107812500	107837500	B15237	-0.409472	.
2	108687500	108712500	B15272	-0.830926	.
2	108962500	108987500	B15283	-0.697507	.
2	112362500	112387500	B15419	-0.0212959	.
2	112812500	112837500	B15437	-0.721965	.
2	113487500	113512500	B15464	-0.982871	.
2	113862500	113887500	B15479	-0.318513	.
2	114087500	114112500	B15488	-0.39912	.
2	114412500	114437500	B15501	-0.579768	.
2	115012500	115037500	B15525	0.0552029	.
2	115287500	115312500	B15536	-0.647261	.
2	115912500	115937500	B15561	-0.614901	.
2	116237500	116262500	B15574	-0.896473	.
2	116387500	116412500	B15580	-0.614442	.
2	116762500	116787500	B15595	-0.711542	.
2	116937500	116962500	B15602	-0.198788	.
2	117212500	117237500	B15613	-0.480532	.
2	117487500	117512500	B15624	-1.26836	.
2	118012500	118037500	B15645	-1.11704	.
2	119287500	119312500	B15696	-0.699482	.
2	119462500	119487500	B15703	-0.691251	.
2	119787500	119812500	B15716	-0.971209	.
2	119962500	119987500	B15723	-0.29063	.
2	120237500	120262500	B15734	-1.09108	.
2	120687500	120712500	B15752	-0.381642	.
2	122912500	122937500	B15840	-0.932265	.
2	123312500	123337500	B15856	-0.787282	.
2	123687500	123712500	B15871	-0.278778	.
2	124712500	124737500	B15912	-0.041981	.
2	124862500	124887500	B15918	0.0219681	.
2	125462500	125487500	B15942	-0.502056	.
2	125712500	125737500	B15952	-0.546018	.
2	125987500	126012500	B15963	-0.562068	.
2	126212500	126237500	B15972	-0.334068	.
2	126837500	126862500	B15997	-0.620294	.
2	127137500	127162500	B16009	-1.06011	.
2	128037500	128062500	B16045	-0.0195448	.
2	129437500	129462500	B16101	-0.883599	.
2	129687500	129712500	B16111	-0.676742	.
2	129837500	129862500	B16117	-0.693109	.
2	130187500	130212500	B16131	-0.502334	.
2	130437500	130462500	B16141	-1.24194	.
2	131112500	131137500	B16168	-1.07302	.
2	131362500	131387500	B16178	0.0554593	.
2	131662500	131687500	B16190	-0.622179	.
2	131912500	131937500	B16200	-0.381365	.
2	132512500	132537500	B16224	-0.622148	.
2	133437500	133462500	B16261	-0.787416	.
2	133687500	133712500	B16271	-0.504593	.
2	133837500	133862500	B16277	-0.229021	.
2	134212500	134237500	B16292	-0.573133	.
2	134512500	134537500	B16304	-0.32666	.
2	134662500	134687500	B16310	-0.510397	.
2	134812500	134837500	B16316	-0.412393	.
2	135162500	135187500	B16330	-0.447563	.
2	135387500	135412500	B16339	-1.18332	.
2	136462500	136487500	B16382	-0.40405	.
2	136812500	136837500	B16396	-0.0544102	.
2	137087500	137112500	B16407	-1.09667	.
2	137662500	137687500	B16430	-0.564056	.
2	137987500	138012500	B16443	-1.01059	.
2	138362500	138387500	B16458	-1.06575	.
2	138862500	138887500	B16478	-0.956364	.
2	139612500	139637500	B16508	-0.989014	.
2	140037500	140062500	B16525	-0.580225	.
2	140187500	140212500	B16531	-0.375831	.
2	140512500	140537500	B16544	-0.88443	.
2	140862500	140887500	B16558	-0.146798	.
2	141162500	141187500	B16570	-0.344541	.
2	141587500	141612500	B16587	-0.866111	.
2	141812500	141837500	B16596	-0.596127	.
2	142137500	142162500	B16609	-0.329308	.
2	142412500	142437500	B16620	-1.50133	.
2	142787500	142812500	B16635	-0.464152	.
2	143212500	143237500	B16652	-1.10427	.
2	143562500	143587500	B16666	-0.653983	.
2	143737500	143762500	B16673	-0.619495	.
2	144087500	144112500	B16687	-0.357237	.
2	144462500	144487500	B16702	-0.919933	.
2	144937500	144962500	B16721	-0.0756425	.
2	145387500	145412500	B16739	-0.271146	.
2	145687500	145712500	B16751	-1.13209	.
2	146062500	146087500	B16766	-0.151839	.
2	147087500	147112500	B16807	-0.675654	.
2	147487500	147512500	B16823	-0.530872	.
2	148487500	148512500	B16863	-0.333877	.
2	148637500	148662500	B16869	-0.541295	.
2	148862500	148887500	B16878	-0.89323	.
2	149937500	149962500	B16921	-0.623129	.
2	150237500	150262500	B16933	-0.864512	.
2	150462500	150487500	B16942	-0.576254	.
2	150687500	150712500	B16951	-0.310056	.
2	150887500	150912500	B16959	0.452275	.
2	151037500	151062500	B16965	0.00266921	.
2	151237500	151262500	B16973	0.0391001	.
2	151412500	151437500	B16980	-0.0997415	.
3	512500	537500	B17021	-0.546357	.
3	762500	787500	B17031	-0.760343	.
3	987500	1012500	B17040	-0.956756	.
3	1412500	1437500	B17057	0.1984	.
3	1637500	1662500	B17066	-0.619555	.
3	1962500	1987500	B17079	-0.20758	.
3	2112500	2137500	B17085	-1.02227	.
3	2762500	2787500	B17111	-0.574177	.
3	3612500	3637500	B17145	-0.245229	.
3	3887500	3912500	B17156	-0.208543	.
3	4262500	4287500	B17171	-0.923267	.
3	4812500	4837500	B17193	-0.329351	.
3	5137500	5162500	B17206	-0.781421	.
3	5887500	5912500	B17236	-1.05563	.
3	6312500	6337500	B17253	-0.820572	.
3	6587500	6612500	B17264	-0.8785	.
3	6937500	6962500	B17278	-1.8956	.
3	7087500	7112500	B17284	-0.816902	.
3	7662500	7687500	B17307	-2.18293	.
3	7787500	7812500	B17312	-1.79643	.
3	8012500	8037500	B17321	-1.04396	.
3	8362500	8387500	B17335	-0.935102	.
3	8712500	8737500	B17349	-0.86871	.
3	8962500	8987500	B17359	-0.900374	.
3	9112500	9137500	B17365	-0.700645	.
3	9937500	9962500	B17398	0.0568051	.
3	10137500	10162500	B17406	-0.538724	.
3	10337500	10362500	B17414	-0.645001	.
3	10637500	10662500	B17426	-0.435829	.
3	11062500	11087500	B17443	-0.484441	.
3	11212500	11237500	B17449	-0.0786384	.
3	11337500	11362500	B17454	0.378942	.
3	11487500	11512500	B17460	-0.54015	.
3	11612500	11637500	B17465	0.594725	.
3	11887500	11912500	B17476	-0.610902	.
3	12062500	12087500	B17483	-0.940218	.
3	12287500	12312500	B17492	-0.274743	.
3	12562500	12587500	B17503	-0.342488	.
3	12887500	12912500	B17516	0.0238019	.
3	13387500	13412500	B17536	-0.0120874	.
3	14062500	14087500	B17562	-0.477416	.
3	14812500	14837500	B17592	-1.18878	.
3	15462500	15487500	B17618	-0.930498	.
3	16137500	16162500	B17645	-1.18563	.
3	16387500	16412500	B17655	-0.00558194	.
3	16687500	16712500	B17667	-0.473795	.
3	17112500	17137500	B17684	-0.719562	.
3	17312500	17337500	B17692	-0.601558	.
3	18312500	18337500	B17732	-0.333544	.
3	18487500	18512500	B17739	-0.469403	.
3	18712500	18737500	B17748	-0.326402	.
3	18862500	18887500	B17754	-1.13829	.
3	19412500	19437500	B17776	-0.968034	.
3	19712500	19737500	B17788	-1.48884	.
3	21612500	21650000	B17864	-1.84925	.
3	22512500	22537500	B17898	-1.18786	.
3	22737500	22762500	B17907	-0.853804	.
3	23112500	23137500	B17922	-0.975788	.
3	23862500	23887500	B17952	-0.712466	.
3	23987500	24012500	B17957	-0.914016	.
3	24237500	24262500	B17967	-1.24823	.
3	24912500	24937500	B17994	-0.747135	.
3	25262500	25287500	B18008	-0.868234	.
3	25837500	25862500	B18031	-1.38897	.
3	26162500	26187500	B18044	-0.88539	.
3	26587500	26612500	B18061	-0.727229	.
3	26787500	26812500	B18069	-1.2965	.
3	27187500	27212500	B18085	-0.452026	.
3	27587500	27612500	B18101	-0.863921	.
3	28262500	28287500	B18128	-1.16531	.
3	28525000	28575000	B18138	-1.67441	.
3	28912500	28937500	B18152	-0.532507	.
3	29287500	29312500	B18167	-1.4811	.
3	30287500	30312500	B18207	-1.1582	.
3	31012500	31037500	B18236	-0.407394	.
3	31437500	31462500	B18253	-0.253523	.
3	31762500	31787500	B18266	-0.8386	.
3	32137500	32162500	B18281	-1.31878	.
3	32312500	32337500	B18288	-0.950293	.
3	32512500	32537500	B18296	-0.667133	.
3	33587500	33612500	B18339	-1.36024	.
3	33887500	33912500	B18351	-0.229811	.
3	34112500	34137500	B18360	-1.20104	.
3	34487500	34512500	B18375	-0.570626	.
3	35387500	35412500	B18411	-0.462909	.
3	35637500	35662500	B18421	-0.768175	.
3	37287500	37312500	B18487	-1.46497	.
3	37662500	37687500	B18502	0.16589	.
3	37912500	37937500	B18512	-0.182025	.
3	38037500	38062500	B18517	-0.423826	.
3	38337500	38362500	B18529	-0.514099	.
3	38587500	38612500	B18539	-0.60978	.
3	39187500	39212500	B18563	-0.478409	.
3	39362500	39387500	B18570	-0.270537	.
3	39712500	39737500	B18584	0.0578885	.
3	39987500	40012500	B18595	-0.322245	.
3	40562500	40587500	B18618	-0.472225	.
3	40987500	41012500	B18635	-0.66735	.
3	41637500	41662500	B18661	-2.21982	.
3	42337500	42362500	B18686	-0.891171	.
3	42512500	42537500	B18693	-0.522733	.
3	42837500	42862500	B18706	-0.488884	.
3	43062500	43087500	B18715	-0.926255	.
3	43287500	43312500	B18724	-0.796272	.
3	43575000	43625000	B18735	-1.78245	.
3	43962500	43987500	B18749	-0.554477	.
3	44312500	44337500	B18763	-0.949445	.
3	44612500	44637500	B18775	-0.94127	.
3	44837500	44862500	B18784	-0.295279	.
3	45187500	45212500	B18798	-0.358945	.
3	45512500	45537500	B18811	-0.749625	.
3	45637500	45662500	B18816	-0.81806	.
3	45937500	45962500	B18828	-0.822769	.
3	46137500	46162500	B18836	-0.639343	.
3	46387500	46412500	B18846	-0.640484	.
3	46662500	46687500	B18857	-0.792468	.
3	46912500	46937500	B18867	-0.565945	.
3	47087500	47112500	B18874	-0.932109	.
3	47337500	47362500	B18884	-0.502509	.
3	47537500	47562500	B18892	-0.202746	.
3	47862500	47887500	B18905	-0.985495	.
3	48787500	48812500	B18942	-0.863161	.
3	48987500	49012500	B18950	-0.577644	.
3	49312500	49337500	B18963	-0.536335	.
3	49462500	49487500	B18969	-0.434824	.
3	49687500	49712500	B18978	-1.1959	.
3	51162500	51187500	B19037	-0.493584	.
3	51512500	51537500	B19051	-0.923581	.
3	51762500	51787500	B19061	-0.838032	.
3	51937500	51962500	B19068	-0.486944	.
3	52512500	52537500	B19091	-1.06337	.
3	53287500	53312500	B19122	-1.31753	.
3	53687500	53712500	B19138	-0.77815	.
3	53862500	53887500	B19145	-0.635334	.
3	54012500	54037500	B19151	-0.937863	.
3	54737500	54762500	B19180	-1.26198	.
3	55412500	55437500	B19207	-0.593458	.
3	55662500	55687500	B19217	-0.240468	.
3	55862500	55887500	B19225	-1.04044	.
3	56262500	56287500	B19241	0.5564	.
3	56512500	56537500	B19251	-0.851964	.
3	56787500	56812500	B19262	-0.529562	.
3	57168750	57206250	B19277	-1.65934	.
3	57487500	57512500	B19289	-0.701151	.
3	57787500	57812500	B19301	-0.744523	.
3	57937500	57962500	B19307	-0.23363	.
3	58062500	58087500	B19312	-0.131154	.
3	58337500	58362500	B19323	-0.111127	.
3	58562500	58587500	B19332	-1.26936	.
3	58912500	58937500	B19346	-0.372664	.
3	59137500	59162500	B19355	-0.811748	.
3	59337500	59362500	B19363	-0.607885	.
3	59712500	59737500	B19378	-1.01396	.
3	60187500	60212500	B19397	-1.1699	.
3	61012500	61037500	B19430	-0.494782	.
3	63437500	63462500	B19527	-0.375562	.
3	64462500	64487500	B19568	-0.0787791	.
3	64887500	64912500	B19585	-0.626571	.
3	66337500	66362500	B19643	-0.204897	.
3	67037500	67062500	B19671	-0.0668482	.
3	67512500	67537500	B19690	-1.15655	.
3	67737500	67762500	B19699	-0.591908	.
3	68412500	68437500	B19726	-1.14859	.
3	68787500	68812500	B19741	-0.681743	.
3	69187500	69212500	B19757	-0.894539	.
3	69512500	69537500	B19770	-1.03579	.
3	69987500	70012500	B19789	-0.766213	.
3	70137500	70162500	B19795	-0.428744	.
3	70562500	70587500	B19812	-0.484855	.
3	70787500	70812500	B19821	-0.242031	.
3	71162500	71187500	B19836	-0.975251	.
3	71537500	71562500	B19851	-0.996534	.
3	72162500	72187500	B19876	-1.54642	.
3	72562500	72587500	B19892	-0.834349	.
3	73062500	73087500	B19912	-1.05605	.
3	73437500	73462500	B19927	-0.912509	.
3	73687500	73712500	B19937	-0.389325	.
3	73837500	73862500	B19943	-0.604521	.
3	74137500	74162500	B19955	-1.40701	.
3	74312500	74337500	B19962	-0.678333	.
3	74487500	74512500	B19969	-0.0254909	.
3	75462500	75487500	B20008	-0.553596	.
3	75637500	75662500	B20015	-0.527127	.
3	76362500	76387500	B20044	-1.33514	.
3	76712500	76737500	B20058	-0.589789	.
3	76887500	76912500	B20065	-0.563228	.
3	77037500	77062500	B20071	-0.835703	.
3	77412500	77437500	B20086	-0.706778	.
3	77562500	77587500	B20092	-0.152587	.
3	77837500	77862500	B20103	-0.729915	.
3	78212500	78237500	B20118	-0.726834	.
3	78437500	78462500	B20127	-1.03183	.
3	78862500	78887500	B20144	-0.736868	.
3	79137500	79162500	B20155	-0.441599	.
3	79462500	79487500	B20168	-1.16059	.
3	79887500	79912500	B20185	-1.05913	.
3	80262500	80287500	B20200	-0.263709	.
3	80787500	80812500	B20221	-0.617327	.
3	81062500	81087500	B20232	-1.14613	.
3	84587500	84612500	B20373	-0.0497275	.
3	85162500	85187500	B20396	-0.788736	.
3	85562500	85587500	B20412	-1.00783	.
3	85987500	86012500	B20429	-0.924447	.
3	86187500	86212500	B20437	-0.00206375	.
3	86362500	86387500	B20444	-0.695525	.
3	86537500	86562500	B20451	-1.24715	.
3	87112500	87137500	B20474	-0.824858	.
3	87387500	87412500	B20485	-1.14071	.
3	90312500	90337500	B20602	-0.997931	.
3	91337500	91362500	B20643	-0.193424	.
3	91512500	91537500	B20650	0.102456	.
3	91787500	91812500	B20661	-0.831178	.
3	92062500	92087500	B20672	-0.860686	.
3	92512500	92537500	B20690	-0.579254	.
3	92812500	92837500	B20702	-1.13761	.
3	93137500	93162500	B20715	-1.10763	.
3	93612500	93637500	B20734	-0.963497	.
3	93912500	93937500	B20746	-0.435651	.
3	94062500	94087500	B20752	-0.626513	.
3	94512500	94537500	B20770	-0.967928	.
3	94912500	94937500	B20786	-1.16346	.
3	95487500	95512500	B20809	-1.19081	.
3	96062500	96087500	B20832	-0.829541	.
3	96437500	96462500	B20847	-0.833184	.
3	96837500	96862500	B20863	-1.0026	.
3	97187500	97212500	B20877	0.0547427	.
3	97562500	97587500	B20892	-1.4356	.
3	97962500	97987500	B20908	-0.714281	.
3	98212500	98237500	B20918	-0.645667	.
3	98487500	98512500	B20929	-1.45811	.
3	100537500	100562500	B21011	-1.25754	.
3	101062500	101087500	B21032	-1.0311	.
3	101587500	101612500	B21053	-0.594565	.
3	101787500	101812500	B21061	-0.21335	.
3	102012500	102037500	B21070	-1.09198	.
3	102312500	102337500	B21082	-1.02172	.
3	102762500	102787500	B21100	-0.841169	.
3	102962500	102987500	B21108	-0.650341	.
3	103362500	103387500	B21124	-0.99129	.
3	103837500	103862500	B21143	-0.802249	.
3	106037500	106062500	B21231	-1.11148	.
3	106287500	106312500	B21241	-0.704812	.
3	106962500	106987500	B21268	-1.02057	.
3	107687500	107712500	B21297	-0.790635	.
3	107887500	107912500	B21305	-0.66553	.
3	108187500	108212500	B21317	-0.395845	.
3	108612500	108637500	B21334	-1.0938	.
3	109187500	109212500	B21357	-1.28701	.
3	109437500	109462500	B21367	-0.470905	.
3	109737500	109762500	B21379	-0.173016	.
3	110037500	110062500	B21391	-0.737447	.
3	110312500	110337500	B21402	-1.21204	.
3	110762500	110787500	B21420	-0.757853	.
3	111512500	111537500	B21450	-1.08125	.
3	112012500	112037500	B21470	-0.262662	.
3	112262500	112287500	B21480	-0.620799	.
3	112437500	112462500	B21487	-0.00521223	.
3	112787500	112812500	B21501	-0.0141991	.
3	113312500	113337500	B21522	-0.465122	.
3	113612500	113637500	B21534	-0.413081	.
3	113962500	113987500	B21548	-0.640548	.
3	114312500	114337500	B21562	-0.809768	.
3	114562500	114587500	B21572	-0.28362	.
3	114812500	114837500	B21582	-1.00379	.
3	115187500	115212500	B21597	-0.678285	.
3	117312500	117337500	B21682	-0.714292	.
3	117587500	117612500	B21693	-1.32914	.
3	117837500	117862500	B21703	-0.569997	.
3	118262500	118287500	B21720	-1.3976	.
3	118737500	118762500	B21739	-0.978472	.
3	119087500	119112500	B21753	0.428089	.
3	119312500	119337500	B21762	-0.394457	.
3	119612500	119637500	B21774	-0.726614	.
3	120162500	120187500	B21796	-0.897007	.
3	120862500	120887500	B21824	-0.885272	.
3	121087500	121112500	B21833	-0.78063	.
3	121537500	121562500	B21851	-0.382811	.
3	121812500	121837500	B21862	-1.20508	.
3	122237500	122262500	B21879	-0.65144	.
3	122562500	122587500	B21892	-0.0472202	.
3	123912500	123937500	B21946	-1.45111	.
3	124187500	124212500	B21957	-0.167901	.
3	124937500	124962500	B21987	-1.21038	.
3	125237500	125262500	B21999	-0.450012	.
3	125487500	125512500	B22009	-1.05786	.
3	125837500	125862500	B22023	-0.919598	.
3	126087500	126112500	B22033	-0.539621	.
3	126362500	126387500	B22044	-1.04047	.
3	126612500	126637500	B22054	-0.256573	.
3	126862500	126887500	B22064	-0.401203	.
3	127137500	127162500	B22075	-0.635527	.
3	127462500	127487500	B22088	-1.12093	.
3	128287500	128312500	B22121	0.0290349	.
3	128462500	128487500	B22128	-0.164813	.
3	128712500	128737500	B22138	-0.965811	.
3	128937500	128962500	B22147	-1.13	.
3	129562500	129587500	B22172	-0.249522	.
3	129762500	129787500	B22180	-0.342624	.
3	130187500	130212500	B22197	-0.533934	.
3	131212500	131237500	B22238	-1.19847	.
3	132262500	132287500	B22280	-0.942605	.
3	132437500	132462500	B22287	-0.771726	.
4	962500	987500	B22342	-0.3979	.
4	1137500	1162500	B22349	-0.413437	.
4	1287500	1312500	B22355	-0.53029	.
4	1612500	1637500	B22367	-0.610241	.
4	2262500	2287500	B22393	-1.01797	.
4	2537500	2562500	B22404	-0.368632	.
4	2887500	2912500	B22418	-0.186766	.
4	3062500	3087500	B22425	-1.27414	.
4	3587500	3612500	B22446	-0.695752	.
4	4012500	4037500	B22463	-0.629728	.
4	4212500	4237500	B22471	-0.958288	.
4	5787500	5812500	B22534	-0.449309	.
4	6037500	6062500	B22544	-0.387863	.
4	6437500	6462500	B22560	-0.657129	.
4	6837500	6862500	B22576	-1.19909	.
4	7012500	7037500	B22583	-0.817871	.
4	7437500	7462500	B22600	-0.532185	.
4	7887500	7912500	B22618	-0.712775	.
4	8087500	8112500	B22626	-0.426715	.
4	8937500	8962500	B22660	-0.760156	.
4	9162500	9187500	B22669	-0.850534	.
4	9662500	9687500	B22689	-0.589183	.
4	9862500	9887500	B22697	-1.05982	.
4	10387500	10412500	B22718	-0.777039	.
4	10762500	10787500	B22733	-1.32552	.
4	11387500	11412500	B22758	-0.0400548	.
4	11612500	11637500	B22767	0.3041	.
4	12462500	12487500	B22801	-1.24122	.
4	13237500	13262500	B22832	-1.23934	.
4	14062500	14087500	B22865	-1.18652	.
4	14287500	14312500	B22874	0.189887	.
4	14587500	14612500	B22886	-1.13827	.
4	15087500	15112500	B22906	-0.981213	.
4	15662500	15687500	B22929	-1.00694	.
4	15962500	15987500	B22941	-0.312647	.
4	16087500	16112500	B22946	-0.257381	.
4	16312500	16337500	B22955	-0.451845	.
4	16662500	16687500	B22969	-1.37824	.
4	17362500	17387500	B22997	-0.0609133	.
4	17562500	17587500	B23005	-0.501058	.
4	17912500	17937500	B23019	-1.03558	.
4	18162500	18187500	B23029	-1.25836	.
4	18612500	18637500	B23047	-1.06194	.
4	18937500	18962500	B23060	-0.836103	.
4	19162500	19187500	B23069	-1.22159	.
4	19462500	19487500	B23081	-0.478392	.
4	19712500	19737500	B23091	-0.581574	.
4	20037500	20062500	B23104	-0.457424	.
4	20312500	20337500	B23115	-0.756611	.
4	20637500	20662500	B23128	-0.333312	.
4	20887500	20912500	B23138	-0.303232	.
4	21362500	21387500	B23157	-1.07136	.
4	21612500	21637500	B23167	-0.534224	.
4	21912500	21937500	B23179	-0.738333	.
4	22087500	22112500	B23186	-0.32781	.
4	22887500	22912500	B23218	-0.3173	.
4	23162500	23187500	B23229	-0.0454812	.
4	23362500	23387500	B23237	-0.458223	.
4	24612500	24637500	B23287	-0.44578	.
4	24912500	24937500	B23299	-0.215118	.
4	25312500	25337500	B23315	-0.563807	.
4	28187500	28212500	B23428	-1.18192	.
4	28787500	28812500	B23452	-0.612524	.
4	29087500	29112500	B23464	-0.115529	.
4	29362500	29387500	B23475	-0.35612	.
4	29687500	29712500	B23488	-0.612917	.
4	29862500	29887500	B23495	-0.380509	.
4	30637500	30662500	B23526	-1.02422	.
4	30887500	30912500	B23536	-0.669025	.
4	32087500	32112500	B23584	-0.301889	.
4	32537500	32562500	B23602	-0.802756	.
4	32787500	32812500	B23612	-0.833919	.
4	33062500	33087500	B23623	-0.0974905	.
4	33412500	33437500	B23637	-0.609391	.
4	33587500	33612500	B23644	-0.75026	.
4	34037500	34062500	B23662	-0.864572	.
4	34237500	34262500	B23670	-1.16539	.
4	34487500	34512500	B23680	-0.696846	.
4	34837500	34862500	B23694	-1.13665	.
4	35387500	35412500	B23716	-0.44744	.
4	35662500	35687500	B23727	-1.09364	.
4	36062500	36087500	B23743	-0.612637	.
4	36387500	36412500	B23756	-1.09654	.
4	36712500	36737500	B23769	-0.550222	.
4	36862500	36887500	B23775	-0.942929	.
4	37537500	37562500	B23802	-0.435857	.
4	38262500	38287500	B23831	-0.822998	.
4	38612500	38637500	B23845	-1.27146	.
4	39162500	39187500	B23867	-0.998195	.
4	39962500	39987500	B23899	-0.0985843	.
4	40287500	40312500	B23912	-1.07627	.
4	40412500	40437500	B23917	-1.303	.
4	41337500	41362500	B23954	-1.161	.
4	41637500	41662500	B23966	-0.353197	.
4	41912500	41937500	B23977	-0.597184	.
4	42112500	42137500	B23985	-0.898909	.
4	42712500	42737500	B24009	-1.12187	.
4	43012500	43037500	B24021	-1.31432	.
4	43887500	43912500	B24056	-0.117513	.
4	44587500	44612500	B24084	-0.271799	.
4	44737500	44762500	B24090	-0.660486	.
4	46462500	46487500	B24159	-1.85976	.
4	46687500	46712500	B24168	-1.36353	.
4	48537500	48562500	B24242	-0.505434	.
4	50237500	50262500	B24310	-1.09779	.
4	50487500	50512500	B24320	-0.475315	.
4	50737500	50762500	B24330	-0.590726	.
4	51212500	51237500	B24349	-0.732794	.
4	51387500	51412500	B24356	-0.581434	.
4	51562500	51587500	B24363	-0.836393	.
4	54737500	54762500	B24490	-0.489749	.
4	54937500	54962500	B24498	-1.00059	.
4	55287500	55312500	B24512	-1.13621	.
4	55587500	55612500	B24524	-1.02519	.
4	56037500	56062500	B24542	-0.396322	.
4	56387500	56412500	B24556	-0.566582	.
4	56587500	56612500	B24564	-1.05339	.
4	57762500	57787500	B24611	-0.706813	.
4	58012500	58037500	B24621	-0.890521	.
4	58162500	58187500	B24627	-0.871896	.
4	58912500	58937500	B24657	-0.313786	.
4	59587500	59612500	B24684	-0.462806	.
4	61037500	61062500	B24742	-0.62678	.
4	61587500	61612500	B24764	-1.20219	.
4	61862500	61887500	B24775	-0.951376	.
4	62187500	62212500	B24788	-0.736308	.
4	62612500	62637500	B24805	-0.816986	.
4	62837500	62862500	B24814	-1.01628	.
4	63737500	63762500	B24850	-0.731991	.
4	64137500	64162500	B24866	0.0845523	.
4	64687500	64712500	B24888	-1.16786	.
4	65212500	65237500	B24909	-0.768151	.
4	65362500	65387500	B24915	-0.715788	.
4	65587500	65612500	B24924	-1.35614	.
4	67087500	67112500	B24984	-0.733813	.
4	68287500	68312500	B25032	-1.09943	.
4	68587500	68612500	B25044	-0.330342	.
4	69037500	69062500	B25062	-1.07131	.
4	70862500	70887500	B25135	-1.21123	.
4	71662500	71687500	B25167	-0.205726	.
4	71837500	71862500	B25174	-0.512838	.
4	71987500	72012500	B25180	-0.907565	.
4	72337500	72362500	B25194	-1.13585	.
4	72937500	72962500	B25218	-1.2532	.
4	73137500	73162500	B25226	-0.734653	.
4	73312500	73337500	B25233	-0.358298	.
4	73787500	73812500	B25252	-0.0721582	.
4	74187500	74212500	B25268	-1.06808	.
4	74437500	74462500	B25278	-0.77231	.
4	74762500	74787500	B25291	-0.124678	.
4	75212500	75237500	B25309	-0.950661	.
4	75612500	75637500	B25325	-0.782416	.
4	75762500	75787500	B25331	-0.572894	.
4	75962500	75987500	B25339	-0.728162	.
4	77037500	77062500	B25382	-0.921523	.
4	77212500	77237500	B25389	-0.710616	.
4	77512500	77537500	B25401	-0.799755	.
4	77687500	77712500	B25408	-0.751911	.
4	78187500	78212500	B25428	-1.22381	.
4	78962500	78987500	B25459	-0.286452	.
4	79237500	79262500	B25470	-1.33023	.
4	79837500	79862500	B25494	-0.860891	.
4	80237500	80262500	B25510	-1.24925	.
4	80587500	80612500	B25524	0.324804	.
4	81112500	81137500	B25545	-0.975767	.
4	81612500	81637500	B25565	-0.990605	.
4	82112500	82137500	B25585	0.753012	.
4	82387500	82412500	B25596	0.034463	.
4	83187500	83212500	B25628	-0.557406	.
4	83437500	83462500	B25638	-1.04944	.
4	83762500	83787500	B25651	-0.31648	.
4	83937500	83962500	B25658	-0.841556	.
4	84237500	84262500	B25670	-1.13543	.
4	84812500	84837500	B25693	-1.0217	.
4	85037500	85062500	B25702	-0.645796	.
4	85362500	85387500	B25715	-0.890412	.
4	85662500	85687500	B25727	-0.743601	.
4	85887500	85912500	B25736	-0.34641	.
4	86187500	86212500	B25748	-0.137735	.
4	87162500	87187500	B25787	-1.0347	.
4	87712500	87737500	B25809	-1.01187	.
4	88487500	88512500	B25840	-1.27325	.
4	88812500	88837500	B25853	-1.17149	.
4	89087500	89112500	B25864	-1.27764	.
4	89287500	89312500	B25872	-0.572062	.
4	89462500	89487500	B25879	-0.98737	.
4	90062500	90087500	B25900	-1.31259	.
4	90412500	90437500	B25914	-1.02267	.
4	90712500	90737500	B25926	-0.743511	.
4	90837500	90862500	B25931	0.0104551	.
4	91162500	91187500	B25944	-0.54169	.
4	91312500	91337500	B25950	-1.05199	.
4	92087500	92112500	B25980	-1.52819	.
4	92637500	92662500	B26002	-0.921756	.
4	92912500	92937500	B26013	-1.23941	.
4	93312500	93337500	B26029	-0.838683	.
4	93712500	93737500	B26045	0.0311492	.
4	93962500	93987500	B26055	0.0858275	.
4	94237500	94262500	B26066	-0.307017	.
4	94462500	94487500	B26075	0.188188	.
4	94612500	94637500	B26081	-0.296818	.
4	94887500	94912500	B26092	-0.189423	.
4	95537500	95562500	B26118	-0.646167	.
4	96112500	96137500	B26141	-1.20745	.
4	96612500	96637500	B26160	-0.668539	.
4	97337500	97362500	B26189	-1.05599	.
4	97737500	97762500	B26205	-0.590115	.
4	97987500	98012500	B26215	-0.413795	.
4	98212500	98237500	B26224	-0.331259	.
4	98487500	98512500	B26235	0.120946	.
4	98837500	98862500	B26249	-0.401389	.
4	99212500	99237500	B26264	-0.965878	.
4	99487500	99512500	B26275	-0.518348	.
4	99712500	99737500	B26284	-0.848266	.
4	99912500	99937500	B26292	-0.247438	.
4	100112500	100137500	B26300	-1.0535	.
4	100262500	100287500	B26306	-0.857819	.
4	100662500	100687500	B26318	-1.17886	.
4	100862500	100887500	B26326	-0.440448	.
4	101162500	101187500	B26338	-1.16332	.
4	101287500	101312500	B26343	-1.18035	.
4	101462500	101487500	B26350	-0.781862	.
4	101587500	101612500	B26355	-0.686278	.
4	101887500	101912500	B26367	-0.993374	.
4	103237500	103262500	B26421	-0.375034	.
4	103387500	103412500	B26427	-0.277511	.
4	103587500	103612500	B26435	-1.09073	.
4	103962500	103987500	B26450	-0.427251	.
4	104212500	104237500	B26460	-0.963511	.
4	104612500	104637500	B26476	-0.944561	.
4	105062500	105087500	B26494	-1.01778	.
4	105462500	105487500	B26510	-0.590815	.
4	105737500	105762500	B26521	-0.667334	.
4	105987500	106012500	B26531	-0.483658	.
4	106562500	106587500	B26554	-0.514735	.
4	107337500	107362500	B26585	-0.83126	.
4	107562500	107587500	B26594	-0.631706	.
4	108012500	108037500	B26612	-0.760605	.
4	108587500	108612500	B26635	-1.19718	.
4	108887500	108912500	B26647	-1.28532	.
4	109362500	109387500	B26666	-0.576756	.
4	109937500	109962500	B26689	-0.707714	.
4	110062500	110087500	B26694	-0.72145	.
4	110287500	110312500	B26703	-0.456509	.
4	110937500	110962500	B26729	-0.5539	.
4	111087500	111112500	B26735	-0.470969	.
4	111337500	111362500	B26745	-0.83493	.
4	111987500	112012500	B26771	-1.05057	.
4	112337500	112362500	B26785	-0.163445	.
4	114512500	114537500	B26872	-0.302218	.
4	114912500	114937500	B26888	-0.40395	.
4	115262500	115287500	B26902	-1.20435	.
4	116212500	116237500	B26940	0.00866452	.
4	116887500	116912500	B26967	-0.881104	.
4	117387500	117412500	B26987	-1.34431	.
4	117687500	117712500	B26999	-0.614088	.
4	117862500	117887500	B27006	-0.0496661	.
4	118312500	118337500	B27024	-0.860162	.
4	118562500	118587500	B27034	-0.368243	.
4	118837500	118862500	B27045	-0.572373	.
4	119162500	119187500	B27058	-0.456075	.
4	120037500	120062500	B27093	-0.365876	.
4	122162500	122187500	B27178	-0.783314	.
4	122337500	122362500	B27185	-1.02457	.
4	122612500	122637500	B27196	-0.739761	.
4	122837500	122862500	B27205	-0.719552	.
4	122987500	123012500	B27211	-0.700309	.
4	123387500	123412500	B27227	-0.912136	.
4	123587500	123612500	B27235	-0.0705119	.
4	124162500	124187500	B27258	-0.465231	.
4	124362500	124387500	B27266	-0.715912	.
4	124762500	124787500	B27282	-0.683036	.
4	125062500	125087500	B27294	-1.13038	.
4	125437500	125462500	B27309	-1.11215	.
4	125662500	125687500	B27318	-0.646304	.
4	125887500	125912500	B27327	-0.684557	.
4	126037500	126062500	B27333	-0.696545	.
4	126637500	126662500	B27357	-1.2341	.
4	126887500	126912500	B27367	-0.535406	.
4	127162500	127187500	B27378	-0.528686	.
4	127487500	127512500	B27391	-0.943846	.
4	128162500	128187500	B27418	-0.286273	.
4	128937500	128962500	B27449	-0.47781	.
4	129087500	129112500	B27455	-1.12389	.
4	129412500	129437500	B27468	-0.733408	.
4	129737500	129762500	B27481	-0.612664	.
4	130287500	130312500	B27503	-0.744852	.
4	130637500	130662500	B27517	-1.09609	.
5	487500	512500	B27548	-0.363656	.
5	1512500	1537500	B27589	-0.894064	.
5	2387500	2412500	B27624	-0.848641	.
5	2762500	2787500	B27639	-0.977435	.
5	2962500	2987500	B27647	-0.487273	.
5	3212500	3237500	B27654	-0.916495	.
5	3512500	3537500	B27666	-0.770026	.
5	3837500	3862500	B27679	-0.666231	.
5	3962500	3987500	B27684	-0.345393	.
5	4212500	4237500	B27694	-0.746521	.
5	4787500	4812500	B27717	0.0800159	.
5	5137500	5162500	B27731	-1.06043	.
5	5487500	5512500	B27745	-0.638526	.
5	5962500	5987500	B27764	-0.448423	.
5	6262500	6287500	B27776	-0.519373	.
5	6662500	6687500	B27792	-0.396477	.
5	6887500	6912500	B27801	-0.892733	.
5	7287500	7312500	B27817	-0.51529	.
5	7612500	7637500	B27830	-0.62811	.
5	8012500	8037500	B27846	-0.516222	.
5	8312500	8337500	B27858	-1.15094	.
5	8712500	8737500	B27874	-0.998309	.
5	8912500	8937500	B27882	-0.285601	.
5	9062500	9087500	B27888	-0.451918	.
5	9237500	9262500	B27895	-0.508391	.
5	9837500	9862500	B27919	-0.748178	.
5	10312500	10337500	B27938	-0.621979	.
5	10512500	10537500	B27946	-0.340704	.
5	10712500	10737500	B27954	-0.590729	.
5	10987500	11012500	B27965	-0.42219	.
5	11187500	11212500	B27973	-1.13476	.
5	11587500	11612500	B27989	-0.76568	.
5	11968750	12006250	B28004	-1.88538	.
5	12487500	12512500	B28024	-0.918217	.
5	12737500	12762500	B28034	-1.03445	.
5	13262500	13287500	B28055	-1.03445	.
5	13387500	13412500	B28060	-0.749925	.
5	13887500	13912500	B28080	-0.75281	.
5	14087500	14112500	B28088	-0.704419	.
5	14462500	14487500	B28103	0.305978	.
5	14687500	14712500	B28112	-1.16703	.
5	15012500	15037500	B28125	-0.487733	.
5	15262500	15287500	B28135	-0.558148	.
5	15512500	15537500	B28145	-0.359531	.
5	15687500	15712500	B28152	-0.0135507	.
5	15962500	15987500	B28163	-0.331002	.
5	16756250	16818750	B28194	-1.2908	.
5	16962500	16987500	B28200	-0.550313	.
5	17437500	17462500	B28219	-0.745533	.
5	17887500	17912500	B28237	-0.231672	.
5	18237500	18262500	B28251	-1.13335	.
5	18512500	18537500	B28262	-0.689295	.
5	18712500	18737500	B28270	-0.485798	.
5	19162500	19187500	B28288	-0.862251	.
5	19412500	19437500	B28298	-0.739015	.
5	21487500	21512500	B28364	-0.43571	.
5	21637500	21662500	B28370	0.108542	.
5	21812500	21837500	B28377	-0.180728	.
5	22087500	22112500	B28388	-0.586231	.
5	23037500	23062500	B28426	-0.818228	.
5	23237500	23262500	B28434	-1.56804	.
5	23587500	23612500	B28448	-0.809659	.
5	24337500	24362500	B28478	-0.996432	.
5	25112500	25137500	B28509	-0.692043	.
5	26912500	26937500	B28581	-1.25103	.
5	27437500	27462500	B28602	-1.00763	.
5	28237500	28262500	B28634	-1.04302	.
5	29537500	29562500	B28686	-0.709875	.
5	30087500	30112500	B28708	0.0617682	.
5	30462500	30487500	B28723	-1.03179	.
5	30737500	30762500	B28734	-0.372824	.
5	31262500	31287500	B28755	-0.535157	.
5	31612500	31637500	B28769	-0.703374	.
5	31837500	31862500	B28778	-0.830562	.
5	32287500	32312500	B28796	-1.0776	.
5	32662500	32687500	B28811	-0.647868	.
5	33162500	33187500	B28831	-0.765212	.
5	33462500	33487500	B28843	-0.844142	.
5	33612500	33637500	B28849	-0.808591	.
5	33862500	33887500	B28859	-0.801417	.
5	34112500	34137500	B28869	-0.816737	.
5	34537500	34562500	B28886	-0.559307	.
5	34862500	34887500	B28899	-0.800903	.
5	35412500	35437500	B28921	-0.426055	.
5	35912500	35937500	B28941	-1.15081	.
5	38037500	38062500	B29026	-0.583955	.
5	38787500	38812500	B29056	-1.16198	.
5	39312500	39337500	B29077	-0.97386	.
5	40187500	40212500	B29110	-1.62276	.
5	41362500	41387500	B29157	-0.454205	.
5	41562500	41587500	B29165	-0.988962	.
5	41912500	41937500	B29179	-1.00337	.
5	42187500	42212500	B29190	-0.446693	.
5	42562500	42587500	B29205	-1.03615	.
5	42837500	42862500	B29216	-0.576333	.
5	43212500	43237500	B29231	-0.821444	.
5	43812500	43837500	B29255	-0.359895	.
5	44612500	44637500	B29287	-0.714407	.
5	45112500	45137500	B29307	-0.334359	.
5	45537500	45562500	B29324	-0.251781	.
5	45862500	45887500	B29337	-0.711483	.
5	46062500	46087500	B29345	-0.902228	.
5	46462500	46487500	B29361	-0.819933	.
5	46837500	46862500	B29376	-0.7043	.
5	47062500	47087500	B29385	-0.00466984	.
5	47712500	47737500	B29411	-0.88755	.
5	48362500	48387500	B29437	-0.967018	.
5	48562500	48587500	B29445	-0.778575	.
5	50437500	50462500	B29520	-0.320424	.
5	50912500	50937500	B29539	-0.642941	.
5	51087500	51112500	B29546	-0.598841	.
5	51462500	51487500	B29561	-1.07313	.
5	51762500	51787500	B29573	-0.707385	.
5	52012500	52037500	B29583	-0.669602	.
5	52412500	52437500	B29599	-0.553549	.
5	52712500	52737500	B29611	-0.360574	.
5	53462500	53487500	B29641	-0.892493	.
5	53912500	53937500	B29659	-0.782243	.
5	56237500	56262500	B29752	-0.1922	.
5	56712500	56737500	B29771	-0.871165	.
5	57037500	57062500	B29784	-0.513469	.
5	57287500	57312500	B29794	-0.526101	.
5	57512500	57537500	B29803	-0.711227	.
5	57862500	57887500	B29817	-0.620588	.
5	58012500	58037500	B29823	-0.289161	.
5	58287500	58312500	B29834	-1.01916	.
5	58462500	58487500	B29841	-0.136049	.
5	58812500	58837500	B29855	-0.309234	.
5	59187500	59212500	B29870	-1.0129	.
5	59387500	59412500	B29878	-0.471153	.
5	59637500	59662500	B29888	-0.998305	.
5	60062500	60087500	B29905	-1.12076	.
5	60362500	60387500	B29917	-1.17173	.
5	60862500	60887500	B29937	-1.09171	.
5	61112500	61137500	B29945	-0.458626	.
5	61287500	61312500	B29952	-0.753276	.
5	61737500	61762500	B29970	-0.809008	.
5	62112500	62137500	B29985	-0.423443	.
5	62787500	62812500	B30012	-0.820867	.
5	63112500	63137500	B30025	-1.17351	.
5	63393750	63431250	B30036	-1.46667	.
5	63537500	63562500	B30041	-1.4564	.
5	63837500	63862500	B30053	-0.551226	.
5	64137500	64162500	B30065	-0.533599	.
5	64362500	64387500	B30074	-0.544594	.
5	64662500	64687500	B30086	-0.658259	.
5	65112500	65137500	B30104	-0.124626	.
5	65337500	65362500	B30113	-0.364677	.
5	65762500	65787500	B30130	-0.714967	.
5	66087500	66112500	B30143	-0.758185	.
5	66887500	66912500	B30175	-0.272858	.
5	67312500	67337500	B30192	-0.848058	.
5	67562500	67587500	B30202	-0.531655	.
5	68312500	68337500	B30232	-0.577102	.
5	68712500	68737500	B30248	-0.562727	.
5	68937500	68962500	B30257	-0.421056	.
5	69737500	69762500	B30289	-0.279655	.
5	69887500	69912500	B30295	-0.267632	.
5	70887500	70912500	B30335	-0.790482	.
5	71512500	71537500	B30360	-0.373322	.
5	71687500	71712500	B30367	-0.492442	.
5	72362500	72387500	B30394	-0.508296	.
5	74487500	74512500	B30479	-1.0094	.
5	74812500	74837500	B30492	-0.540583	.
5	74962500	74987500	B30498	-0.894961	.
5	76037500	76062500	B30541	-1.21163	.
5	76312500	76337500	B30552	-0.299438	.
5	76637500	76662500	B30565	0.0393426	.
5	76912500	76937500	B30576	-0.949197	.
5	77112500	77137500	B30584	-0.203149	.
5	77362500	77387500	B30594	0.297973	.
5	77587500	77612500	B30603	-1.1601	.
5	78037500	78062500	B30621	-0.946338	.
5	78312500	78337500	B30632	-1.04419	.
5	78562500	78587500	B30642	-0.523246	.
5	79212500	79237500	B30668	-1.50652	.
5	79562500	79587500	B30682	-0.769774	.
5	80137500	80162500	B30705	-0.89534	.
5	80312500	80337500	B30712	-0.53092	.
5	80562500	80587500	B30722	-0.739061	.
5	80862500	80887500	B30733	-0.861902	.
5	81387500	81412500	B30754	-0.860501	.
5	81737500	81762500	B30768	-0.326856	.
5	82037500	82062500	B30780	-0.267532	.
5	82312500	82337500	B30791	-0.952125	.
5	82437500	82462500	B30796	-0.921086	.
5	82787500	82812500	B30810	-0.952949	.
5	82912500	82937500	B30815	-1.02722	.
5	83437500	83462500	B30836	-0.89283	.
5	83787500	83812500	B30850	-0.802928	.
5	84862500	84887500	B30893	-0.667862	.
5	85437500	85462500	B30916	-1.15578	.
5	86037500	86062500	B30940	0.0645263	.
5	86337500	86362500	B30952	-0.353549	.
5	86512500	86537500	B30959	-0.285168	.
5	86662500	86687500	B30965	-0.316092	.
5	87037500	87062500	B30980	-1.05245	.
5	87312500	87337500	B30991	-0.159795	.
5	87462500	87487500	B30997	-0.65119	.
5	87612500	87637500	B31003	-0.846972	.
5	87837500	87862500	B31012	-0.625065	.
5	88262500	88287500	B31029	-0.70768	.
5	88687500	88712500	B31046	-0.676086	.
5	89062500	89087500	B31061	-0.983901	.
5	89637500	89662500	B31084	-0.944173	.
5	90062500	90087500	B31101	-0.719583	.
5	90237500	90262500	B31108	-1.272	.
5	90412500	90437500	B31115	-1.09212	.
5	90812500	90837500	B31131	-0.125448	.
5	91112500	91137500	B31143	-0.413456	.
5	91537500	91562500	B31160	-0.954615	.
5	91887500	91912500	B31174	-1.11354	.
5	93112500	93137500	B31223	-1.08062	.
5	93612500	93637500	B31243	-1.31832	.
5	93987500	94012500	B31257	0.337369	.
5	94487500	94512500	B31277	-1.08081	.
5	96212500	96237500	B31346	-0.981077	.
5	96637500	96662500	B31363	-0.473733	.
5	96937500	96962500	B31375	-0.349058	.
5	97137500	97162500	B31383	-0.372928	.
5	99087500	99112500	B31461	-0.621427	.
5	99362500	99387500	B31472	-1.1569	.
5	99887500	99912500	B31493	-0.131054	.
5	100262500	100287500	B31508	-0.536077	.
5	100687500	100712500	B31525	-0.596419	.
5	101162500	101187500	B31543	-0.453272	.
5	101287500	101312500	B31548	-0.393917	.
5	101637500	101662500	B31562	-0.798956	.
5	101812500	101837500	B31569	-0.469224	.
5	103062500	103087500	B31619	-0.741061	.
5	103237500	103262500	B31626	-0.681599	.
5	103587500	103612500	B31640	-0.535994	.
5	104112500	104137500	B31661	-0.992081	.
6	387500	412500	B31693	-0.288915	.
6	587500	612500	B31701	-0.224162	.
6	1487500	1512500	B31737	-0.546364	.
6	1612500	1637500	B31742	-0.339285	.
6	1787500	1812500	B31749	-0.367366	.
6	2012500	2037500	B31758	-0.792418	.
6	2187500	2212500	B31765	-0.157585	.
6	2562500	2587500	B31780	-0.791405	.
6	2937500	2962500	B31795	-0.270396	.
6	3112500	3137500	B31802	-0.637891	.
6	3587500	3612500	B31821	-0.0777865	.
6	3787500	3812500	B31829	-0.361787	.
6	4187500	4212500	B31845	-0.508578	.
6	4387500	4412500	B31853	-0.373579	.
6	4662500	4687500	B31864	-0.914059	.
6	5137500	5162500	B31883	-0.321492	.
6	5837500	5862500	B31911	-0.322091	.
6	6612500	6637500	B31942	-0.915895	.
6	6937500	6962500	B31955	-0.544884	.
6	7262500	7287500	B31968	-0.962779	.
6	7662500	7687500	B31984	-0.872066	.
6	8437500	8462500	B32015	-0.84939	.
6	9162500	9187500	B32042	-0.162608	.
6	9512500	9537500	B32056	-0.302648	.
6	9837500	9862500	B32069	-1.16389	.
6	10687500	10712500	B32103	-0.908779	.
6	12012500	12037500	B32156	-1.40457	.
6	12212500	12237500	B32164	-0.490357	.
6	12512500	12537500	B32176	-0.482284	.
6	12737500	12762500	B32185	-0.510848	.
6	12937500	12962500	B32193	-0.657544	.
6	13162500	13187500	B32202	-0.646746	.
6	13512500	13537500	B32216	0.100107	.
6	15012500	15037500	B32276	-1.06863	.
6	16087500	16112500	B32319	-0.417185	.
6	17012500	17037500	B32356	-1.1688	.
6	17312500	17337500	B32368	-0.472265	.
6	17612500	17637500	B32380	-0.787854	.
6	17812500	17837500	B32388	-0.499885	.
6	18062500	18087500	B32398	-0.767125	.
6	18512500	18537500	B32413	-1.60692	.
6	18712500	18737500	B32421	-0.974231	.
6	19212500	19237500	B32441	-0.496932	.
6	19362500	19387500	B32447	-0.419046	.
6	19612500	19637500	B32457	-0.213364	.
6	19737500	19762500	B32462	-0.49511	.
6	20237500	20262500	B32482	-0.661221	.
6	20462500	20487500	B32491	-1.40246	.
6	23362500	23387500	B32607	-0.343884	.
6	25662500	25687500	B32699	0.0154853	.
6	25937500	25962500	B32710	-0.774916	.
6	26337500	26362500	B32726	-0.085906	.
6	26587500	26612500	B32736	-0.295026	.
6	27062500	27087500	B32755	-1.05801	.
6	27537500	27562500	B32774	-0.866956	.
6	27887500	27912500	B32788	-0.625839	.
6	28137500	28162500	B32798	-0.506011	.
6	28262500	28287500	B32803	-0.108072	.
6	28412500	28437500	B32809	0.0879208	.
6	28637500	28662500	B32818	-0.434845	.
6	28787500	28812500	B32824	-0.543685	.
6	28937500	28962500	B32830	-0.639362	.
6	29262500	29287500	B32839	-1.2252	.
6	29412500	29437500	B32845	-0.666542	.
6	29887500	29912500	B32864	-1.3654	.
6	30112500	30137500	B32873	-0.89779	.
6	31037500	31062500	B32910	-0.256024	.
6	31337500	31362500	B32922	-0.388778	.
6	31562500	31587500	B32931	-0.501961	.
6	31712500	31737500	B32937	-0.804165	.
6	32087500	32112500	B32952	-1.1389	.
6	34012500	34037500	B33029	-1.1024	.
6	34462500	34487500	B33047	-0.505271	.
6	34787500	34812500	B33060	-1.07883	.
6	35412500	35437500	B33085	-1.05095	.
6	36062500	36087500	B33111	-1.25851	.
6	36462500	36487500	B33127	-1.08521	.
6	36937500	36962500	B33146	-0.740522	.
6	37437500	37462500	B33166	-0.672312	.
6	38012500	38037500	B33189	-0.738655	.
6	38237500	38262500	B33198	-0.430067	.
6	38693750	38731250	B33216	-1.48529	.
6	38837500	38862500	B33221	-1.62017	.
6	39237500	39262500	B33237	-0.732185	.
6	39712500	39737500	B33256	-1.07712	.
6	39987500	40012500	B33267	-0.845984	.
6	40712500	40737500	B33296	-1.01092	.
6	40987500	41012500	B33307	-0.277945	.
6	41462500	41487500	B33326	-0.451774	.
6	42187500	42212500	B33355	-0.957449	.
6	42612500	42637500	B33372	-0.714302	.
6	42987500	43012500	B33387	-0.830431	.
6	43187500	43212500	B33395	-0.268897	.
6	43487500	43512500	B33407	-0.761963	.
6	44187500	44212500	B33435	-1.00682	.
6	44537500	44562500	B33449	-0.60712	.
6	44812500	44837500	B33460	-0.208333	.
6	45362500	45387500	B33482	-0.421201	.
6	46637500	46662500	B33533	-0.134443	.
6	46862500	46887500	B33542	-1.051	.
6	47287500	47312500	B33559	-0.372121	.
6	47737500	47762500	B33577	-0.257546	.
6	48862500	48887500	B33622	-0.353252	.
6	49012500	49037500	B33628	-0.269293	.
6	49212500	49237500	B33636	-0.308308	.
6	49387500	49412500	B33643	-0.425311	.
6	50012500	50037500	B33668	-0.966191	.
6	50612500	50637500	B33692	-0.543736	.
6	51312500	51337500	B33720	-0.665741	.
6	52012500	52037500	B33748	-0.00560532	.
6	52487500	52512500	B33767	0.294963	.
6	52687500	52712500	B33775	-0.278825	.
6	52837500	52862500	B33781	-0.0857142	.
6	53062500	53087500	B33790	-0.868982	.
6	53662500	53687500	B33814	-0.318942	.
6	53962500	53987500	B33826	-0.639063	.
6	54437500	54462500	B33845	-0.189181	.
6	54712500	54737500	B33856	-0.385676	.
6	55212500	55237500	B33876	-0.594201	.
6	55587500	55612500	B33891	-0.620504	.
6	55850000	55900000	B33901	-1.58087	.
6	56287500	56312500	B33917	-0.875198	.
6	56687500	56712500	B33933	-1.11571	.
6	56962500	56987500	B33944	-0.300928	.
6	57737500	57762500	B33975	-0.213041	.
6	57887500	57912500	B33981	-0.375386	.
6	58262500	58287500	B33996	-0.72534	.
6	58537500	58575000	B34007	-1.77684	.
6	58762500	58787500	B34014	-1.06237	.
6	58937500	58962500	B34021	-0.805768	.
6	59762500	59787500	B34054	-0.902497	.
6	60487500	60512500	B34083	-0.601884	.
6	60937500	60962500	B34101	-0.534596	.
6	61162500	61187500	B34110	-0.85875	.
6	61487500	61512500	B34123	-0.836797	.
6	61712500	61737500	B34132	-0.245046	.
6	62087500	62112500	B34147	-0.403736	.
6	63181250	63243750	B34190	-0.90468	.
6	63562500	63587500	B34203	0.0111328	.
6	63962500	63987500	B34219	-0.39869	.
6	64137500	64162500	B34226	-0.30384	.
6	64287500	64312500	B34232	-0.617727	.
6	64487500	64512500	B34240	-0.505548	.
6	64987500	65012500	B34260	-0.547385	.
6	66487500	66512500	B34320	-0.668311	.
6	67087500	67112500	B34344	-0.492565	.
6	67512500	67537500	B34361	-1.10952	.
6	67987500	68012500	B34380	-0.238215	.
6	68337500	68362500	B34394	-0.836142	.
6	68612500	68637500	B34405	-1.01974	.
6	68937500	68962500	B34418	-0.763727	.
6	69387500	69412500	B34436	-0.35148	.
6	69662500	69687500	B34447	-0.129374	.
6	69987500	70012500	B34460	-0.632321	.
6	70312500	70337500	B34473	0.211013	.
6	70712500	70737500	B34489	-0.999741	.
6	71137500	71162500	B34506	-0.657755	.
6	71412500	71437500	B34517	-0.737674	.
6	72112500	72137500	B34545	-0.606859	.
6	72237500	72262500	B34550	-0.545081	.
6	72637500	72662500	B34566	-0.881487	.
6	73062500	73087500	B34583	-0.635175	.
6	73962500	73987500	B34619	-0.302123	.
6	74387500	74412500	B34636	-0.693841	.
6	74537500	74562500	B34642	-0.255233	.
6	74712500	74737500	B34649	-0.688342	.
6	75187500	75212500	B34668	-0.478693	.
6	75462500	75487500	B34679	-0.596091	.
6	75687500	75712500	B34688	-0.469004	.
6	75987500	76012500	B34700	-0.8705	.
6	76337500	76362500	B34714	-0.6176	.
6	77112500	77137500	B34745	-0.746768	.
6	77362500	77387500	B34755	-0.819764	.
6	77587500	77612500	B34764	0.00714317	.
6	77737500	77762500	B34770	-0.743465	.
6	78062500	78087500	B34783	-0.733449	.
6	78262500	78287500	B34791	-0.83934	.
6	78462500	78487500	B34799	-0.314528	.
6	78737500	78762500	B34810	-0.771844	.
6	79387500	79412500	B34836	-0.776896	.
6	79537500	79562500	B34842	-0.156102	.
6	79737500	79762500	B34850	-0.576464	.
6	79987500	80012500	B34860	-0.360802	.
6	80362500	80387500	B34875	-0.437686	.
6	80587500	80612500	B34884	-0.514859	.
6	80837500	80862500	B34894	-0.7895	.
6	81162500	81187500	B34907	-0.351195	.
6	81512500	81537500	B34921	-0.37707	.
6	81887500	81912500	B34936	-0.68248	.
6	82087500	82112500	B34944	-0.0388963	.
6	82287500	82312500	B34952	-0.775093	.
6	82487500	82512500	B34960	-0.0743091	.
6	82812500	82837500	B34973	-0.750771	.
6	82987500	83012500	B34980	0.0692981	.
6	83237500	83262500	B34990	-0.739463	.
6	83437500	83462500	B34998	-0.0695034	.
6	84237500	84262500	B35030	-0.722279	.
6	85312500	85337500	B35073	-0.645106	.
6	85512500	85537500	B35081	-0.111764	.
6	85737500	85762500	B35090	-0.420599	.
6	86112500	86137500	B35105	-1.19205	.
6	86612500	86637500	B35125	-0.245967	.
6	86962500	86987500	B35139	-0.302648	.
6	87112500	87137500	B35145	-0.244304	.
6	87312500	87337500	B35153	-0.693442	.
6	87537500	87562500	B35162	-0.440071	.
6	87737500	87762500	B35170	-0.469955	.
6	87912500	87937500	B35177	-0.207638	.
6	88062500	88087500	B35183	-0.432995	.
6	88312500	88337500	B35193	-0.0878624	.
6	88587500	88612500	B35204	-0.588871	.
6	88812500	88837500	B35213	-0.334386	.
6	89187500	89212500	B35228	-0.458785	.
6	89362500	89387500	B35235	-0.489109	.
6	89737500	89762500	B35250	-0.818179	.
6	89887500	89912500	B35256	-0.614344	.
6	91012500	91037500	B35301	-0.769464	.
6	91137500	91162500	B35306	-0.584525	.
6	91237500	91262500	B35310	-0.535797	.
6	92212500	92237500	B35349	-0.668055	.
6	92537500	92562500	B35362	-1.23239	.
6	93487500	93512500	B35400	-1.011	.
6	93762500	93787500	B35411	-0.425899	.
6	94012500	94037500	B35421	-0.533241	.
6	94212500	94237500	B35429	-0.297127	.
6	94762500	94787500	B35451	-1.07951	.
6	95112500	95137500	B35465	0.333482	.
6	95387500	95412500	B35476	-0.150895	.
6	95587500	95612500	B35484	-0.544381	.
6	95812500	95837500	B35493	-0.801413	.
6	96087500	96112500	B35504	-0.815428	.
6	96337500	96362500	B35514	-0.737069	.
6	96712500	96737500	B35529	-0.331408	.
6	96887500	96912500	B35536	-0.777557	.
6	97937500	97962500	B35578	-0.807295	.
6	98187500	98212500	B35588	-0.611072	.
6	98512500	98537500	B35601	-0.0585271	.
6	98912500	98937500	B35617	-0.604487	.
6	99262500	99287500	B35631	-1.02525	.
6	100087500	100112500	B35664	-0.0866879	.
6	100312500	100337500	B35673	-1.01133	.
6	100812500	100837500	B35693	-0.808266	.
6	101837500	101862500	B35734	-0.648398	.
6	102287500	102312500	B35752	-0.020323	.
6	102687500	102712500	B35768	-0.667708	.
6	103037500	103062500	B35782	-0.953773	.
6	103387500	103412500	B35796	-0.999848	.
6	104062500	104087500	B35823	-1.12655	.
6	105437500	105462500	B35878	-1.10036	.
6	106037500	106062500	B35902	-1.00859	.
6	106362500	106387500	B35915	-0.697335	.
6	107037500	107062500	B35942	-0.963628	.
6	107262500	107287500	B35951	-0.295674	.
6	107787500	107812500	B35972	-0.368379	.
6	107987500	108012500	B35980	-0.388601	.
6	108312500	108337500	B35993	-0.635474	.
6	108662500	108687500	B36007	-0.330711	.
6	108937500	108962500	B36018	-0.438719	.
6	110112500	110137500	B36065	-0.210026	.
6	110387500	110412500	B36076	0.180262	.
6	110837500	110862500	B36094	-0.778035	.
6	111212500	111237500	B36109	-0.427071	.
6	111537500	111562500	B36122	-0.309645	.
6	112087500	112112500	B36144	-0.541901	.
6	112637500	112662500	B36166	-0.622085	.
6	113237500	113262500	B36190	-0.0845243	.
6	115437500	115462500	B36278	-0.437261	.
6	116087500	116112500	B36304	-0.604602	.
6	117037500	117062500	B36342	-0.36583	.
6	117537500	117562500	B36362	-0.45143	.
6	118662500	118687500	B36407	-0.507311	.
6	119037500	119062500	B36422	-0.410441	.
6	119187500	119212500	B36428	-0.766669	.
6	119487500	119512500	B36440	-0.331953	.
6	120362500	120387500	B36475	-0.516343	.
6	121412500	121437500	B36517	-0.700062	.
6	125312500	125337500	B36673	-0.100207	.
6	125837500	125862500	B36694	-0.821087	.
6	126037500	126062500	B36702	-0.66342	.
6	127762500	127787500	B36771	-1.06934	.
6	128812500	128837500	B36813	-0.570647	.
6	128962500	128987500	B36819	-0.72312	.
[truncated: 3,038 more rows]

## Sheet: LaiWu TAD
1	625000	1050000	TAD_1
1	1050000	1362500	TAD_2
1	1362500	2250000	TAD_3
1	2250000	2925000	TAD_4
1	2925000	3400000	TAD_5
1	3400000	3625000	TAD_6
1	3625000	4250000	TAD_7
1	4250000	4725000	TAD_8
1	4725000	4875000	TAD_9
1	4875000	5125000	TAD_10
1	5125000	5400000	TAD_11
1	5400000	6250000	TAD_12
1	6250000	6675000	TAD_13
1	6675000	7075000	TAD_14
1	7075000	7375000	TAD_15
1	7375000	7700000	TAD_16
1	7700000	8250000	TAD_17
1	8250000	8625000	TAD_18
1	8625000	9000000	TAD_19
1	9000000	9150000	TAD_20
1	9150000	9350000	TAD_21
1	9350000	9700000	TAD_22
1	9700000	9950000	TAD_23
1	9950000	10225000	TAD_24
1	10225000	10450000	TAD_25
1	10450000	11550000	TAD_26
1	11550000	12025000	TAD_27
1	12025000	12175000	TAD_28
1	12175000	12425000	TAD_29
1	12425000	13425000	TAD_30
1	13425000	13875000	TAD_31
1	13875000	14225000	TAD_32
1	14225000	14750000	TAD_33
1	14750000	14900000	TAD_34
1	14900000	15350000	TAD_35
1	15350000	15750000	TAD_36
1	15750000	16000000	TAD_37
1	16000000	16200000	TAD_38
1	16200000	16425000	TAD_39
1	16425000	16900000	TAD_40
1	16900000	17325000	TAD_41
1	17325000	17700000	TAD_42
1	17700000	18325000	TAD_43
1	18325000	18550000	TAD_44
1	18550000	18875000	TAD_45
1	18875000	19125000	TAD_46
1	19125000	19600000	TAD_47
1	19600000	19875000	TAD_48
1	19875000	20225000	TAD_49
1	20225000	20375000	TAD_50
1	20375000	21250000	TAD_51
1	21250000	21425000	TAD_52
1	21425000	22500000	TAD_53
1	22500000	22675000	TAD_54
1	22675000	22950000	TAD_55
1	22950000	23375000	TAD_56
1	23375000	24250000	TAD_57
1	24250000	25150000	TAD_58
1	25150000	25450000	TAD_59
1	25450000	25650000	TAD_60
1	25650000	26050000	TAD_61
1	26050000	26400000	TAD_62
1	26400000	26675000	TAD_63
1	26675000	26925000	TAD_64
1	26925000	27125000	TAD_65
1	27125000	27350000	TAD_66
1	27350000	27600000	TAD_67
1	27600000	27825000	TAD_68
1	27825000	28175000	TAD_69
1	28175000	28600000	TAD_70
1	28600000	28950000	TAD_71
1	28950000	29775000	TAD_72
1	29775000	29975000	TAD_73
1	29975000	30225000	TAD_74
1	30225000	30525000	TAD_75
1	30525000	30950000	TAD_76
1	30950000	31175000	TAD_77
1	31175000	31400000	TAD_78
1	31400000	31700000	TAD_79
1	31700000	31950000	TAD_80
1	31950000	32300000	TAD_81
1	32300000	32625000	TAD_82
1	32625000	33525000	TAD_83
1	33525000	34500000	TAD_84
1	34500000	35250000	TAD_85
1	35250000	35675000	TAD_86
1	35675000	35975000	TAD_87
1	35975000	36350000	TAD_88
1	36350000	36950000	TAD_89
1	36950000	37250000	TAD_90
1	37250000	37625000	TAD_91
1	37625000	38400000	TAD_92
1	38400000	39425000	TAD_93
1	39425000	39800000	TAD_94
1	39800000	40075000	TAD_95
1	40075000	40225000	TAD_96
1	40225000	42950000	TAD_97
1	42950000	43150000	TAD_98
1	43150000	43450000	TAD_99
1	43450000	43700000	TAD_100
1	43700000	44475000	TAD_101
1	44475000	44725000	TAD_102
1	44725000	45000000	TAD_103
1	45000000	45725000	TAD_104
1	45725000	46275000	TAD_105
1	46275000	46600000	TAD_106
1	46600000	49875000	TAD_107
1	49875000	50400000	TAD_108
1	50400000	50525000	TAD_109
1	50525000	50800000	TAD_110
1	50800000	51550000	TAD_111
1	51550000	52000000	TAD_112
1	52000000	52225000	TAD_113
1	52225000	52425000	TAD_114
1	52425000	52950000	TAD_115
1	52950000	53100000	TAD_116
1	53100000	53450000	TAD_117
1	53450000	53875000	TAD_118
1	53875000	54300000	TAD_119
1	54300000	54450000	TAD_120
1	54450000	54650000	TAD_121
1	54650000	55500000	TAD_122
1	55500000	55725000	TAD_123
1	55725000	57050000	TAD_124
1	57050000	57350000	TAD_125
1	57350000	57900000	TAD_126
1	57900000	58975000	TAD_127
1	58975000	61025000	TAD_128
1	61025000	62975000	TAD_129
1	62975000	63600000	TAD_130
1	63600000	63725000	TAD_131
1	63725000	65825000	TAD_132
1	65825000	66550000	TAD_133
1	66550000	67525000	TAD_134
1	67525000	67700000	TAD_135
1	67700000	69550000	TAD_136
1	69550000	70050000	TAD_137
1	70050000	71300000	TAD_138
1	71300000	71675000	TAD_139
1	71675000	71950000	TAD_140
1	71950000	72525000	TAD_141
1	72525000	72850000	TAD_142
1	72850000	73125000	TAD_143
1	73125000	73850000	TAD_144
1	73850000	73975000	TAD_145
1	73975000	74175000	TAD_146
1	74175000	74600000	TAD_147
1	74600000	74975000	TAD_148
1	74975000	75275000	TAD_149
1	75275000	76475000	TAD_150
1	76475000	76925000	TAD_151
1	76925000	77150000	TAD_152
1	77150000	77625000	TAD_153
1	77625000	78050000	TAD_154
1	78050000	78300000	TAD_155
1	78300000	78675000	TAD_156
1	78675000	79925000	TAD_157
1	79925000	81900000	TAD_158
1	81900000	82225000	TAD_159
1	82225000	82700000	TAD_160
1	82700000	83000000	TAD_161
1	83000000	83150000	TAD_162
1	83150000	83950000	TAD_163
1	83950000	84550000	TAD_164
1	84550000	86000000	TAD_165
1	86000000	86625000	TAD_166
1	86625000	86900000	TAD_167
1	86900000	88950000	TAD_168
1	88950000	90375000	TAD_169
1	90375000	90725000	TAD_170
1	90725000	91000000	TAD_171
1	91000000	92075000	TAD_172
1	92075000	92500000	TAD_173
1	92500000	92887500	TAD_174
1	92887500	94275000	TAD_175
1	94275000	95300000	TAD_176
1	95300000	95500000	TAD_177
1	95500000	95750000	TAD_178
1	95750000	95900000	TAD_179
1	95900000	96300000	TAD_180
1	96300000	96600000	TAD_181
1	96600000	97350000	TAD_182
1	97350000	97600000	TAD_183
1	97600000	98075000	TAD_184
1	98075000	98250000	TAD_185
1	98250000	99050000	TAD_186
1	99050000	99275000	TAD_187
1	99275000	99475000	TAD_188
1	99475000	100000000	TAD_189
1	100000000	100350000	TAD_190
1	100350000	100625000	TAD_191
1	100625000	101225000	TAD_192
1	101225000	103900000	TAD_193
1	103900000	104200000	TAD_194
1	104200000	104525000	TAD_195
1	104525000	105100000	TAD_196
1	105100000	105975000	TAD_197
1	105975000	106450000	TAD_198
1	106450000	106850000	TAD_199
1	106850000	107025000	TAD_200
1	107025000	107350000	TAD_201
1	107350000	107600000	TAD_202
1	107600000	107875000	TAD_203
1	107875000	108400000	TAD_204
1	108400000	108575000	TAD_205
1	108575000	108750000	TAD_206
1	108750000	108925000	TAD_207
1	108925000	109300000	TAD_208
1	109300000	109750000	TAD_209
1	109750000	110100000	TAD_210
1	110100000	110900000	TAD_211
1	110900000	111475000	TAD_212
1	111475000	111650000	TAD_213
1	111650000	112325000	TAD_214
1	112325000	112550000	TAD_215
1	112550000	112900000	TAD_216
1	112900000	113125000	TAD_217
1	113125000	113800000	TAD_218
1	113800000	114100000	TAD_219
1	114100000	114425000	TAD_220
1	114425000	114650000	TAD_221
1	114650000	114850000	TAD_222
1	114850000	115450000	TAD_223
1	115450000	115725000	TAD_224
1	115725000	116050000	TAD_225
1	116050000	116250000	TAD_226
1	116250000	116650000	TAD_227
1	116650000	118950000	TAD_228
1	118950000	119675000	TAD_229
1	119675000	119975000	TAD_230
1	119975000	122100000	TAD_231
1	122100000	122525000	TAD_232
1	122525000	122875000	TAD_233
1	122875000	123475000	TAD_234
1	123475000	123775000	TAD_235
1	123775000	126475000	TAD_236
1	126475000	126800000	TAD_237
1	126800000	128250000	TAD_238
1	128250000	128475000	TAD_239
1	128475000	128900000	TAD_240
1	128900000	129200000	TAD_241
1	129200000	129825000	TAD_242
1	129825000	130000000	TAD_243
1	130000000	130425000	TAD_244
1	130425000	130725000	TAD_245
1	130725000	131025000	TAD_246
1	131025000	131250000	TAD_247
1	131250000	131525000	TAD_248
1	131525000	131725000	TAD_249
1	131725000	132600000	TAD_250
1	132600000	132850000	TAD_251
1	132850000	133300000	TAD_252
1	133300000	133950000	TAD_253
1	133950000	134250000	TAD_254
1	134250000	136100000	TAD_255
1	136100000	136550000	TAD_256
1	136550000	136950000	TAD_257
1	136950000	137200000	TAD_258
1	137200000	137475000	TAD_259
1	137475000	137850000	TAD_260
1	137850000	137975000	TAD_261
1	137975000	138575000	TAD_262
1	138575000	139000000	TAD_263
1	139000000	139200000	TAD_264
1	139200000	139575000	TAD_265
1	139575000	139850000	TAD_266
1	139850000	140225000	TAD_267
1	140225000	141825000	TAD_268
1	141825000	142075000	TAD_269
1	142075000	142225000	TAD_270
1	142225000	143400000	TAD_271
1	143400000	143650000	TAD_272
1	143650000	144025000	TAD_273
1	144025000	144900000	TAD_274
1	144900000	145725000	TAD_275
1	145725000	146050000	TAD_276
1	146050000	147675000	TAD_277
1	147675000	147825000	TAD_278
1	147825000	148100000	TAD_279
1	148100000	148700000	TAD_280
1	148700000	149875000	TAD_281
1	149875000	152475000	TAD_282
1	152475000	153125000	TAD_283
1	153125000	153950000	TAD_284
1	153950000	155200000	TAD_285
1	155200000	156925000	TAD_286
1	156925000	158200000	TAD_287
1	158200000	158625000	TAD_288
1	158625000	158975000	TAD_289
1	158975000	159350000	TAD_290
1	159350000	159850000	TAD_291
1	159850000	160075000	TAD_292
1	160075000	160525000	TAD_293
1	160525000	161100000	TAD_294
1	161100000	161250000	TAD_295
1	161250000	161525000	TAD_296
1	161525000	161775000	TAD_297
1	161775000	162075000	TAD_298
1	162075000	162275000	TAD_299
1	162275000	162600000	TAD_300
1	162600000	162850000	TAD_301
1	162850000	163075000	TAD_302
1	163075000	163200000	TAD_303
1	163200000	163325000	TAD_304
1	163325000	163600000	TAD_305
1	163600000	163950000	TAD_306
1	163950000	164300000	TAD_307
1	164300000	164525000	TAD_308
1	164525000	164850000	TAD_309
1	164850000	165250000	TAD_310
1	165250000	165750000	TAD_311
1	165750000	166125000	TAD_312
1	166125000	166425000	TAD_313
1	166425000	167300000	TAD_314
1	167300000	167825000	TAD_315
1	167825000	168350000	TAD_316
1	168350000	168575000	TAD_317
1	168575000	169025000	TAD_318
1	169025000	169350000	TAD_319
1	169350000	169675000	TAD_320
1	169675000	169950000	TAD_321
1	169950000	171575000	TAD_322
1	171575000	175475000	TAD_323
1	175475000	175825000	TAD_324
1	175825000	178375000	TAD_325
1	178375000	179450000	TAD_326
1	179450000	179675000	TAD_327
1	179675000	179900000	TAD_328
1	179900000	180075000	TAD_329
1	180075000	180325000	TAD_330
1	180325000	180650000	TAD_331
1	180650000	180950000	TAD_332
1	180950000	181450000	TAD_333
1	181450000	181675000	TAD_334
1	181675000	181850000	TAD_335
1	181850000	182150000	TAD_336
1	182150000	182300000	TAD_337
1	182300000	183275000	TAD_338
1	183275000	183775000	TAD_339
1	183775000	184175000	TAD_340
1	184175000	184575000	TAD_341
1	184575000	184750000	TAD_342
1	184750000	185000000	TAD_343
1	185000000	185775000	TAD_344
1	185775000	186350000	TAD_345
1	186350000	186600000	TAD_346
1	186600000	188250000	TAD_347
1	188250000	188600000	TAD_348
1	188600000	189350000	TAD_349
1	189350000	189575000	TAD_350
1	189575000	189950000	TAD_351
1	189950000	190175000	TAD_352
1	190175000	190350000	TAD_353
1	190350000	190775000	TAD_354
1	190775000	191525000	TAD_355
1	191525000	193775000	TAD_356
1	193775000	194325000	TAD_357
1	194325000	194450000	TAD_358
1	194450000	194675000	TAD_359
1	194675000	194900000	TAD_360
1	194900000	196275000	TAD_361
1	196275000	199800000	TAD_362
1	199800000	200975000	TAD_363
1	200975000	201250000	TAD_364
1	201250000	201400000	TAD_365
1	201400000	201775000	TAD_366
1	201775000	201975000	TAD_367
1	201975000	202325000	TAD_368
1	202325000	202975000	TAD_369
1	202975000	203375000	TAD_370
1	203375000	203775000	TAD_371
1	203775000	204075000	TAD_372
1	204075000	204450000	TAD_373
1	204450000	204675000	TAD_374
1	204675000	205750000	TAD_375
1	205750000	206625000	TAD_376
1	206625000	207075000	TAD_377
1	207075000	207475000	TAD_378
1	207475000	207750000	TAD_379
1	207750000	208800000	TAD_380
1	208800000	209075000	TAD_381
1	209075000	209350000	TAD_382
1	209350000	211800000	TAD_383
1	211800000	212500000	TAD_384
1	212500000	215850000	TAD_385
1	215850000	216100000	TAD_386
1	216100000	216675000	TAD_387
1	216675000	217350000	TAD_388
1	217350000	218300000	TAD_389
1	218300000	218975000	TAD_390
1	218975000	219875000	TAD_391
1	219875000	220125000	TAD_392
1	220125000	220775000	TAD_393
1	220775000	220975000	TAD_394
1	220975000	221375000	TAD_395
1	221375000	221575000	TAD_396
1	221575000	221925000	TAD_397
1	221925000	222400000	TAD_398
1	222400000	222575000	TAD_399
1	222575000	222750000	TAD_400
1	222750000	222975000	TAD_401
1	222975000	223275000	TAD_402
1	223275000	223625000	TAD_403
1	223625000	223925000	TAD_404
1	223925000	224525000	TAD_405
1	224525000	225050000	TAD_406
1	225050000	225300000	TAD_407
1	225300000	225625000	TAD_408
1	225625000	226100000	TAD_409
1	226100000	228250000	TAD_410
1	228250000	228825000	TAD_411
1	228825000	229375000	TAD_412
1	229375000	229675000	TAD_413
1	229675000	230050000	TAD_414
1	230050000	230350000	TAD_415
1	230350000	230600000	TAD_416
1	230600000	230925000	TAD_417
1	230925000	231225000	TAD_418
1	231225000	232500000	TAD_419
1	232500000	232950000	TAD_420
1	232950000	234375000	TAD_421
1	234375000	235150000	TAD_422
1	235150000	235625000	TAD_423
1	235625000	235900000	TAD_424
1	235900000	236250000	TAD_425
1	236250000	236475000	TAD_426
1	236475000	236700000	TAD_427
1	236700000	236825000	TAD_428
1	236825000	237000000	TAD_429
1	237000000	237750000	TAD_430
1	237750000	238125000	TAD_431
1	238125000	238500000	TAD_432
1	238500000	238850000	TAD_433
1	238850000	239575000	TAD_434
1	239575000	239750000	TAD_435
1	239750000	239900000	TAD_436
1	239900000	240100000	TAD_437
1	240100000	240575000	TAD_438
1	240575000	240925000	TAD_439
1	240925000	242425000	TAD_440
1	242425000	242950000	TAD_441
1	242950000	243075000	TAD_442
1	243075000	243275000	TAD_443
1	243275000	245475000	TAD_444
1	245475000	245825000	TAD_445
1	245825000	246100000	TAD_446
1	246100000	246475000	TAD_447
1	246475000	246875000	TAD_448
1	246875000	247100000	TAD_449
1	247100000	248025000	TAD_450
1	248025000	248550000	TAD_451
1	248550000	249050000	TAD_452
1	249050000	249850000	TAD_453
1	249850000	250025000	TAD_454
1	250025000	250200000	TAD_455
1	250200000	250575000	TAD_456
1	250575000	250925000	TAD_457
1	250925000	251200000	TAD_458
1	251200000	251425000	TAD_459
1	251425000	251600000	TAD_460
1	251600000	252200000	TAD_461
1	252200000	252500000	TAD_462
1	252500000	252875000	TAD_463
1	252875000	253200000	TAD_464
1	253200000	253375000	TAD_465
1	253375000	253625000	TAD_466
1	253625000	253725000	TAD_467
1	253725000	254300000	TAD_468
1	254300000	254675000	TAD_469
1	254675000	254925000	TAD_470
1	254925000	255550000	TAD_471
1	255550000	256525000	TAD_472
1	256525000	257975000	TAD_473
1	257975000	259700000	TAD_474
1	259700000	260075000	TAD_475
1	260075000	260600000	TAD_476
1	260600000	261250000	TAD_477
1	261250000	261500000	TAD_478
1	261500000	261650000	TAD_479
1	261650000	262225000	TAD_480
1	262225000	262525000	TAD_481
1	262525000	262725000	TAD_482
1	262725000	263275000	TAD_483
1	263275000	263725000	TAD_484
1	263725000	264000000	TAD_485
1	264000000	264300000	TAD_486
1	264300000	264950000	TAD_487
1	264950000	265250000	TAD_488
1	265250000	265675000	TAD_489
1	265675000	266025000	TAD_490
1	266025000	266400000	TAD_491
1	266400000	267200000	TAD_492
1	267200000	267375000	TAD_493
1	267375000	267750000	TAD_494
1	267750000	267925000	TAD_495
1	267925000	268200000	TAD_496
1	268200000	268425000	TAD_497
1	268425000	268625000	TAD_498
1	268625000	268900000	TAD_499
1	268900000	269425000	TAD_500
1	269425000	269825000	TAD_501
1	269825000	270000000	TAD_502
1	270000000	270225000	TAD_503
1	270225000	270500000	TAD_504
1	270500000	270750000	TAD_505
1	270750000	271025000	TAD_506
1	271025000	271325000	TAD_507
1	271325000	271500000	TAD_508
1	271500000	271650000	TAD_509
1	271650000	272225000	TAD_510
1	272225000	272700000	TAD_511
1	272700000	272850000	TAD_512
1	272850000	273300000	TAD_513
1	273300000	273575000	TAD_514
1	273575000	273800000	TAD_515
2	2050000	3025000	TAD_516
2	3025000	3600000	TAD_517
2	3600000	4525000	TAD_518
2	4525000	4700000	TAD_519
2	4700000	5175000	TAD_520
2	5175000	5400000	TAD_521
2	5400000	5550000	TAD_522
2	5550000	5725000	TAD_523
2	5725000	6025000	TAD_524
2	6025000	6275000	TAD_525
2	6275000	6475000	TAD_526
2	6475000	7100000	TAD_527
2	7100000	7425000	TAD_528
2	7425000	7775000	TAD_529
2	7775000	7925000	TAD_530
2	7925000	8100000	TAD_531
2	8100000	8500000	TAD_532
2	8500000	8750000	TAD_533
2	8750000	9050000	TAD_534
2	9050000	9350000	TAD_535
2	9350000	9775000	TAD_536
2	9775000	10250000	TAD_537
2	10250000	10600000	TAD_538
2	10600000	10975000	TAD_539
2	10975000	11650000	TAD_540
2	11650000	11975000	TAD_541
2	11975000	12575000	TAD_542
2	12575000	12850000	TAD_543
2	12850000	13150000	TAD_544
2	13150000	13275000	TAD_545
2	13275000	13675000	TAD_546
2	13675000	14125000	TAD_547
2	14125000	14375000	TAD_548
2	14375000	14550000	TAD_549
2	14550000	14825000	TAD_550
2	14825000	15400000	TAD_551
2	15400000	15675000	TAD_552
2	15675000	16675000	TAD_553
2	16675000	17075000	TAD_554
2	17075000	17300000	TAD_555
2	17300000	17475000	TAD_556
2	17475000	17850000	TAD_557
2	17850000	18250000	TAD_558
2	18250000	18475000	TAD_559
2	18475000	18800000	TAD_560
2	18800000	19025000	TAD_561
2	19025000	25425000	TAD_562
2	25425000	26100000	TAD_563
2	26100000	26450000	TAD_564
2	26450000	26800000	TAD_565
2	26800000	26925000	TAD_566
2	26925000	27125000	TAD_567
2	27125000	27800000	TAD_568
2	27800000	28100000	TAD_569
2	28100000	28525000	TAD_570
2	28525000	28800000	TAD_571
2	28800000	29725000	TAD_572
2	29725000	30300000	TAD_573
2	30300000	32825000	TAD_574
2	32825000	33200000	TAD_575
2	33200000	33575000	TAD_576
2	33575000	37150000	TAD_577
2	37150000	37450000	TAD_578
2	37450000	39050000	TAD_579
2	39050000	39250000	TAD_580
2	39250000	39450000	TAD_581
2	39450000	39650000	TAD_582
2	39650000	39875000	TAD_583
2	39875000	40150000	TAD_584
2	40150000	40475000	TAD_585
2	40475000	40675000	TAD_586
2	40675000	40925000	TAD_587
2	40925000	41125000	TAD_588
2	41125000	41400000	TAD_589
2	41400000	41575000	TAD_590
2	41575000	42025000	TAD_591
2	42025000	42450000	TAD_592
2	42450000	43175000	TAD_593
2	43175000	43450000	TAD_594
2	43450000	43850000	TAD_595
2	43850000	44050000	TAD_596
2	44050000	44475000	TAD_597
2	44475000	44750000	TAD_598
2	44750000	44975000	TAD_599
2	44975000	45500000	TAD_600
2	45500000	45650000	TAD_601
2	45650000	45925000	TAD_602
2	45925000	46125000	TAD_603
2	46125000	46425000	TAD_604
2	46425000	47100000	TAD_605
2	47100000	47375000	TAD_606
2	47375000	47700000	TAD_607
2	47700000	48450000	TAD_608
2	48450000	48750000	TAD_609
2	48750000	49175000	TAD_610
2	49175000	49500000	TAD_611
2	49500000	49725000	TAD_612
2	49725000	50512500	TAD_613
2	50512500	50775000	TAD_614
2	50775000	51225000	TAD_615
2	51225000	51550000	TAD_616
2	51550000	51825000	TAD_617
2	51825000	52375000	TAD_618
2	52375000	53175000	TAD_619
2	53175000	56350000	TAD_620
2	56350000	57225000	TAD_621
2	57225000	57375000	TAD_622
2	57375000	57950000	TAD_623
2	57950000	58250000	TAD_624
2	58250000	58400000	TAD_625
2	58400000	58700000	TAD_626
2	58700000	58850000	TAD_627
2	58850000	59375000	TAD_628
2	59375000	59875000	TAD_629
2	59875000	60275000	TAD_630
2	60275000	60600000	TAD_631
2	60600000	60900000	TAD_632
2	60900000	61175000	TAD_633
2	61175000	61375000	TAD_634
2	61375000	61525000	TAD_635
2	61525000	61875000	TAD_636
2	61875000	62075000	TAD_637
2	62075000	62500000	TAD_638
2	62500000	62700000	TAD_639
2	62700000	63925000	TAD_640
2	63925000	64550000	TAD_641
2	64550000	64725000	TAD_642
2	64725000	65025000	TAD_643
2	65025000	65375000	TAD_644
2	65375000	65800000	TAD_645
2	65800000	66100000	TAD_646
2	66100000	66350000	TAD_647
2	66350000	66600000	TAD_648
2	66600000	66925000	TAD_649
2	66925000	67825000	TAD_650
2	67825000	68950000	TAD_651
2	68950000	69225000	TAD_652
2	69225000	69600000	TAD_653
2	69600000	70000000	TAD_654
2	70000000	70225000	TAD_655
2	70225000	70500000	TAD_656
2	70500000	70700000	TAD_657
2	70700000	70975000	TAD_658
2	70975000	71175000	TAD_659
2	71175000	71750000	TAD_660
2	71750000	71950000	TAD_661
2	71950000	72600000	TAD_662
2	72600000	73075000	TAD_663
2	73075000	74025000	TAD_664
2	74025000	74200000	TAD_665
2	74200000	74525000	TAD_666
2	74525000	74950000	TAD_667
2	74950000	75175000	TAD_668
2	75175000	75325000	TAD_669
2	75325000	75575000	TAD_670
2	75575000	75875000	TAD_671
2	75875000	76150000	TAD_672
2	76150000	76425000	TAD_673
2	76425000	76700000	TAD_674
2	76700000	77200000	TAD_675
2	77200000	77625000	TAD_676
2	77625000	77800000	TAD_677
2	77800000	78500000	TAD_678
2	78500000	78675000	TAD_679
2	78675000	79050000	TAD_680
2	79050000	79400000	TAD_681
2	79400000	79700000	TAD_682
2	79700000	80125000	TAD_683
2	80125000	80650000	TAD_684
2	80650000	81675000	TAD_685
2	81675000	82025000	TAD_686
2	82025000	82250000	TAD_687
2	82250000	82700000	TAD_688
2	82700000	83700000	TAD_689
2	83700000	84300000	TAD_690
2	84300000	84750000	TAD_691
2	84750000	85475000	TAD_692
2	85475000	85750000	TAD_693
2	85750000	85875000	TAD_694
2	85875000	85975000	TAD_695
2	85975000	86850000	TAD_696
2	86850000	87125000	TAD_697
2	87125000	87275000	TAD_698
2	87275000	87800000	TAD_699
2	87800000	87925000	TAD_700
2	87925000	88250000	TAD_701
2	88250000	88575000	TAD_702
2	88575000	88775000	TAD_703
2	88775000	89025000	TAD_704
2	89025000	89775000	TAD_705
2	89775000	91000000	TAD_706
2	91000000	91400000	TAD_707
2	91400000	91825000	TAD_708
2	91825000	92925000	TAD_709
2	92925000	93125000	TAD_710
2	93125000	94425000	TAD_711
2	94425000	94675000	TAD_712
2	94675000	95025000	TAD_713
2	95025000	95575000	TAD_714
2	95575000	97575000	TAD_715
2	97575000	97975000	TAD_716
2	97975000	98200000	TAD_717
2	98200000	98475000	TAD_718
2	98475000	100450000	TAD_719
2	100450000	100950000	TAD_720
2	100950000	101625000	TAD_721
2	101625000	102475000	TAD_722
2	102475000	103000000	TAD_723
2	103000000	103200000	TAD_724
2	103200000	103350000	TAD_725
2	103350000	103825000	TAD_726
2	103825000	105375000	TAD_727
2	105375000	106500000	TAD_728
2	106500000	108175000	TAD_729
2	108175000	108700000	TAD_730
2	108700000	112850000	TAD_731
2	112850000	113500000	TAD_732
2	113500000	114425000	TAD_733
2	114425000	114825000	TAD_734
2	114825000	115300000	TAD_735
2	115300000	115500000	TAD_736
2	115500000	115925000	TAD_737
2	115925000	116225000	TAD_738
2	116225000	116750000	TAD_739
2	116750000	116950000	TAD_740
2	116950000	117200000	TAD_741
2	117200000	117500000	TAD_742
2	117500000	118075000	TAD_743
2	118075000	119800000	TAD_744
2	119800000	120250000	TAD_745
2	120250000	120675000	TAD_746
2	120675000	122175000	TAD_747
2	122175000	122925000	TAD_748
2	122925000	123400000	TAD_749
2	123400000	125475000	TAD_750
2	125475000	125725000	TAD_751
2	125725000	125975000	TAD_752
2	125975000	126225000	TAD_753
2	126225000	127150000	TAD_754
2	127150000	128025000	TAD_755
2	128025000	129450000	TAD_756
2	129450000	129675000	TAD_757
2	129675000	129850000	TAD_758
2	129850000	130200000	TAD_759
2	130200000	130450000	TAD_760
2	130450000	131125000	TAD_761
2	131125000	131375000	TAD_762
2	131375000	131675000	TAD_763
2	131675000	133725000	TAD_764
2	133725000	133950000	TAD_765
2	133950000	134525000	TAD_766
2	134525000	134650000	TAD_767
2	134650000	134825000	TAD_768
2	134825000	135150000	TAD_769
2	135150000	135400000	TAD_770
2	135400000	135800000	TAD_771
2	135800000	137100000	TAD_772
2	137100000	137675000	TAD_773
2	137675000	138000000	TAD_774
2	138000000	138375000	TAD_775
2	138375000	138900000	TAD_776
2	138900000	139625000	TAD_777
2	139625000	139775000	TAD_778
2	139775000	140050000	TAD_779
2	140050000	140550000	TAD_780
2	140550000	140875000	TAD_781
2	140875000	141175000	TAD_782
2	141175000	141600000	TAD_783
2	141600000	141950000	TAD_784
2	141950000	142150000	TAD_785
2	142150000	142425000	TAD_786
2	142425000	143225000	TAD_787
2	143225000	143575000	TAD_788
2	143575000	143750000	TAD_789
2	143750000	144125000	TAD_790
2	144125000	144475000	TAD_791
2	144475000	144950000	TAD_792
2	144950000	145400000	TAD_793
2	145400000	145700000	TAD_794
2	145700000	147125000	TAD_795
2	147125000	147500000	TAD_796
2	147500000	147650000	TAD_797
2	147650000	147875000	TAD_798
2	147875000	148325000	TAD_799
2	148325000	148500000	TAD_800
2	148500000	148650000	TAD_801
2	148650000	148900000	TAD_802
2	148900000	149375000	TAD_803
2	149375000	149650000	TAD_804
2	149650000	149950000	TAD_805
2	149950000	150250000	TAD_806
2	150250000	150475000	TAD_807
2	150475000	150700000	TAD_808
2	150700000	151050000	TAD_809
2	151050000	151250000	TAD_810
3	775000	1650000	TAD_811
3	1650000	2125000	TAD_812
3	2125000	2350000	TAD_813
3	2350000	2500000	TAD_814
3	2500000	2775000	TAD_815
3	2775000	3475000	TAD_816
3	3475000	3625000	TAD_817
3	3625000	3875000	TAD_818
3	3875000	4275000	TAD_819
3	4275000	4800000	TAD_820
3	4800000	5150000	TAD_821
3	5150000	5900000	TAD_822
3	5900000	6325000	TAD_823
3	6325000	6600000	TAD_824
3	6600000	6950000	TAD_825
3	6950000	7450000	TAD_826
3	7450000	7675000	TAD_827
3	7675000	7800000	TAD_828
3	7800000	8025000	TAD_829
3	8025000	8350000	TAD_830
3	8350000	8725000	TAD_831
3	8725000	8825000	TAD_832
3	8825000	9000000	TAD_833
3	9000000	10150000	TAD_834
3	10150000	10350000	TAD_835
3	10350000	10650000	TAD_836
3	10650000	11050000	TAD_837
3	11050000	11225000	TAD_838
3	11225000	11350000	TAD_839
3	11350000	11500000	TAD_840
3	11500000	11900000	TAD_841
3	11900000	12100000	TAD_842
3	12100000	12575000	TAD_843
3	12575000	12900000	TAD_844
3	12900000	13400000	TAD_845
3	13400000	14075000	TAD_846
3	14075000	14475000	TAD_847
3	14475000	14825000	TAD_848
3	14825000	15475000	TAD_849
3	15475000	16150000	TAD_850
3	16150000	16400000	TAD_851
3	16400000	17125000	TAD_852
3	17125000	17325000	TAD_853
3	17325000	18325000	TAD_854
3	18325000	18475000	TAD_855
3	18475000	18875000	TAD_856
3	18875000	19425000	TAD_857
3	19425000	19725000	TAD_858
3	19725000	21625000	TAD_859
3	21625000	22525000	TAD_860
3	22525000	22750000	TAD_861
3	22750000	24000000	TAD_862
3	24000000	24250000	TAD_863
3	24250000	24800000	TAD_864
3	24800000	24925000	TAD_865
3	24925000	25275000	TAD_866
3	25275000	25425000	TAD_867
3	25425000	25850000	TAD_868
3	25850000	26150000	TAD_869
3	26150000	26600000	TAD_870
3	26600000	26800000	TAD_871
3	26800000	28537500	TAD_872
3	28537500	28925000	TAD_873
3	28925000	29300000	TAD_874
3	29300000	30300000	TAD_875
3	30300000	30625000	TAD_876
3	30625000	31025000	TAD_877
3	31025000	31450000	TAD_878
3	31450000	31625000	TAD_879
3	31625000	31775000	TAD_880
3	31775000	32150000	TAD_881
3	32150000	32325000	TAD_882
3	32325000	32525000	TAD_883
3	32525000	33575000	TAD_884
3	33575000	33900000	TAD_885
3	33900000	35400000	TAD_886
3	35400000	35650000	TAD_887
3	35650000	37300000	TAD_888
3	37300000	37700000	TAD_889
3	37700000	37925000	TAD_890
3	37925000	38350000	TAD_891
3	38350000	38600000	TAD_892
3	38600000	39200000	TAD_893
3	39200000	39375000	TAD_894
3	39375000	39725000	TAD_895
3	39725000	40000000	TAD_896
3	40000000	40575000	TAD_897
3	40575000	40650000	TAD_898
3	40650000	41000000	TAD_899
3	41000000	41400000	TAD_900
3	41400000	41650000	TAD_901
3	41650000	42350000	TAD_902
3	42350000	42500000	TAD_903
3	42500000	43075000	TAD_904
3	43075000	43300000	TAD_905
3	43300000	43600000	TAD_906
3	43600000	43975000	TAD_907
3	43975000	44325000	TAD_908
3	44325000	44625000	TAD_909
3	44625000	44850000	TAD_910
3	44850000	45200000	TAD_911
3	45200000	45700000	TAD_912
3	45700000	45975000	TAD_913
3	45975000	46175000	TAD_914
3	46175000	46425000	TAD_915
3	46425000	46675000	TAD_916
3	46675000	46925000	TAD_917
3	46925000	47075000	TAD_918
3	47075000	47375000	TAD_919
3	47375000	47775000	TAD_920
3	47775000	48100000	TAD_921
3	48100000	48800000	TAD_922
3	48800000	48975000	TAD_923
3	48975000	49325000	TAD_924
3	49325000	49475000	TAD_925
3	49475000	49700000	TAD_926
3	49700000	51175000	TAD_927
3	51175000	51525000	TAD_928
3	51525000	51800000	TAD_929
3	51800000	52500000	TAD_930
3	52500000	53300000	TAD_931
3	53300000	54025000	TAD_932
3	54025000	54750000	TAD_933
3	54750000	55250000	TAD_934
3	55250000	55675000	TAD_935
3	55675000	55875000	TAD_936
3	55875000	56825000	TAD_937
3	56825000	57187500	TAD_938
3	57187500	57525000	TAD_939
3	57525000	57775000	TAD_940
3	57775000	57950000	TAD_941
3	57950000	58350000	TAD_942
3	58350000	58575000	TAD_943
3	58575000	59450000	TAD_944
3	59450000	59725000	TAD_945
3	59725000	60200000	TAD_946
3	60200000	62275000	TAD_947
3	62275000	66800000	TAD_948
3	66800000	67525000	TAD_949
3	67525000	67625000	TAD_950
3	67625000	68050000	TAD_951
3	68050000	68425000	TAD_952
3	68425000	68700000	TAD_953
3	68700000	69250000	TAD_954
3	69250000	69525000	TAD_955
3	69525000	69800000	TAD_956
3	69800000	70025000	TAD_957
3	70025000	70550000	TAD_958
3	70550000	71175000	TAD_959
3	71175000	71550000	TAD_960
3	71550000	72175000	TAD_961
3	72175000	72550000	TAD_962
3	72550000	72725000	TAD_963
3	72725000	73075000	TAD_964
3	73075000	73450000	TAD_965
3	73450000	73850000	TAD_966
3	73850000	74150000	TAD_967
3	74150000	74325000	TAD_968
3	74325000	75475000	TAD_969
3	75475000	75625000	TAD_970
3	75625000	76400000	TAD_971
3	76400000	76725000	TAD_972
3	76725000	76900000	TAD_973
3	76900000	77050000	TAD_974
3	77050000	77425000	TAD_975
3	77425000	77575000	TAD_976
3	77575000	77850000	TAD_977
3	77850000	78225000	TAD_978
3	78225000	78875000	TAD_979
3	78875000	79150000	TAD_980
3	79150000	79500000	TAD_981
3	79500000	79900000	TAD_982
3	79900000	80300000	TAD_983
3	80300000	80575000	TAD_984
3	80575000	80800000	TAD_985
3	80800000	81075000	TAD_986
3	81075000	85175000	TAD_987
3	85175000	85600000	TAD_988
3	85600000	86000000	TAD_989
3	86000000	86375000	TAD_990
3	86375000	86550000	TAD_991
3	86550000	87125000	TAD_992
3	87125000	87400000	TAD_993
3	87400000	90325000	TAD_994
3	90325000	92075000	TAD_995
3	92075000	92225000	TAD_996
3	92225000	92525000	TAD_997
3	92525000	92825000	TAD_998
3	92825000	93150000	TAD_999
3	93150000	93625000	TAD_1000
3	93625000	93900000	TAD_1001
3	93900000	94075000	TAD_1002
3	94075000	94525000	TAD_1003
3	94525000	94925000	TAD_1004
3	94925000	95500000	TAD_1005
3	95500000	96075000	TAD_1006
3	96075000	96850000	TAD_1007
3	96850000	97200000	TAD_1008
3	97200000	97575000	TAD_1009
3	97575000	97950000	TAD_1010
3	97950000	98225000	TAD_1011
3	98225000	98500000	TAD_1012
3	98500000	101075000	TAD_1013
3	101075000	101800000	TAD_1014
3	101800000	102025000	TAD_1015
3	102025000	102325000	TAD_1016
3	102325000	102775000	TAD_1017
3	102775000	103000000	TAD_1018
3	103000000	103375000	TAD_1019
3	103375000	103850000	TAD_1020
3	103850000	104525000	TAD_1021
3	104525000	106050000	TAD_1022
3	106050000	106300000	TAD_1023
3	106300000	106725000	TAD_1024
3	106725000	106975000	TAD_1025
3	106975000	107700000	TAD_1026
3	107700000	108200000	TAD_1027
3	108200000	108600000	TAD_1028
3	108600000	109250000	TAD_1029
3	109250000	109750000	TAD_1030
3	109750000	110075000	TAD_1031
3	110075000	110325000	TAD_1032
3	110325000	110775000	TAD_1033
3	110775000	111525000	TAD_1034
3	111525000	112025000	TAD_1035
3	112025000	112275000	TAD_1036
3	112275000	112800000	TAD_1037
3	112800000	113325000	TAD_1038
3	113325000	113625000	TAD_1039
3	113625000	113975000	TAD_1040
3	113975000	114350000	TAD_1041
3	114350000	114550000	TAD_1042
3	114550000	115225000	TAD_1043
3	115225000	117600000	TAD_1044
3	117600000	117800000	TAD_1045
3	117800000	118275000	TAD_1046
3	118275000	118750000	TAD_1047
3	118750000	119325000	TAD_1048
3	119325000	119600000	TAD_1049
3	119600000	120025000	TAD_1050
3	120025000	120225000	TAD_1051
3	120225000	120850000	TAD_1052
3	120850000	121100000	TAD_1053
3	121100000	121550000	TAD_1054
3	121550000	121825000	TAD_1055
3	121825000	122250000	TAD_1056
3	122250000	123925000	TAD_1057
3	123925000	124200000	TAD_1058
3	124200000	124950000	TAD_1059
3	124950000	125250000	TAD_1060
3	125250000	125525000	TAD_1061
3	125525000	126100000	TAD_1062
3	126100000	126375000	TAD_1063
3	126375000	126625000	TAD_1064
3	126625000	126900000	TAD_1065
3	126900000	127150000	TAD_1066
3	127150000	127475000	TAD_1067
3	127475000	127775000	TAD_1068
3	127775000	128725000	TAD_1069
3	128725000	128925000	TAD_1070
3	128925000	130200000	TAD_1071
3	130200000	131200000	TAD_1072
3	131200000	131400000	TAD_1073
3	131400000	131800000	TAD_1074
3	131800000	132250000	TAD_1075
4	987500	1150000	TAD_1076
4	1150000	2300000	TAD_1077
4	2300000	2900000	TAD_1078
4	2900000	3075000	TAD_1079
4	3075000	3600000	TAD_1080
4	3600000	4025000	TAD_1081
4	4025000	6475000	TAD_1082
4	6475000	6850000	TAD_1083
4	6850000	7025000	TAD_1084
4	7025000	7450000	TAD_1085
4	7450000	7900000	TAD_1086
4	7900000	8100000	TAD_1087
4	8100000	9175000	TAD_1088
4	9175000	9875000	TAD_1089
4	9875000	10400000	TAD_1090
4	10400000	10775000	TAD_1091
4	10775000	10925000	TAD_1092
4	10925000	11400000	TAD_1093
4	11400000	12200000	TAD_1094
4	12200000	12475000	TAD_1095
4	12475000	13250000	TAD_1096
4	13250000	14050000	TAD_1097
4	14050000	14300000	TAD_1098
4	14300000	14600000	TAD_1099
4	14600000	15100000	TAD_1100
4	15100000	15650000	TAD_1101
4	15650000	15975000	TAD_1102
4	15975000	16100000	TAD_1103
4	16100000	16675000	TAD_1104
4	16675000	17575000	TAD_1105
4	17575000	17925000	TAD_1106
4	17925000	18150000	TAD_1107
4	18150000	18625000	TAD_1108
4	18625000	18925000	TAD_1109
4	18925000	19175000	TAD_1110
4	19175000	20050000	TAD_1111
4	20050000	20325000	TAD_1112
4	20325000	20625000	TAD_1113
4	20625000	20900000	TAD_1114
4	20900000	21375000	TAD_1115
4	21375000	21625000	TAD_1116
4	21625000	21925000	TAD_1117
4	21925000	22725000	TAD_1118
4	22725000	27000000	TAD_1119
4	27000000	27300000	TAD_1120
4	27300000	27850000	TAD_1121
4	27850000	28200000	TAD_1122
4	28200000	28775000	TAD_1123
4	28775000	29000000	TAD_1124
4	29000000	29400000	TAD_1125
4	29400000	29875000	TAD_1126
4	29875000	30650000	TAD_1127
4	30650000	30925000	TAD_1128
4	30925000	31550000	TAD_1129
4	31550000	32125000	TAD_1130
4	32125000	32525000	TAD_1131
4	32525000	32800000	TAD_1132
4	32800000	34050000	TAD_1133
4	34050000	34250000	TAD_1134
4	34250000	34500000	TAD_1135
4	34500000	34850000	TAD_1136
4	34850000	35425000	TAD_1137
4	35425000	35675000	TAD_1138
4	35675000	36400000	TAD_1139
4	36400000	36725000	TAD_1140
4	36725000	36875000	TAD_1141
4	36875000	37050000	TAD_1142
4	37050000	37550000	TAD_1143
4	37550000	38275000	TAD_1144
4	38275000	38625000	TAD_1145
4	38625000	39175000	TAD_1146
4	39175000	40300000	TAD_1147
4	40300000	40450000	TAD_1148
4	40450000	40925000	TAD_1149
4	40925000	41350000	TAD_1150
4	41350000	42125000	TAD_1151
4	42125000	42725000	TAD_1152
4	42725000	43025000	TAD_1153
4	43025000	43650000	TAD_1154
4	43650000	43900000	TAD_1155
4	43900000	44775000	TAD_1156
4	44775000	46475000	TAD_1157
4	46475000	46700000	TAD_1158
4	46700000	50500000	TAD_1159
4	50500000	51225000	TAD_1160
4	51225000	51400000	TAD_1161
4	51400000	51575000	TAD_1162
4	51575000	53650000	TAD_1163
4	53650000	54750000	TAD_1164
4	54750000	54975000	TAD_1165
4	54975000	55300000	TAD_1166
4	55300000	55600000	TAD_1167
4	55600000	56050000	TAD_1168
4	56050000	56375000	TAD_1169
4	56375000	56600000	TAD_1170
4	56600000	57750000	TAD_1171
4	57750000	58025000	TAD_1172
4	58025000	59200000	TAD_1173
4	59200000	61575000	TAD_1174
4	61575000	61900000	TAD_1175
4	61900000	62600000	TAD_1176
4	62600000	62875000	TAD_1177
4	62875000	63750000	TAD_1178
4	63750000	64325000	TAD_1179
4	64325000	64675000	TAD_1180
4	64675000	65250000	TAD_1181
4	65250000	65600000	TAD_1182
4	65600000	66575000	TAD_1183
4	66575000	67100000	TAD_1184
4	67100000	67750000	TAD_1185
4	67750000	68125000	TAD_1186
4	68125000	68300000	TAD_1187
4	68300000	68600000	TAD_1188
4	68600000	69025000	TAD_1189
4	69025000	70875000	TAD_1190
4	70875000	71400000	TAD_1191
4	71400000	71850000	TAD_1192
4	71850000	72000000	TAD_1193
4	72000000	72350000	TAD_1194
4	72350000	72775000	TAD_1195
4	72775000	72950000	TAD_1196
4	72950000	74200000	TAD_1197
4	74200000	74775000	TAD_1198
4	74775000	75225000	TAD_1199
4	75225000	75775000	TAD_1200
4	75775000	77050000	TAD_1201
4	77050000	77525000	TAD_1202
4	77525000	77700000	TAD_1203
4	77700000	77950000	TAD_1204
4	77950000	78200000	TAD_1205
4	78200000	79225000	TAD_1206
4	79225000	79850000	TAD_1207
4	79850000	80250000	TAD_1208
4	80250000	80625000	TAD_1209
4	80625000	81125000	TAD_1210
4	81125000	81650000	TAD_1211
4	81650000	82400000	TAD_1212
4	82400000	83450000	TAD_1213
4	83450000	83775000	TAD_1214
4	83775000	83950000	TAD_1215
4	83950000	84250000	TAD_1216
4	84250000	84825000	TAD_1217
4	84825000	85050000	TAD_1218
4	85050000	85400000	TAD_1219
4	85400000	85675000	TAD_1220
4	85675000	87150000	TAD_1221
4	87150000	87725000	TAD_1222
4	87725000	88500000	TAD_1223
4	88500000	88825000	TAD_1224
4	88825000	89100000	TAD_1225
4	89100000	89275000	TAD_1226
4	89275000	89650000	TAD_1227
4	89650000	90075000	TAD_1228
4	90075000	90475000	TAD_1229
4	90475000	90725000	TAD_1230
4	90725000	91350000	TAD_1231
4	91350000	92100000	TAD_1232
4	92100000	92375000	TAD_1233
4	92375000	92625000	TAD_1234
4	92625000	92925000	TAD_1235
4	92925000	93325000	TAD_1236
4	93325000	93725000	TAD_1237
4	93725000	93975000	TAD_1238
4	93975000	94250000	TAD_1239
4	94250000	94625000	TAD_1240
4	94625000	94900000	TAD_1241
4	94900000	95550000	TAD_1242
4	95550000	96125000	TAD_1243
4	96125000	97225000	TAD_1244
4	97225000	97350000	TAD_1245
4	97350000	97750000	TAD_1246
4	97750000	98000000	TAD_1247
4	98000000	98225000	TAD_1248
4	98225000	98500000	TAD_1249
4	98500000	98850000	TAD_1250
4	98850000	99000000	TAD_1251
4	99000000	99225000	TAD_1252
4	99225000	99500000	TAD_1253
4	99500000	99725000	TAD_1254
4	99725000	99900000	TAD_1255
4	99900000	100125000	TAD_1256
4	100125000	100675000	TAD_1257
4	100675000	100900000	TAD_1258
4	100900000	101175000	TAD_1259
4	101175000	101300000	TAD_1260
4	101300000	101600000	TAD_1261
4	101600000	101900000	TAD_1262
4	101900000	103250000	TAD_1263
4	103250000	103600000	TAD_1264
4	103600000	103975000	TAD_1265
4	103975000	104225000	TAD_1266
4	104225000	104625000	TAD_1267
4	104625000	105075000	TAD_1268
4	105075000	105475000	TAD_1269
4	105475000	105750000	TAD_1270
4	105750000	106225000	TAD_1271
4	106225000	106575000	TAD_1272
4	106575000	106850000	TAD_1273
4	106850000	107350000	TAD_1274
4	107350000	107725000	TAD_1275
4	107725000	108025000	TAD_1276
4	108025000	108600000	TAD_1277
4	108600000	108900000	TAD_1278
4	108900000	110325000	TAD_1279
4	110325000	110600000	TAD_1280
4	110600000	110950000	TAD_1281
4	110950000	111350000	TAD_1282
4	111350000	112000000	TAD_1283
4	112000000	114450000	TAD_1284
4	114450000	114925000	TAD_1285
4	114925000	115150000	TAD_1286
4	115150000	115275000	TAD_1287
4	115275000	116475000	TAD_1288
4	116475000	117400000	TAD_1289
4	117400000	117700000	TAD_1290
4	117700000	118325000	TAD_1291
4	118325000	118550000	TAD_1292
4	118550000	118850000	TAD_1293
4	118850000	119150000	TAD_1294
4	119150000	119325000	TAD_1295
4	119325000	120050000	TAD_1296
4	120050000	122175000	TAD_1297
4	122175000	122350000	TAD_1298
4	122350000	122625000	TAD_1299
4	122625000	122850000	TAD_1300
4	122850000	123000000	TAD_1301
4	123000000	123300000	TAD_1302
4	123300000	123600000	TAD_1303
4	123600000	124000000	TAD_1304
4	124000000	124175000	TAD_1305
4	124175000	124375000	TAD_1306
4	124375000	124775000	TAD_1307
4	124775000	125075000	TAD_1308
4	125075000	125450000	TAD_1309
4	125450000	125675000	TAD_1310
4	125675000	126050000	TAD_1311
4	126050000	126675000	TAD_1312
4	126675000	126900000	TAD_1313
4	126900000	127175000	TAD_1314
4	127175000	127500000	TAD_1315
4	127500000	127775000	TAD_1316
4	127775000	129100000	TAD_1317
4	129100000	129425000	TAD_1318
4	129425000	129750000	TAD_1319
4	129750000	130300000	TAD_1320
4	130300000	130650000	TAD_1321
5	500000	800000	TAD_1322
5	800000	2775000	TAD_1323
5	2775000	3225000	TAD_1324
5	3225000	3525000	TAD_1325
5	3525000	3850000	TAD_1326
5	3850000	3975000	TAD_1327
5	3975000	4225000	TAD_1328
5	4225000	4450000	TAD_1329
5	4450000	4800000	TAD_1330
5	4800000	5150000	TAD_1331
5	5150000	5500000	TAD_1332
5	5500000	5675000	TAD_1333
5	5675000	5975000	TAD_1334
5	5975000	6275000	TAD_1335
5	6275000	6675000	TAD_1336
5	6675000	6900000	TAD_1337
5	6900000	7300000	TAD_1338
5	7300000	7625000	TAD_1339
5	7625000	8025000	TAD_1340
5	8025000	8325000	TAD_1341
5	8325000	8750000	TAD_1342
5	8750000	8900000	TAD_1343
5	8900000	9075000	TAD_1344
5	9075000	9250000	TAD_1345
5	9250000	9850000	TAD_1346
5	9850000	10325000	TAD_1347
5	10325000	10525000	TAD_1348
5	10525000	10700000	TAD_1349
5	10700000	11200000	TAD_1350
5	11200000	11575000	TAD_1351
5	11575000	11987500	TAD_1352
5	11987500	12500000	TAD_1353
5	12500000	12750000	TAD_1354
5	12750000	13250000	TAD_1355
5	13250000	13400000	TAD_1356
5	13400000	13900000	TAD_1357
5	13900000	14100000	TAD_1358
5	14100000	14700000	TAD_1359
5	14700000	15025000	TAD_1360
5	15025000	15275000	TAD_1361
5	15275000	15500000	TAD_1362
5	15500000	15800000	TAD_1363
5	15800000	16100000	TAD_1364
5	16100000	16275000	TAD_1365
5	16275000	16787500	TAD_1366
5	16787500	17450000	TAD_1367
5	17450000	18250000	TAD_1368
5	18250000	18525000	TAD_1369
5	18525000	18725000	TAD_1370
5	18725000	19150000	TAD_1371
5	19150000	19425000	TAD_1372
5	19425000	21500000	TAD_1373
5	21500000	21825000	TAD_1374
5	21825000	22100000	TAD_1375
5	22100000	22325000	TAD_1376
5	22325000	22500000	TAD_1377
5	22500000	23050000	TAD_1378
5	23050000	23250000	TAD_1379
5	23250000	23600000	TAD_1380
5	23600000	24350000	TAD_1381
5	24350000	25125000	TAD_1382
5	25125000	26925000	TAD_1383
5	26925000	27450000	TAD_1384
5	27450000	28250000	TAD_1385
5	28250000	28825000	TAD_1386
5	28825000	29550000	TAD_1387
5	29550000	29825000	TAD_1388
5	29825000	30475000	TAD_1389
5	30475000	30775000	TAD_1390
5	30775000	31625000	TAD_1391
5	31625000	32300000	TAD_1392
5	32300000	32650000	TAD_1393
5	32650000	33175000	TAD_1394
5	33175000	33475000	TAD_1395
5	33475000	33625000	TAD_1396
5	33625000	33875000	TAD_1397
5	33875000	34125000	TAD_1398
5	34125000	34550000	TAD_1399
5	34550000	34875000	TAD_1400
5	34875000	35600000	TAD_1401
5	35600000	35925000	TAD_1402
5	35925000	38775000	TAD_1403
5	38775000	39325000	TAD_1404
5	39325000	39800000	TAD_1405
5	39800000	39925000	TAD_1406
5	39925000	40200000	TAD_1407
5	40200000	41575000	TAD_1408
5	41575000	41950000	TAD_1409
5	41950000	42575000	TAD_1410
5	42575000	42875000	TAD_1411
5	42875000	45900000	TAD_1412
5	45900000	46050000	TAD_1413
5	46050000	46475000	TAD_1414
5	46475000	46850000	TAD_1415
5	46850000	47375000	TAD_1416
5	47375000	47725000	TAD_1417
5	47725000	48350000	TAD_1418
5	48350000	48600000	TAD_1419
5	48600000	48950000	TAD_1420
5	48950000	51125000	TAD_1421
5	51125000	51450000	TAD_1422
5	51450000	51775000	TAD_1423
5	51775000	52050000	TAD_1424
5	52050000	53475000	TAD_1425
5	53475000	54375000	TAD_1426
5	54375000	54775000	TAD_1427
5	54775000	56000000	TAD_1428
5	56000000	56700000	TAD_1429
5	56700000	57050000	TAD_1430
5	57050000	57300000	TAD_1431
5	57300000	57525000	TAD_1432
5	57525000	57875000	TAD_1433
5	57875000	58025000	TAD_1434
5	58025000	58300000	TAD_1435
5	58300000	59200000	TAD_1436
5	59200000	59425000	TAD_1437
5	59425000	59650000	TAD_1438
5	59650000	60075000	TAD_1439
5	60075000	60375000	TAD_1440
5	60375000	61125000	TAD_1441
5	61125000	61300000	TAD_1442
5	61300000	61725000	TAD_1443
5	61725000	62125000	TAD_1444
5	62125000	62275000	TAD_1445
5	62275000	62800000	TAD_1446
5	62800000	63150000	TAD_1447
5	63150000	63525000	TAD_1448
5	63525000	63850000	TAD_1449
5	63850000	64175000	TAD_1450
5	64175000	64375000	TAD_1451
5	64375000	64650000	TAD_1452
5	64650000	64900000	TAD_1453
5	64900000	65125000	TAD_1454
5	65125000	65350000	TAD_1455
5	65350000	66100000	TAD_1456
5	66100000	66500000	TAD_1457
5	66500000	66900000	TAD_1458
5	66900000	67100000	TAD_1459
5	67100000	67325000	TAD_1460
5	67325000	67600000	TAD_1461
5	67600000	68325000	TAD_1462
5	68325000	68975000	TAD_1463
5	68975000	69750000	TAD_1464
5	69750000	69925000	TAD_1465
5	69925000	70900000	TAD_1466
5	70900000	71700000	TAD_1467
5	71700000	71950000	TAD_1468
5	71950000	73325000	TAD_1469
5	73325000	74500000	TAD_1470
5	74500000	76050000	TAD_1471
5	76050000	76325000	TAD_1472
5	76325000	76625000	TAD_1473
5	76625000	76925000	TAD_1474
5	76925000	77125000	TAD_1475
5	77125000	77375000	TAD_1476
5	77375000	77600000	TAD_1477
5	77600000	78050000	TAD_1478
5	78050000	78325000	TAD_1479
5	78325000	78575000	TAD_1480
5	78575000	79250000	TAD_1481
5	79250000	80150000	TAD_1482
5	80150000	80325000	TAD_1483
5	80325000	80575000	TAD_1484
5	80575000	80900000	TAD_1485
5	80900000	81750000	TAD_1486
5	81750000	82300000	TAD_1487
5	82300000	82450000	TAD_1488
5	82450000	82925000	TAD_1489
5	82925000	83450000	TAD_1490
5	83450000	83800000	TAD_1491
5	83800000	84850000	TAD_1492
5	84850000	85450000	TAD_1493
5	85450000	86050000	TAD_1494
5	86050000	87025000	TAD_1495
5	87025000	87325000	TAD_1496
5	87325000	87475000	TAD_1497
5	87475000	87625000	TAD_1498
5	87625000	87850000	TAD_1499
5	87850000	88300000	TAD_1500
5	88300000	88700000	TAD_1501
5	88700000	89075000	TAD_1502
5	89075000	89650000	TAD_1503
5	89650000	90250000	TAD_1504
5	90250000	90825000	TAD_1505
5	90825000	91150000	TAD_1506
5	91150000	91550000	TAD_1507
5	91550000	91900000	TAD_1508
5	91900000	92600000	TAD_1509
5	92600000	92900000	TAD_1510
5	92900000	93125000	TAD_1511
5	93125000	93625000	TAD_1512
5	93625000	96225000	TAD_1513
5	96225000	96650000	TAD_1514
5	96650000	97175000	TAD_1515
5	97175000	99100000	TAD_1516
5	99100000	99375000	TAD_1517
5	99375000	100250000	TAD_1518
5	100250000	100700000	TAD_1519
5	100700000	101325000	TAD_1520
5	101325000	101650000	TAD_1521
5	101650000	101825000	TAD_1522
5	101825000	103075000	TAD_1523
5	103075000	103250000	TAD_1524
5	103250000	104125000	TAD_1525
6	400000	612500	TAD_1526
6	612500	1525000	TAD_1527
6	1525000	1800000	TAD_1528
6	1800000	2050000	TAD_1529
6	2050000	2575000	TAD_1530
6	2575000	3125000	TAD_1531
6	3125000	3575000	TAD_1532
6	3575000	3800000	TAD_1533
6	3800000	4200000	TAD_1534
6	4200000	4400000	TAD_1535
6	4400000	4675000	TAD_1536
6	4675000	5100000	TAD_1537
6	5100000	5400000	TAD_1538
6	5400000	5850000	TAD_1539
6	5850000	6950000	TAD_1540
6	6950000	7275000	TAD_1541
6	7275000	7675000	TAD_1542
6	7675000	8475000	TAD_1543
6	8475000	9525000	TAD_1544
6	9525000	9850000	TAD_1545
6	9850000	10675000	TAD_1546
6	10675000	12025000	TAD_1547
6	12025000	12225000	TAD_1548
6	12225000	12525000	TAD_1549
6	12525000	12750000	TAD_1550
6	12750000	12950000	TAD_1551
6	12950000	13200000	TAD_1552
6	13200000	13525000	TAD_1553
6	13525000	14275000	TAD_1554
6	14275000	15050000	TAD_1555
6	15050000	15700000	TAD_1556
6	15700000	16100000	TAD_1557
6	16100000	17025000	TAD_1558
6	17025000	17325000	TAD_1559
6	17325000	17650000	TAD_1560
6	17650000	17825000	TAD_1561
6	17825000	18075000	TAD_1562
6	18075000	18200000	TAD_1563
6	18200000	18525000	TAD_1564
6	18525000	18725000	TAD_1565
6	18725000	19225000	TAD_1566
6	19225000	19375000	TAD_1567
6	19375000	19625000	TAD_1568
6	19625000	19750000	TAD_1569
6	19750000	20025000	TAD_1570
6	20025000	20250000	TAD_1571
6	20250000	20475000	TAD_1572
6	20475000	25950000	TAD_1573
6	25950000	26600000	TAD_1574
6	26600000	27075000	TAD_1575
6	27075000	27900000	TAD_1576
6	27900000	28125000	TAD_1577
6	28125000	28275000	TAD_1578
6	28275000	28650000	TAD_1579
6	28650000	28800000	TAD_1580
6	28800000	28950000	TAD_1581
6	28950000	29275000	TAD_1582
6	29275000	29425000	TAD_1583
6	29425000	29900000	TAD_1584
6	29900000	30125000	TAD_1585
6	30125000	31050000	TAD_1586
6	31050000	31350000	TAD_1587
6	31350000	31725000	TAD_1588
6	31725000	32100000	TAD_1589
6	32100000	34025000	TAD_1590
6	34025000	34450000	TAD_1591
6	34450000	34800000	TAD_1592
6	34800000	35425000	TAD_1593
6	35425000	36075000	TAD_1594
6	36075000	36475000	TAD_1595
6	36475000	36975000	TAD_1596
6	36975000	37450000	TAD_1597
6	37450000	38350000	TAD_1598
6	38350000	38725000	TAD_1599
6	38725000	38850000	TAD_1600
6	38850000	39250000	TAD_1601
6	39250000	39725000	TAD_1602
6	39725000	40000000	TAD_1603
6	40000000	40725000	TAD_1604
6	40725000	40875000	TAD_1605
6	40875000	41475000	TAD_1606
6	41475000	42625000	TAD_1607
6	42625000	43000000	TAD_1608
6	43000000	43200000	TAD_1609
6	43200000	43475000	TAD_1610
6	43475000	43850000	TAD_1611
6	43850000	44550000	TAD_1612
6	44550000	44825000	TAD_1613
6	44825000	45375000	TAD_1614
6	45375000	46625000	TAD_1615
6	46625000	46875000	TAD_1616
6	46875000	47275000	TAD_1617
6	47275000	47750000	TAD_1618
6	47750000	48150000	TAD_1619
6	48150000	48875000	TAD_1620
6	48875000	49050000	TAD_1621
6	49050000	49225000	TAD_1622
6	49225000	49400000	TAD_1623
6	49400000	49725000	TAD_1624
6	49725000	50025000	TAD_1625
6	50025000	51075000	TAD_1626
6	51075000	51325000	TAD_1627
6	51325000	51775000	TAD_1628
6	51775000	52200000	TAD_1629
6	52200000	52325000	TAD_1630
6	52325000	52500000	TAD_1631
6	52500000	52700000	TAD_1632
6	52700000	52875000	TAD_1633
6	52875000	53075000	TAD_1634
6	53075000	53675000	TAD_1635
6	53675000	53975000	TAD_1636
6	53975000	54450000	TAD_1637
6	54450000	54725000	TAD_1638
6	54725000	55225000	TAD_1639
6	55225000	55600000	TAD_1640
6	55600000	55875000	TAD_1641
6	55875000	56025000	TAD_1642
6	56025000	56300000	TAD_1643
6	56300000	56700000	TAD_1644
6	56700000	56975000	TAD_1645
6	56975000	57475000	TAD_1646
6	57475000	57900000	TAD_1647
6	57900000	58275000	TAD_1648
6	58275000	58550000	TAD_1649
6	58550000	58775000	TAD_1650
6	58775000	58950000	TAD_1651
6	58950000	59800000	TAD_1652
6	59800000	60500000	TAD_1653
6	60500000	60950000	TAD_1654
6	60950000	61175000	TAD_1655
6	61175000	61500000	TAD_1656
6	61500000	61725000	TAD_1657
6	61725000	63212500	TAD_1658
6	63212500	63575000	TAD_1659
6	63575000	63962500	TAD_1660
6	63962500	64500000	TAD_1661
6	64500000	66850000	TAD_1662
6	66850000	67100000	TAD_1663
6	67100000	67300000	TAD_1664
6	67300000	68350000	TAD_1665
6	68350000	68625000	TAD_1666
6	68625000	68950000	TAD_1667
6	68950000	70000000	TAD_1668
6	70000000	70325000	TAD_1669
6	70325000	70725000	TAD_1670
6	70725000	71150000	TAD_1671
6	71150000	71425000	TAD_1672
6	71425000	71700000	TAD_1673
6	71700000	72125000	TAD_1674
6	72125000	72250000	TAD_1675
6	72250000	72650000	TAD_1676
6	72650000	74375000	TAD_1677
6	74375000	74550000	TAD_1678
6	74550000	74725000	TAD_1679
6	74725000	74950000	TAD_1680
6	74950000	75200000	TAD_1681
6	75200000	75475000	TAD_1682
6	75475000	75975000	TAD_1683
6	75975000	77100000	TAD_1684
6	77100000	77375000	TAD_1685
6	77375000	77750000	TAD_1686
6	77750000	78100000	TAD_1687
6	78100000	78275000	TAD_1688
6	78275000	79400000	TAD_1689
6	79400000	79550000	TAD_1690
6	79550000	79725000	TAD_1691
6	79725000	80000000	TAD_1692
6	80000000	80375000	TAD_1693
6	80375000	80600000	TAD_1694
6	80600000	80850000	TAD_1695
6	80850000	81175000	TAD_1696
6	81175000	81525000	TAD_1697
6	81525000	81900000	TAD_1698
6	81900000	82300000	TAD_1699
6	82300000	82825000	TAD_1700
6	82825000	83000000	TAD_1701
6	83000000	83275000	TAD_1702
6	83275000	83450000	TAD_1703
6	83450000	84250000	TAD_1704
6	84250000	84525000	TAD_1705
6	84525000	85325000	TAD_1706
6	85325000	85525000	TAD_1707
6	85525000	85750000	TAD_1708
6	85750000	86125000	TAD_1709
6	86125000	87325000	TAD_1710
6	87325000	87550000	TAD_1711
6	87550000	87750000	TAD_1712
6	87750000	87925000	TAD_1713
6	87925000	88075000	TAD_1714
6	88075000	88325000	TAD_1715
6	88325000	88600000	TAD_1716
6	88600000	88825000	TAD_1717
6	88825000	89375000	TAD_1718
6	89375000	89750000	TAD_1719
6	89750000	89900000	TAD_1720
6	89900000	92225000	TAD_1721
6	92225000	92550000	TAD_1722
6	92550000	93500000	TAD_1723
6	93500000	94025000	TAD_1724
6	94025000	94225000	TAD_1725
6	94225000	94775000	TAD_1726
6	94775000	95600000	TAD_1727
6	95600000	95825000	TAD_1728
6	95825000	96100000	TAD_1729
6	96100000	96325000	TAD_1730
6	96325000	96900000	TAD_1731
6	96900000	97175000	TAD_1732
6	97175000	97450000	TAD_1733
6	97450000	97950000	TAD_1734
6	97950000	98200000	TAD_1735
6	98200000	98725000	TAD_1736
6	98725000	98925000	TAD_1737
6	98925000	99300000	TAD_1738
6	99300000	100100000	TAD_1739
6	100100000	100825000	TAD_1740
6	100825000	101250000	TAD_1741
6	101250000	102700000	TAD_1742
6	102700000	103050000	TAD_1743
6	103050000	103400000	TAD_1744
6	103400000	103700000	TAD_1745
6	103700000	104075000	TAD_1746
6	104075000	105450000	TAD_1747
6	105450000	105700000	TAD_1748
6	105700000	106050000	TAD_1749
6	106050000	106375000	TAD_1750
6	106375000	107075000	TAD_1751
6	107075000	108325000	TAD_1752
6	108325000	108675000	TAD_1753
6	108675000	108975000	TAD_1754
6	108975000	109300000	TAD_1755
6	109300000	110125000	TAD_1756
6	110125000	110400000	TAD_1757
6	110400000	111350000	TAD_1758
6	111350000	112125000	TAD_1759
6	112125000	115675000	TAD_1760
6	115675000	115975000	TAD_1761
6	115975000	117550000	TAD_1762
6	117550000	118675000	TAD_1763
6	118675000	119200000	TAD_1764
6	119200000	119500000	TAD_1765
6	119500000	119725000	TAD_1766
6	119725000	120375000	TAD_1767
6	120375000	125850000	TAD_1768
6	125850000	126050000	TAD_1769
6	126050000	127775000	TAD_1770
6	127775000	128125000	TAD_1771
6	128125000	128975000	TAD_1772
6	128975000	129300000	TAD_1773
6	129300000	129825000	TAD_1774
6	129825000	131925000	TAD_1775
6	131925000	132900000	TAD_1776
6	132900000	133075000	TAD_1777
6	133075000	133975000	TAD_1778
6	133975000	135150000	TAD_1779
6	135150000	135600000	TAD_1780
6	135600000	135775000	TAD_1781
6	135775000	137475000	TAD_1782
6	137475000	140200000	TAD_1783
6	140200000	141900000	TAD_1784
6	141900000	142450000	TAD_1785
6	142450000	142750000	TAD_1786
6	142750000	144550000	TAD_1787
6	144550000	144850000	TAD_1788
6	144850000	145100000	TAD_1789
6	145100000	145275000	TAD_1790
6	145275000	145800000	TAD_1791
6	145800000	146100000	TAD_1792
6	146100000	146300000	TAD_1793
6	146300000	146600000	TAD_1794
6	146600000	146950000	TAD_1795
6	146950000	147200000	TAD_1796
6	147200000	147600000	TAD_1797
6	147600000	147775000	TAD_1798
6	147775000	148050000	TAD_1799
6	148050000	148950000	TAD_1800
6	148950000	149625000	TAD_1801
6	149625000	150000000	TAD_1802
6	150000000	150250000	TAD_1803
6	150250000	150675000	TAD_1804
6	150675000	150825000	TAD_1805
6	150825000	151250000	TAD_1806
6	151250000	152725000	TAD_1807
6	152725000	153975000	TAD_1808
6	153975000	155650000	TAD_1809
6	155650000	156500000	TAD_1810
6	156500000	156975000	TAD_1811
6	156975000	157150000	TAD_1812
6	157150000	157400000	TAD_1813
6	157400000	158250000	TAD_1814
6	158250000	158500000	TAD_1815
6	158500000	158825000	TAD_1816
6	158825000	158975000	TAD_1817
6	158975000	159825000	TAD_1818
6	159825000	160175000	TAD_1819
6	160175000	160300000	TAD_1820
6	160300000	161100000	TAD_1821
6	161100000	161325000	TAD_1822
6	161325000	162925000	TAD_1823
6	162925000	163075000	TAD_1824
6	163075000	163525000	TAD_1825
6	163525000	163875000	TAD_1826
6	163875000	164150000	TAD_1827
6	164150000	164325000	TAD_1828
6	164325000	164475000	TAD_1829
6	164475000	164725000	TAD_1830
6	164725000	165075000	TAD_1831
6	165075000	165425000	TAD_1832
6	165425000	166000000	TAD_1833
6	166000000	166300000	TAD_1834
6	166300000	166950000	TAD_1835
6	166950000	167100000	TAD_1836
6	167100000	167250000	TAD_1837
6	167250000	167550000	TAD_1838
6	167550000	167800000	TAD_1839
6	167800000	168050000	TAD_1840
6	168050000	168425000	TAD_1841
6	168425000	168650000	TAD_1842
6	168650000	169725000	TAD_1843
6	169725000	170000000	TAD_1844
6	170000000	170225000	TAD_1845
6	170225000	170575000	TAD_1846
7	250000	400000	TAD_1847
7	400000	1350000	TAD_1848
7	1350000	1650000	TAD_1849
7	1650000	1800000	TAD_1850
7	1800000	2225000	TAD_1851
7	2225000	2450000	TAD_1852
7	2450000	3000000	TAD_1853
7	3000000	4175000	TAD_1854
7	4175000	5400000	TAD_1855
7	5400000	7525000	TAD_1856
7	7525000	7775000	TAD_1857
7	7775000	8100000	TAD_1858
7	8100000	8750000	TAD_1859
7	8750000	9050000	TAD_1860
7	9050000	9275000	TAD_1861
7	9275000	9700000	TAD_1862
7	9700000	10350000	TAD_1863
7	10350000	11350000	TAD_1864
7	11350000	11750000	TAD_1865
7	11750000	12250000	TAD_1866
7	12250000	12750000	TAD_1867
7	12750000	13050000	TAD_1868
7	13050000	13350000	TAD_1869
7	13350000	13550000	TAD_1870
7	13550000	13850000	TAD_1871
7	13850000	14200000	TAD_1872
7	14200000	15325000	TAD_1873
7	15325000	15500000	TAD_1874
7	15500000	15925000	TAD_1875
7	15925000	16900000	TAD_1876
7	16900000	17900000	TAD_1877
7	17900000	18625000	TAD_1878
7	18625000	19250000	TAD_1879
7	19250000	19600000	TAD_1880
7	19600000	19875000	TAD_1881
7	19875000	20350000	TAD_1882
7	20350000	20675000	TAD_1883
7	20675000	21675000	TAD_1884
7	21675000	21900000	TAD_1885
7	21900000	22800000	TAD_1886
7	22800000	22975000	TAD_1887
7	22975000	23150000	TAD_1888
7	23150000	23375000	TAD_1889
7	23375000	23525000	TAD_1890
7	23525000	24000000	TAD_1891
7	24000000	24250000	TAD_1892
7	24250000	24525000	TAD_1893
7	24525000	25050000	TAD_1894
7	25050000	25275000	TAD_1895
7	25275000	25750000	TAD_1896
7	25750000	26825000	TAD_1897
7	26825000	27375000	TAD_1898
7	27375000	28875000	TAD_1899
7	28875000	29150000	TAD_1900
7	29150000	29375000	TAD_1901
7	29375000	29600000	TAD_1902
7	29600000	30275000	TAD_1903
7	30275000	30450000	TAD_1904
7	30450000	31150000	TAD_1905
7	31150000	31350000	TAD_1906
7	31350000	32075000	TAD_1907
7	32075000	32300000	TAD_1908
7	32300000	32525000	TAD_1909
7	32525000	32875000	TAD_1910
7	32875000	33325000	TAD_1911
7	33325000	34225000	TAD_1912
7	34225000	34750000	TAD_1913
7	34750000	35375000	TAD_1914
7	35375000	36175000	TAD_1915
7	36175000	36400000	TAD_1916
7	36400000	36550000	TAD_1917
7	36550000	36975000	TAD_1918
7	36975000	37225000	TAD_1919
7	37225000	37650000	TAD_1920
7	37650000	37950000	TAD_1921
7	37950000	38575000	TAD_1922
7	38575000	38750000	TAD_1923
7	38750000	39100000	TAD_1924
7	39100000	39400000	TAD_1925
7	39400000	40200000	TAD_1926
7	40200000	40675000	TAD_1927
7	40675000	40850000	TAD_1928
7	40850000	40975000	TAD_1929
7	40975000	41200000	TAD_1930
7	41200000	41425000	TAD_1931
7	41425000	41600000	TAD_1932
7	41600000	41875000	TAD_1933
7	41875000	42150000	TAD_1934
7	42150000	42325000	TAD_1935
7	42325000	42475000	TAD_1936
7	42475000	43300000	TAD_1937
7	43300000	43575000	TAD_1938
7	43575000	43725000	TAD_1939
7	43725000	45650000	TAD_1940
7	45650000	45875000	TAD_1941
7	45875000	46225000	TAD_1942
7	46225000	46500000	TAD_1943
7	46500000	46750000	TAD_1944
7	46750000	47425000	TAD_1945
7	47425000	47650000	TAD_1946
7	47650000	48025000	TAD_1947
7	48025000	48175000	TAD_1948
7	48175000	49625000	TAD_1949
7	49625000	49800000	TAD_1950
7	49800000	50800000	TAD_1951
7	50800000	50975000	TAD_1952
7	50975000	51700000	TAD_1953
7	51700000	51950000	TAD_1954
7	51950000	52100000	TAD_1955
7	52100000	52375000	TAD_1956
7	52375000	52600000	TAD_1957
7	52600000	52950000	TAD_1958
7	52950000	53125000	TAD_1959
7	53125000	53550000	TAD_1960
7	53550000	53950000	TAD_1961
7	53950000	54325000	TAD_1962
7	54325000	54500000	TAD_1963
7	54500000	54775000	TAD_1964
7	54775000	55325000	TAD_1965
7	55325000	56200000	TAD_1966
7	56200000	56575000	TAD_1967
7	56575000	57000000	TAD_1968
7	57000000	57925000	TAD_1969
7	57925000	58300000	TAD_1970
7	58300000	58575000	TAD_1971
7	58575000	58900000	TAD_1972
7	58900000	59175000	TAD_1973
7	59175000	59700000	TAD_1974
7	59700000	59850000	TAD_1975
7	59850000	60050000	TAD_1976
7	60050000	60600000	TAD_1977
7	60600000	62775000	TAD_1978
7	62775000	64075000	TAD_1979
7	64075000	64475000	TAD_1980
7	64475000	64750000	TAD_1981
7	64750000	65400000	TAD_1982
7	65400000	65925000	TAD_1983
7	65925000	66275000	TAD_1984
7	66275000	67150000	TAD_1985
7	67150000	67425000	TAD_1986
7	67425000	67600000	TAD_1987
7	67600000	68100000	TAD_1988
7	68100000	68400000	TAD_1989
7	68400000	68600000	TAD_1990
7	68600000	68925000	TAD_1991
7	68925000	69450000	TAD_1992
7	69450000	69925000	TAD_1993
7	69925000	74200000	TAD_1994
7	74200000	74650000	TAD_1995
7	74650000	75275000	TAD_1996
7	75275000	75525000	TAD_1997
7	75525000	75825000	TAD_1998
7	75825000	76125000	TAD_1999
7	76125000	76475000	TAD_2000
[truncated: 2,351 more rows]

## Sheet: LaiWu TAD boundary
1	612500	637500	B00025	-0.878485	.
1	1037500	1062500	B00039	-0.416466	.
1	1343750	1381250	B00050	-0.328378	.
1	2237500	2262500	B00083	-0.219228	.
1	2912500	2937500	B00109	-0.69482	.
1	3387500	3412500	B00128	-0.944963	.
1	3612500	3637500	B00137	-0.34323	.
1	4237500	4262500	B00162	-0.524288	.
1	4712500	4737500	B00181	0.66589	.
1	4862500	4887500	B00187	-0.0191877	.
1	5112500	5137500	B00197	-0.814295	.
1	5387500	5412500	B00208	-0.272984	.
1	6237500	6262500	B00242	-0.374899	.
1	6662500	6687500	B00259	-1.17582	.
1	7062500	7087500	B00275	-0.921778	.
1	7362500	7387500	B00287	-0.443548	.
1	7687500	7712500	B00300	-1.49662	.
1	8237500	8262500	B00322	-0.839649	.
1	8612500	8637500	B00337	-0.432302	.
1	8987500	9012500	B00352	-0.652715	.
1	9137500	9162500	B00358	-0.369895	.
1	9337500	9362500	B00366	-0.512717	.
1	9687500	9712500	B00380	-0.862401	.
1	9937500	9962500	B00390	-0.0424017	.
1	10212500	10237500	B00401	-0.02751	.
1	10437500	10462500	B00410	-0.897711	.
1	11537500	11562500	B00454	-0.703311	.
1	12012500	12037500	B00473	-0.325498	.
1	12162500	12187500	B00479	-0.699577	.
1	12412500	12437500	B00489	-0.429104	.
1	13412500	13437500	B00529	-0.667331	.
1	13862500	13887500	B00547	-0.711325	.
1	14212500	14237500	B00561	-0.501165	.
1	14737500	14762500	B00582	-1.0011	.
1	14887500	14912500	B00588	-0.988928	.
1	15337500	15362500	B00606	-0.93061	.
1	15737500	15762500	B00622	-0.992154	.
1	15987500	16012500	B00632	-0.225984	.
1	16187500	16212500	B00640	-0.4395	.
1	16412500	16437500	B00649	-0.811713	.
1	16887500	16912500	B00668	-0.850105	.
1	17312500	17337500	B00685	-1.00656	.
1	17687500	17712500	B00700	-0.908821	.
1	18312500	18337500	B00725	-0.765033	.
1	18537500	18562500	B00734	-0.148881	.
1	18862500	18887500	B00747	-0.608993	.
1	19112500	19137500	B00757	-0.347461	.
1	19587500	19612500	B00776	-1.3329	.
1	19862500	19887500	B00787	-0.562774	.
1	20212500	20237500	B00801	0.218898	.
1	20362500	20387500	B00807	-0.00648323	.
1	21237500	21262500	B00842	0.114912	.
1	21412500	21437500	B00849	-0.0736905	.
1	22487500	22512500	B00892	-0.80916	.
1	22662500	22687500	B00899	-0.719316	.
1	22937500	22962500	B00910	-1.04511	.
1	23362500	23387500	B00927	-0.370901	.
1	24237500	24262500	B00962	-0.263552	.
1	25137500	25162500	B00998	-0.815627	.
1	25437500	25462500	B01010	-0.152629	.
1	25637500	25662500	B01018	-0.832109	.
1	26037500	26062500	B01034	-0.469858	.
1	26387500	26412500	B01048	-0.423667	.
1	26662500	26687500	B01059	-0.603361	.
1	26912500	26937500	B01069	-0.300559	.
1	27112500	27137500	B01077	-0.66449	.
1	27337500	27362500	B01086	-0.596038	.
1	27587500	27612500	B01096	-0.609939	.
1	27812500	27837500	B01105	-1.1145	.
1	28162500	28187500	B01119	0.553599	.
1	28587500	28612500	B01136	-0.935269	.
1	28937500	28962500	B01150	-0.925881	.
1	29762500	29787500	B01182	-1.25088	.
1	29962500	29987500	B01190	-0.894855	.
1	30212500	30237500	B01200	-1.37864	.
1	30512500	30537500	B01212	0.856429	.
1	30937500	30962500	B01229	-1.07306	.
1	31162500	31187500	B01238	-0.34875	.
1	31387500	31412500	B01247	-0.493228	.
1	31687500	31712500	B01259	-0.432374	.
1	31937500	31962500	B01269	-0.941389	.
1	32287500	32312500	B01283	-0.556096	.
1	32612500	32637500	B01296	-0.926081	.
1	33512500	33537500	B01332	-0.551563	.
1	34487500	34512500	B01371	-0.651043	.
1	35237500	35262500	B01401	-0.154132	.
1	35662500	35687500	B01418	-0.698434	.
1	35962500	35987500	B01430	-0.81395	.
1	36337500	36362500	B01445	0.33413	.
1	36937500	36962500	B01469	-1.20435	.
1	37237500	37262500	B01481	-0.863423	.
1	37612500	37637500	B01496	-0.763105	.
1	38387500	38412500	B01527	-0.21097	.
1	39412500	39437500	B01568	-0.59153	.
1	39787500	39812500	B01583	-0.729633	.
1	40062500	40087500	B01594	-0.689669	.
1	40212500	40237500	B01600	-1.21622	.
1	42937500	42962500	B01709	-0.600335	.
1	43137500	43162500	B01717	-0.896355	.
1	43437500	43462500	B01729	-0.0569987	.
1	43687500	43712500	B01739	-1.04103	.
1	44462500	44487500	B01770	-0.205836	.
1	44712500	44737500	B01780	-0.771427	.
1	44987500	45012500	B01791	-0.561297	.
1	45712500	45737500	B01820	-0.568388	.
1	46262500	46287500	B01842	-0.283408	.
1	46587500	46612500	B01855	-0.0402449	.
1	49862500	49887500	B01986	-0.65996	.
1	50387500	50412500	B02007	-0.775944	.
1	50512500	50537500	B02012	-0.628007	.
1	50787500	50812500	B02023	-0.217234	.
1	51537500	51562500	B02053	-0.386452	.
1	51987500	52012500	B02071	-0.339583	.
1	52212500	52237500	B02080	-0.142829	.
1	52412500	52437500	B02088	-0.511684	.
1	52937500	52962500	B02109	-0.780053	.
1	53087500	53112500	B02115	-0.647722	.
1	53437500	53462500	B02129	-0.644748	.
1	53862500	53887500	B02146	0.05683	.
1	54287500	54312500	B02163	-0.581085	.
1	54437500	54462500	B02169	-0.640503	.
1	54637500	54662500	B02177	-1.21892	.
1	55487500	55512500	B02211	-0.921686	.
1	55712500	55737500	B02220	-0.29221	.
1	57037500	57062500	B02273	-1.27542	.
1	57337500	57362500	B02285	-0.549483	.
1	57887500	57912500	B02307	-0.947711	.
1	58962500	58987500	B02350	-0.451733	.
1	61012500	61037500	B02432	-0.433035	.
1	62962500	62987500	B02510	-0.263659	.
1	63587500	63612500	B02533	-1.22114	.
1	63712500	63737500	B02538	-0.592609	.
1	65812500	65837500	B02622	-0.800563	.
1	66537500	66562500	B02651	-0.779064	.
1	67512500	67537500	B02690	-0.501299	.
1	67687500	67712500	B02697	-0.666179	.
1	69537500	69562500	B02771	-0.0244085	.
1	70037500	70062500	B02791	-0.440802	.
1	71287500	71312500	B02841	-1.26572	.
1	71662500	71687500	B02856	-1.32313	.
1	71937500	71962500	B02867	-0.354585	.
1	72512500	72537500	B02890	-0.866464	.
1	72837500	72862500	B02903	-0.650404	.
1	73112500	73137500	B02914	-1.21841	.
1	73837500	73862500	B02943	-0.260782	.
1	73962500	73987500	B02948	-0.315504	.
1	74162500	74187500	B02956	-0.580023	.
1	74587500	74612500	B02973	-1.73084	.
1	74962500	74987500	B02988	0.138648	.
1	75262500	75287500	B03000	-0.0524762	.
1	76462500	76487500	B03048	-0.651708	.
1	76912500	76937500	B03066	-0.75366	.
1	77137500	77162500	B03075	-0.972338	.
1	77612500	77637500	B03094	-0.983375	.
1	78037500	78062500	B03111	-1.02952	.
1	78287500	78312500	B03121	-1.00898	.
1	78662500	78687500	B03136	-0.160636	.
1	79912500	79937500	B03186	-1.35117	.
1	81887500	81912500	B03265	-0.116877	.
1	82212500	82237500	B03278	-1.45689	.
1	82687500	82712500	B03297	-0.812057	.
1	82987500	83012500	B03309	-0.721605	.
1	83137500	83162500	B03315	-0.798288	.
1	83937500	83962500	B03347	-1.10118	.
1	84537500	84562500	B03371	-0.463125	.
1	85987500	86012500	B03429	-0.679063	.
1	86612500	86637500	B03454	-0.346869	.
1	86887500	86912500	B03465	0.0733338	.
1	88937500	88962500	B03547	-0.472283	.
1	90362500	90387500	B03604	-0.819685	.
1	90712500	90737500	B03618	-1.39941	.
1	90987500	91012500	B03629	-0.164115	.
1	92062500	92087500	B03671	-0.941461	.
1	92487500	92512500	B03688	-1.23658	.
1	92868750	92906250	B03701	-2.12264	.
1	94262500	94287500	B03755	-1.08174	.
1	95287500	95312500	B03796	-0.878806	.
1	95487500	95512500	B03804	-0.622525	.
1	95737500	95762500	B03814	-0.747377	.
1	95887500	95912500	B03820	-0.60863	.
1	96287500	96312500	B03836	-0.625037	.
1	96587500	96612500	B03848	-1.09815	.
1	97337500	97362500	B03878	-1.03957	.
1	97587500	97612500	B03888	-0.789635	.
1	98062500	98087500	B03907	-1.00679	.
1	98237500	98262500	B03914	-0.692478	.
1	99037500	99062500	B03946	-1.1058	.
1	99262500	99287500	B03955	-0.437251	.
1	99462500	99487500	B03963	-0.590612	.
1	99987500	100012500	B03984	-0.961534	.
1	100337500	100362500	B03998	-0.712657	.
1	100612500	100637500	B04009	-0.403564	.
1	101212500	101237500	B04033	-0.961917	.
1	103887500	103912500	B04140	-1.35923	.
1	104187500	104212500	B04152	-0.916983	.
1	104512500	104537500	B04165	-0.72053	.
1	105087500	105112500	B04188	0.344919	.
1	105962500	105987500	B04223	-1.44784	.
1	106437500	106462500	B04242	-0.521058	.
1	106837500	106862500	B04258	-1.18025	.
1	107012500	107037500	B04265	-0.609701	.
1	107337500	107362500	B04278	-0.691267	.
1	107587500	107612500	B04288	-0.192475	.
1	107862500	107887500	B04299	-1.17287	.
1	108387500	108412500	B04320	-0.00215209	.
1	108562500	108587500	B04327	-0.770924	.
1	108737500	108762500	B04334	-0.317662	.
1	108912500	108937500	B04341	-0.35511	.
1	109287500	109312500	B04356	-0.308723	.
1	109737500	109762500	B04374	-1.04139	.
1	110087500	110112500	B04388	-1.31973	.
1	110887500	110912500	B04420	0.060824	.
1	111462500	111487500	B04443	-0.71092	.
1	111637500	111662500	B04450	-1.55498	.
1	112312500	112337500	B04477	-1.33575	.
1	112537500	112562500	B04486	-0.976782	.
1	112887500	112912500	B04500	-0.379848	.
1	113112500	113137500	B04509	-0.295031	.
1	113787500	113812500	B04536	-1.3048	.
1	114087500	114112500	B04548	-0.333498	.
1	114412500	114437500	B04561	-0.569033	.
1	114637500	114662500	B04570	-0.877808	.
1	114837500	114862500	B04578	0.273683	.
1	115437500	115462500	B04602	-0.967287	.
1	115712500	115737500	B04613	-0.442808	.
1	116037500	116062500	B04626	-0.23833	.
1	116237500	116262500	B04634	-0.318948	.
1	116637500	116662500	B04650	-0.894554	.
1	118937500	118962500	B04742	-1.33044	.
1	119662500	119687500	B04771	-0.894167	.
1	119962500	119987500	B04783	-0.435777	.
1	122087500	122112500	B04868	-0.157079	.
1	122512500	122537500	B04885	-0.665433	.
1	122862500	122887500	B04899	-0.731496	.
1	123462500	123487500	B04923	-0.846134	.
1	123762500	123787500	B04935	-0.469815	.
1	126462500	126487500	B05043	-0.528089	.
1	126787500	126812500	B05056	-0.859373	.
1	128237500	128262500	B05114	-0.752173	.
1	128462500	128487500	B05123	-0.38822	.
1	128887500	128912500	B05140	-0.712099	.
1	129187500	129212500	B05152	-1.15291	.
1	129812500	129837500	B05177	-0.00652564	.
1	129987500	130012500	B05184	-0.399867	.
1	130412500	130437500	B05201	-0.696889	.
1	130712500	130737500	B05213	-0.581056	.
1	131012500	131037500	B05225	0.102628	.
1	131237500	131262500	B05234	-0.652923	.
1	131512500	131537500	B05245	-0.547072	.
1	131712500	131737500	B05253	-0.694922	.
1	132587500	132612500	B05288	-0.838512	.
1	132837500	132862500	B05298	-0.988836	.
1	133287500	133312500	B05316	-0.811939	.
1	133937500	133962500	B05342	-0.634914	.
1	134237500	134262500	B05354	-0.396575	.
1	136087500	136112500	B05428	-1.08667	.
1	136537500	136562500	B05446	-0.951223	.
1	136937500	136962500	B05462	-0.467887	.
1	137187500	137212500	B05472	-1.37249	.
1	137462500	137487500	B05483	0.0752247	.
1	137837500	137862500	B05498	-0.814501	.
1	137962500	137987500	B05503	-0.558086	.
1	138562500	138587500	B05527	-0.960457	.
1	138987500	139012500	B05544	-0.378724	.
1	139187500	139212500	B05552	-0.87993	.
1	139562500	139587500	B05567	-0.413015	.
1	139837500	139862500	B05578	-1.15	.
1	140212500	140237500	B05593	-0.580414	.
1	141812500	141837500	B05657	-0.857314	.
1	142062500	142087500	B05667	-1.8043	.
1	142212500	142237500	B05673	-1.12264	.
1	143387500	143412500	B05719	-1.1269	.
1	143637500	143662500	B05729	-0.663817	.
1	144012500	144037500	B05744	-0.980888	.
1	144887500	144912500	B05779	-1.24099	.
1	145712500	145737500	B05812	-0.768539	.
1	146037500	146062500	B05825	-0.797359	.
1	147662500	147687500	B05890	-0.30668	.
1	147812500	147837500	B05896	-0.593118	.
1	148087500	148112500	B05907	-1.08495	.
1	148687500	148712500	B05931	-0.319273	.
1	149862500	149887500	B05978	-1.09322	.
1	152462500	152487500	B06082	-0.806011	.
1	153112500	153137500	B06108	-0.50226	.
1	153937500	153962500	B06141	-1.01267	.
1	155187500	155212500	B06191	-0.587624	.
1	156912500	156937500	B06259	-0.308518	.
1	158187500	158212500	B06309	-1.1032	.
1	158612500	158637500	B06326	-1.00164	.
1	158962500	158987500	B06340	-0.312017	.
1	159337500	159362500	B06355	-0.83837	.
1	159837500	159862500	B06375	-0.810033	.
1	160062500	160087500	B06384	-0.577061	.
1	160512500	160537500	B06402	-0.529334	.
1	161087500	161112500	B06425	-1.13933	.
1	161237500	161262500	B06431	-0.542986	.
1	161512500	161537500	B06442	-0.593727	.
1	161762500	161787500	B06452	-1.23382	.
1	162062500	162087500	B06464	-0.483687	.
1	162262500	162287500	B06472	-0.532543	.
1	162587500	162612500	B06485	-0.762562	.
1	162837500	162862500	B06495	-0.471685	.
1	163062500	163087500	B06504	-0.378046	.
1	163187500	163212500	B06509	-0.450583	.
1	163312500	163337500	B06514	-0.819361	.
1	163587500	163612500	B06525	-0.697738	.
1	163937500	163962500	B06539	-0.576866	.
1	164287500	164312500	B06553	-1.05114	.
1	164512500	164537500	B06562	-0.458378	.
1	164837500	164862500	B06575	-0.888592	.
1	165237500	165262500	B06591	-0.711894	.
1	165737500	165762500	B06611	-1.01981	.
1	166112500	166137500	B06626	-0.988562	.
1	166412500	166437500	B06638	-0.565593	.
1	167287500	167312500	B06673	-1.31128	.
1	167812500	167837500	B06694	0.298167	.
1	168337500	168362500	B06715	-0.862144	.
1	168562500	168587500	B06724	-0.956656	.
1	169012500	169037500	B06742	-0.826219	.
1	169337500	169362500	B06755	-0.826824	.
1	169662500	169687500	B06768	-0.717791	.
1	169937500	169962500	B06779	-1.21903	.
1	171562500	171587500	B06844	-0.378376	.
1	175462500	175487500	B07000	-1.13948	.
1	175812500	175837500	B07014	-0.369432	.
1	178362500	178387500	B07115	-0.352916	.
1	179437500	179462500	B07158	-1.63795	.
1	179662500	179687500	B07167	-0.867901	.
1	179887500	179912500	B07176	-0.302745	.
1	180062500	180087500	B07183	-0.418468	.
1	180312500	180337500	B07193	-0.219993	.
1	180637500	180662500	B07206	-0.566717	.
1	180937500	180962500	B07218	-0.909014	.
1	181437500	181462500	B07238	-0.626804	.
1	181662500	181687500	B07247	-0.366065	.
1	181837500	181862500	B07254	-0.654292	.
1	182137500	182162500	B07266	-0.252256	.
1	182287500	182312500	B07272	-0.585233	.
1	183262500	183287500	B07311	0.275437	.
1	183762500	183787500	B07331	-0.986716	.
1	184162500	184187500	B07347	-1.01605	.
1	184562500	184587500	B07363	-0.54731	.
1	184737500	184762500	B07370	-0.521404	.
1	184987500	185012500	B07380	-0.739226	.
1	185762500	185787500	B07411	-1.00652	.
1	186337500	186362500	B07434	-0.795979	.
1	186587500	186612500	B07444	-0.803681	.
1	188237500	188262500	B07510	-1.23822	.
1	188587500	188612500	B07524	-1.3208	.
1	189337500	189362500	B07554	-0.735576	.
1	189562500	189587500	B07563	-1.06073	.
1	189937500	189962500	B07578	0.250776	.
1	190162500	190187500	B07587	-1.27202	.
1	190337500	190362500	B07594	-0.738086	.
1	190762500	190787500	B07611	-1.39851	.
1	191512500	191537500	B07641	-0.671396	.
1	193762500	193787500	B07731	-0.980903	.
1	194312500	194337500	B07753	-0.181284	.
1	194437500	194462500	B07758	-0.278123	.
1	194662500	194687500	B07767	-0.864683	.
1	194887500	194912500	B07776	-0.422868	.
1	196262500	196287500	B07831	-1.44163	.
1	199787500	199812500	B07971	-0.283784	.
1	200962500	200987500	B08018	-0.942097	.
1	201237500	201262500	B08029	-1.2828	.
1	201387500	201412500	B08035	-0.365279	.
1	201762500	201787500	B08050	-0.916385	.
1	201962500	201987500	B08058	-0.496591	.
1	202312500	202337500	B08072	-0.11024	.
1	202962500	202987500	B08098	-0.843048	.
1	203362500	203387500	B08114	-1.23099	.
1	203762500	203787500	B08130	-1.48184	.
1	204062500	204087500	B08142	0.0575347	.
1	204437500	204462500	B08157	-0.0330201	.
1	204662500	204687500	B08166	-0.692262	.
1	205737500	205762500	B08209	-0.408669	.
1	206612500	206637500	B08244	-0.196283	.
1	207062500	207087500	B08262	-0.877424	.
1	207462500	207487500	B08278	-0.833691	.
1	207737500	207762500	B08289	-0.195739	.
1	208787500	208812500	B08331	1.22767	.
1	209062500	209087500	B08342	-1.11616	.
1	209337500	209362500	B08353	-0.590482	.
1	211787500	211812500	B08449	-0.200839	.
1	212487500	212512500	B08477	-0.878885	.
1	215837500	215862500	B08611	-0.720869	.
1	216087500	216112500	B08621	-1.01154	.
1	216662500	216687500	B08644	-0.15171	.
1	217337500	217362500	B08671	-0.98366	.
1	218287500	218312500	B08709	-0.284562	.
1	218962500	218987500	B08736	-1.03738	.
1	219862500	219887500	B08772	-0.0599818	.
1	220112500	220137500	B08782	-0.0872824	.
1	220762500	220787500	B08808	-0.667892	.
1	220962500	220987500	B08816	-0.668602	.
1	221362500	221387500	B08832	-0.483848	.
1	221562500	221587500	B08840	-0.930273	.
[truncated: 3,982 more rows]

## Sheet: LargeWhite PEI
chr10	7525000	7550000	chr10:6850000-6875000,3.1
[truncated: 29,354 more rows]

[truncated: 1 more sheets: LaiWu PEI]
