# Supplementary material for: Multi‐Omics Insights Into the Mechanisms of Early Muscle Fiber Difference and Transformation Between Lean‐Type and Chinese Indigenous Pigs
Source: Adv Sci (Weinh). 2026 Apr 17;13(38):e23959. doi: 10.1002/advs.202523959 (PMC13334937; doi:10.1002/advs.202523959)
Supplement: Supplementary file 2 — Supporting File 2: advs75292‐sup‐0002‐TableS1‐S4.zip. [file ADVS-13-e23959-s002.zip › Table S4.xlsx]

## Sheet: Sheet1
Primers for qRT-PCR in pigs
Gene Name	Primer	Sequence (5’-3’)
PPP3CB	Forward primer	GATAGCCTCCCTCTTGCTGC
	Reverse primer	TCCAAATGCAGGTGGCTCTT
MYHC7 (MyHC1)	Forward primer	GGTATCGCATCCTGAACCC GCCCTGCCTTGAAGAACAC
	Reverse prime
MYHC2 (MyHC2a)	Forward primer	CCCAAGCAGAATCCTTTATGC CCAAACTTGTACTGGGTGTGG
	Reverse prime
MYHC1 (MyHC2x)	Forward primer	CCACACCCAGTACAAGTTTGG GCCTGTGTTCGGGTAATTAGC
	Reverse prime
MYHC4 (MyHC2b)	Forward primer	TCAAAGCCCTCTGCTACCC TGCTGGTTGATGCGAGTG
	Reverse prime
GPD1	Forward primer	CTGTGAGACAACCATCGGCT
	Reverse prime	CGCAGATCTCTACCGTGTCC
NDUFB3	Forward primer	TGACAACTTCCGTTTCCGGT
	Reverse prime	ACCTGCTTTCTTCAGGTGATTCT
PFKM	Forward primer	GGAGAGCTGAGACTATAAGAGTGG
	Reverse prime	CCAGAGGTTAACACGGCGAT
NDUFB4	Forward primer	GGACCTACGCAAGATCAGCA
	Reverse prime	GAGGGGCCCAATTCCAAAGA
COA6	Forward primer	GGCAAACGGTAGCCCGTAAG
	Reverse prime	CCCACCACCTGAGGAAAACA
NDUFAF2	Forward primer	CAGGTCTTACCGCTACTGGC
	Reverse prime	CCACAAGACGCGGAACAAAC
NDUFA2	Forward primer	CGCCTCCGGATGTTTTGTTC
	Reverse prime	AACTGCTTTGCCTCAGTTGG
ZBTB20	Forward primer	GCCCTTTCATGACTGCCTGA
	Reverse prime	AGACAGCAATGTTGCGAGGA
PPP1R3F	Forward primer	CTCTTCGCGTGTGAGTAGGG
	Reverse prime	GTCGGCCAACTCAGTGGTAA
PPP1R3G	Forward primer	TGTTGAGGAAGCGTCCACTC
	Reverse prime	GAGGCCCCTTTAAAGCCCAT
NUBPL	Forward primer	TGTTCTAGGCCAAAGCCTACC
	Reverse prime	CTGCCAAGCAACAGGCAAAT
COX4I1	Forward primer	GGTGGAGTCCCCTCTCGAT
	Reverse prime	CTCGCCTGCCAATGAGGTTA
NDUFAF5	Forward primer	GCTGATGAAGAGTTTCTTCCCT
	Reverse prime	AACACCGGAGCTCATACAGC
NDUFAF4	Forward primer	TTCAGGTTGCCGAAAGACCA
	Reverse prime	AGCAGTCCATGTGTCTGGAT
FST	Forward primer	TACCGCAACGAATGTGCTCT
	Reverse prime	TCTGGGCAAATGCGGTTACA
CAMK1D	Forward primer	GCGGTGAAGTGTATCCCCAA
	Reverse prime	GCTCTCCACCAGATACGAGC
GAPDH	Forward primer	GGTGAAGGTCGGAGTGAACG
	Reverse prime	CTCGCTCCTGGAAGATGGTG
MEF2C	Forward primer	AGGTGCTGCTCAAGTACACG
	Reverse prime	ATCGTCTGCATCAGGATCTGG

## Sheet: Sheet2
Gene full-length and regulatory element amplification primer sequences
Gene Name	Primer	Sequence (5’-3’)
PPP3CB（pig）	Forward primer	CTTAGCCCCTCTGTAGGGAAAGA
	Reverse primer	AGCTCCTCGGGTGATCTGT
PPP3CB-E1	Forward primer	CTCTTGAAGGCTCTCTGCCC CAGGACCCGTTCTATGCAGG
	Reverse prime
PPP3CB-E2	Forward primer	TCCCAGAACTCCCTTGGCTA TTTCCACTCAAAGCCTGCCA
	Reverse prime
PPP3CB-E3	Forward primer	CGGCTTTGAGTGGAAATCGGC GCCTCGACTTCTCTCCTTGG
	Reverse prime
PPP3CB-E4	Forward primer	AGGCCAGCACATGACTCTTC GCCACTAGTATAGCATGATGGCTT
	Reverse prime
PPP3CB-Promoter	Forward primer	GAACCCCTAAAGGACCTGGC
	Reverse prime	ACGAGGCTAAGGGATCAGGT
PPP3CB-CT	Forward primer	TTGTCGTGAGCTGTGGTGTA
	Reverse prime	ATTAGTAATAGGGAAAGTCAG
PPP3CB-WT	Forward primer	TTGTCGTGAGCTGTGGTGTA
	Reverse prime	ATTAGTAATAGGGAAAGTCAG
PPP3CB-CT	Forward primer	TTGTCGTGAGCTGTGGTGTA
	Reverse prime	TCAGAGAGAGCCATGACACA
PPP3CB-WT	Forward primer	TTGTCGTGAGCTGTGGTGTA
	Reverse prime	TCAGAGAGAGCCATGACACA
MEF2C（pig）	Forward primer	AAGAAGTGCAGAGGGAACGAAT
	Reverse prime	CACACGGCACATATAATGCATATCG

## Sheet: Sheet3
3C PCR/qPCR primer
Primer name	Sequence (5’-3’)
PPP3CB-3C-PCR	Forward primer	TCACTACAGTCTCACCCAGC
	Reverse primer	TAAGGTTTGGGAGCAGAGGG
PPP3CB-3C-qPCR	Forward primer	CTACAGTCTCACCCAGCCTG
	Reverse primer	CAGAGGGAAGGCTGGTAGTC

## Sheet: Sheet4
interfering fragment sequence
siRNA	Sequence (5’-3’)
si-PPP3CB	Sense	UCUAAUCUUCUAAUAUCAUCCTT
	Antisense	GGAUGAUAUUAGAAGAUUAGATT
si-MEF2C	Sense	CCAACAAGCUGUUCCAGUAUGTT
	Antisense	CAUACUGGAACAGCUUGUUGGTT
si-NC	Sense	UUCUUCGAACGUGUCACGUTT
	Antisense	ACGUGACACGUUCGGAGAATT

## Sheet: Sheet6
CRISPRi-sgRNA-bRE-F	GGTATCTAGGAGAGTCGCAC AGG
CRISPRi-sgRNA-bRE-R	CTGGATATAGTCTTGGCGAC AGG

## Sheet: Sheet5
shRNA fragment sequence
shRNA	Sequence (5’-3’)
sh-PPP3CB	Sense	AAAAAGGTATCGTGTATTAGC
	Antisense	GCTAATACACGATACCTTTTT
sh-MEF2C	Sense	CCATCAGTGAATCAAAGGATA
	Antisense	TATCCTTTGATTCACTGATGG
